# Supplementary material for: The antennal transcriptome of Triatoma infestans reveals substantial expression changes triggered by a blood meal
Source: BMC Genomics. 2022 Dec 30;23:861. doi: 10.1186/s12864-022-09059-6 (PMC9801554; doi:10.1186/s12864-022-09059-6)
Supplement: Supplementary file 1 — Additional file 1: Supplementary Table S1. Sequencing output and results of the cleaning and mapping steps for the 12 samples. [file 12864_2022_9059_MOESM1_ESM.xlsx]

## Sheet: Hoja 1
Additional file 1: Supplementary Table S1. Sequencing output and results of the cleaning and mapping steps for the 12 samples.
Sample	Raw reads	Cleaned and trimmed reads	Mapped to raw assembly	Percentage	Mapped to non-redundant CDS database	Percentage
Unfed1	55635121	36602744	34893622	0.953306	17855892	0.487829
Unfed2	60948274	49490188	47331136	0.956374	24759234	0.500286
Unfed3	61982571	49174673	47144781	0.958721	24386059	0.495907
Unfed4	53715927	45073611	42901958	0.95182	21972008	0.487469
Unfed5	58936315	49035543	46447232	0.947216	23542396	0.480109
Unfed6	54214638	45526118	43411426	0.95355	21728421	0.477274
Fed1	69810520	55750532	53748361	0.964087	27097688	0.486053
Fed2	50820630	34475898	33380910	0.968239	16978914	0.492486
Fed3	55766313	39880147	38513264	0.965725	20869850	0.523314
Fed4	58988377	34889681	33891179	0.971381	19373709	0.555285
Fed5	55119427	32384819	31450278	0.971143	18845659	0.581929
Fed6	52423762	29049228	28054974	0.965773	16338949	0.562457
Average	57572141	4.58171e+07	4.36884e+07	0.953498	2.2374e+07	0.488146
