# Supplementary material for: The antennal transcriptome of Triatoma infestans reveals substantial expression changes triggered by a blood meal
Source: BMC Genomics. 2022 Dec 30;23:861. doi: 10.1186/s12864-022-09059-6 (PMC9801554; doi:10.1186/s12864-022-09059-6)
Supplement: Supplementary file 4 — Additional file 4: Supplementary Table S2. Expression, represented as Log10 (TPM+1), of the sensory-related genes in the 12 libraries. TPM: Transcripts Per kilobase per Million reads. [file 12864_2022_9059_MOESM4_ESM.xlsx]

## Sheet: Hoja 1
Additional file 4: Supplementary Table S2. Expression, represented as Log10 (TPM +1), of the sensory genes in the 12 libraries. TPM: Transcripts Per kilobase per Million read.
						RAW COUNTS														Scaling factor		ID	Annotation	Family	TPM (Total counts /transcript kb length)/Scalilng factor												Unfed average	Fed average		ID	Annotation	Family	Log 10 (TPM+1)
ID	Annotation	Aas	Nucl	Family	Nucl Length bp/1000	UF1	UF2	UF3	UF4	UF5	UF6	F1	F2	F3	F4	F5	F6		Sample	Scaling factor (Total counts per Kb per library/1 M)					UF1	UF2	UF3	UF4	UF5	UF6	F1	F2	F3	F4	F5	F6							UF1	UF2	UF3	UF4	UF5	UF6	F1
TRINITY_DN12549_c0_g1_i16.p1	TinfAmT3	357	1071	AmT	1.071	6	8	7	13	13	9	11	11	15	5	3	8		unfed_rep1	17.3833		TRINITY_DN12549_c0_g1_i16.p1	TinfAmT3	AmT	0.322338	0.287848	0.268196	0.531212	0.493623	0.381278	0.376219	0.645961	0.649008	0.271111	0.164772	0.495993	0.380749	0.433844		TRINITY_DN12549_c0_g1_i16.p1	TinfAmT3	AmT	0.121343	0.109865	0.103187	0.185035	0.174241	0.140281	0.138688
TRINITY_DN4454_c0_g1_i3.p1	TinfAmT1	457	1371	AmT	1.371	200	273	233	281	286	269	223	160	263	156	165	135		unfed_rep2	25.9503		TRINITY_DN4454_c0_g1_i3.p1	TinfAmT1	AmT	8.39349	7.6734	6.97369	8.9698	8.4834	8.90232	5.95806	7.33982	8.88929	6.60776	7.07942	6.5384	8.23268	7.06879		TRINITY_DN4454_c0_g1_i3.p1	TinfAmT1	AmT	0.972827	0.938189	0.90166	0.998686	0.976964	0.995737	0.842488
TRINITY_DN7031_c0_g2_i2.p1	TinfRh50	466	1398	AmT	1.398	92	128	124	142	161	161	98	58	118	52	68	68		unfed_rep3	24.3681		TRINITY_DN7031_c0_g2_i2.p1	TinfRh50	AmT	3.78644	3.5283	3.63964	4.44524	4.68339	5.22525	2.56777	2.6093	3.91132	2.16005	2.86123	3.22981	4.21804	2.88991		TRINITY_DN7031_c0_g2_i2.p1	TinfRh50	AmT	0.680012	0.655935	0.666485	0.736017	0.754607	0.794157	0.552397
TRINITY_DN9050_c0_g1_i12.p1	TinfCheB4	185	555	CheB	0.555	19	32	39	49	70	65	5	18	22	11	12	27		unfed_rep4	22.851		TRINITY_DN9050_c0_g1_i12.p1	TinfCheB4	CheB	1.96975	2.22188	2.88347	3.86382	5.12916	5.31384	0.33	2.03978	1.83687	1.15098	1.27186	3.23032	3.56365	1.6433		TRINITY_DN9050_c0_g1_i12.p1	TinfCheB4	CheB	0.47272	0.508109	0.58922	0.686977	0.787401	0.800294	0.123852
TRINITY_DN9050_c0_g1_i13.p1	TinfCheB5	160	480	CheB	0.48	48	53	82	109	65	67	1	20	13	23	26	16		unfed_rep5	24.5888		TRINITY_DN9050_c0_g1_i13.p1	TinfCheB5	CheB	5.75374	4.25498	7.00998	9.938	5.50698	6.33318	0.0763126	2.62055	1.25502	2.78262	3.18627	2.21337	6.46614	2.02236		TRINITY_DN9050_c0_g1_i13.p1	TinfCheB5	CheB	0.829544	0.720571	0.903632	1.03894	0.81338	0.865292	0.0319384
TRINITY_DN9050_c0_g1_i5.p1	TinfCheB1	185	555	CheB	0.555	606	712	733	717	724	745	658	377	471	409	349	391		unfed_rep6	22.0356		TRINITY_DN9050_c0_g1_i5.p1	TinfCheB1	CheB	62.8246	49.4367	54.1945	56.5379	53.0502	60.9048	43.428	42.722	39.3257	42.7954	36.9899	46.7798	56.1581	42.0068		TRINITY_DN9050_c0_g1_i5.p1	TinfCheB1	CheB	1.80499	1.70275	1.7419	1.75995	1.7328	1.79172	1.64766
TRINITY_DN9050_c0_g1_i7.p1	TinfCheB2	116	348	CheB	0.348	10	22	11	14	8	15	11	4	8	8	10	9		fed_rep1	27.2956		TRINITY_DN9050_c0_g1_i7.p1	TinfCheB2	CheB	1.65337	2.43616	1.29705	1.76061	0.934872	1.95569	1.15785	0.722909	1.06527	1.33499	1.69033	1.71727	1.67296	1.28144		TRINITY_DN9050_c0_g1_i7.p1	TinfCheB2	CheB	0.423798	0.536074	0.361171	0.441005	0.286652	0.470659	0.33402
TRINITY_DN9050_c0_g1_i9.p1	TinfCheB3	185	555	CheB	0.555	54	54	44	72	66	16	74	28	53	35	23	22		fed_rep2	15.9049		TRINITY_DN9050_c0_g1_i9.p1	TinfCheB3	CheB	5.59823	3.74941	3.25315	5.67745	4.83607	1.30802	4.884	3.17298	4.42519	3.6622	2.43773	2.63211	4.07039	3.5357		TRINITY_DN9050_c0_g1_i9.p1	TinfCheB3	CheB	0.819428	0.67664	0.628711	0.824611	0.76612	0.36324	0.769673
TRINITY_DN13725_c0_g1_i1.p1	TinfCheA	191	573	CheA	0.573	62.45	91	88.238	66.309	85.098	91.444	58.622	63.151	76.647	69	43.179	56.885		fed_rep3	21.5806		TRINITY_DN13725_c0_g1_i1.p1	TinfCheA	CheAs	6.27087	6.11997	6.31896	5.06444	6.03957	7.24084	3.74751	6.93152	6.19854	6.99296	4.43271	6.59201	6.17578	5.81588		TRINITY_DN13725_c0_g1_i1.p1	TinfCheA	CheAs	0.861587	0.852478	0.864449	0.782791	0.847546	0.915972	0.676466
TRINITY_DN10246_c0_g1_i1.p1	TinfCsp19	119	357	CSP	0.357	199	373	200	230	379	290	176	126	259	183	155	157		fed_rep4	17.216		TRINITY_DN10246_c0_g1_i1.p1	TinfCsp19	CSP	32.0727	40.2627	22.9883	28.1951	43.173	36.8568	18.0585	22.1976	33.6186	29.768	25.5396	29.2016	33.9248	26.3973		TRINITY_DN10246_c0_g1_i1.p1	TinfCsp19	CSP	1.51947	1.61556	1.38	1.46531	1.64516	1.57814	1.28009
TRINITY_DN1252_c0_g1_i1.p1	TinfCsp3.1	127	381	CSP	0.381	146957	272113	225492	241650	226416	270388	84663	49612	165477	69197	111877	78653		fed_rep5	16.9986		TRINITY_DN1252_c0_g1_i1.p1	TinfCsp3.1	CSP	22193	27522.4	24285.7	27757.2	24167	32199.6	8139.66	8189.64	20126.2	10547	17273	13707.7	26354.2	12997.2		TRINITY_DN1252_c0_g1_i1.p1	TinfCsp3.1	CSP	4.34624	4.4397	4.38537	4.44339	4.38324	4.50786	3.91066
TRINITY_DN1252_c0_g1_i28.p1	TinfCsp2	127	381	CSP	0.381	19574	32184	28416	30193	26440	28407	29498	15896	54177	19364	26937	18935		fed_rep6	15.064		TRINITY_DN1252_c0_g1_i28.p1	TinfCsp2	CSP	2956	3255.2	3060.43	3468.13	2822.14	3382.9	2835.99	2624.01	6589.29	2951.46	4158.87	3300.01	3157.47	3743.27		TRINITY_DN1252_c0_g1_i28.p1	TinfCsp2	CSP	3.47085	3.51271	3.48592	3.54022	3.45073	3.52942	3.45286
TRINITY_DN13364_c1_g1_i4.p1	TinfCsp11	128	384	CSP	0.384	38585	55456	44365	52645	55917	51740	32314	19938	32931	22525	24920	24596					TRINITY_DN13364_c1_g1_i4.p1	TinfCsp11	CSP	5781.46	5565.19	4740.82	5999.84	5921.81	6113.41	3082.46	3265.53	3973.95	3406.44	3817.4	4253.13	5687.09	3633.15		TRINITY_DN13364_c1_g1_i4.p1	TinfCsp11	CSP	3.76211	3.74556	3.67595	3.77821	3.77253	3.78635	3.48904
TRINITY_DN13674_c0_g1_i1.p1	TinfCsp14.2	124	372	CSP	0.372	0	1	1	3	1	1	3	2	2	1	3	0					TRINITY_DN13674_c0_g1_i1.p1	TinfCsp14.2	CSP	0	0.10359	0.110307	0.352933	0.10932	0.121968	0.295404	0.338135	0.249135	0.156108	0.474383	0	0.13302	0.252194		TRINITY_DN13674_c0_g1_i1.p1	TinfCsp14.2	CSP	0	0.0428079	0.0454429	0.131276	0.0450567	0.0499804	0.112405
TRINITY_DN13674_c0_g2_i2.p1	TinfCsp15.2	123	369	CSP	0.369	4	0	4	8	1	3	15	7	8	6	3	5					TRINITY_DN13674_c0_g2_i2.p1	TinfCsp15.2	CSP	0.623712	0	0.444814	0.948806	0.110209	0.368878	1.48903	1.19309	1.00464	0.94426	0.47824	0.899743	0.41607	1.0015		TRINITY_DN13674_c0_g2_i2.p1	TinfCsp15.2	CSP	0.210509	0	0.159812	0.289769	0.0454045	0.136365	0.396029
TRINITY_DN1524_c2_g1_i1.p1	TinfCsp7	113	339	CSP	0.339	792	1101	1462	1186	1314	1276	1337	736	1095	825	952	801					TRINITY_DN1524_c2_g1_i1.p1	TinfCsp7	CSP	134.424	125.156	176.967	153.108	157.629	170.781	144.467	136.547	149.68	141.326	165.192	156.895	153.011	149.018		TRINITY_DN1524_c2_g1_i1.p1	TinfCsp7	CSP	2.13169	2.10091	2.25034	2.18783	2.20038	2.23497	2.16276
TRINITY_DN169892_c0_g1_i1.p1	TinfCsp16	127	381	CSP	0.381	1715	1885	1709	1886	2008	1792	1131	679	1065	636	703	827					TRINITY_DN169892_c0_g1_i1.p1	TinfCsp16	CSP	258.994	190.655	184.061	216.636	214.329	213.403	108.736	112.085	129.531	96.9391	108.538	144.13	213.013	116.66		TRINITY_DN169892_c0_g1_i1.p1	TinfCsp16	CSP	2.41496	2.28252	2.26731	2.33773	2.3331	2.33123	2.04035
TRINITY_DN19346_c0_g1_i1.p1	TinfCsp8	133	399	CSP	0.399	169	259	291	240	215	198	293	142	190	178	166	161					TRINITY_DN19346_c0_g1_i1.p1	TinfCsp8	CSP	24.3705	25.0144	29.9271	26.324	21.9133	22.5155	26.8987	22.383	22.0663	25.9068	24.4729	26.7934	25.0108	24.7535		TRINITY_DN19346_c0_g1_i1.p1	TinfCsp8	CSP	1.40433	1.41521	1.49034	1.43654	1.36009	1.37135	1.44558
TRINITY_DN25307_c0_g1_i2.p1	TinfCsp12	130	390	CSP	0.39	7610	11924	10061	10819	13034	13084	7731	4417	7418	4982	4960	5138					TRINITY_DN25307_c0_g1_i2.p1	TinfCsp12	CSP	1122.72	1178.2	1058.57	1214.05	1359.11	1522.17	726.12	712.304	881.395	741.833	748.115	874.791	1242.47	780.76		TRINITY_DN25307_c0_g1_i2.p1	TinfCsp12	CSP	3.05066	3.07159	3.02513	3.08459	3.13357	3.18275	2.86161
TRINITY_DN43792_c0_g1_i1.p1	TinfCsp3.2	127	381	CSP	0.381	2	8	13	8	8	6	6	2	2	2	8	7					TRINITY_DN43792_c0_g1_i1.p1	TinfCsp3.2	CSP	0.302034	0.809147	1.40011	0.918922	0.853899	0.71452	0.576851	0.330147	0.24325	0.30484	1.23514	1.21997	0.833106	0.651699		TRINITY_DN43792_c0_g1_i1.p1	TinfCsp3.2	CSP	0.114622	0.257474	0.380232	0.283057	0.268086	0.234143	0.197791
TRINITY_DN4618_c2_g1_i1.p1	TinfCsp1	128	384	CSP	0.384	3449	6959	6661	5784	6224	5293	3738	1991	4366	2952	3808	2376					TRINITY_DN4618_c2_g1_i1.p1	TinfCsp1	CSP	516.788	698.358	711.791	659.19	659.143	625.402	356.571	326.094	526.867	446.429	583.333	410.857	645.112	441.692		TRINITY_DN4618_c2_g1_i1.p1	TinfCsp1	CSP	2.71415	2.8447	2.85296	2.81967	2.81964	2.79685	2.55336
TRINITY_DN4786_c0_g2_i1.p1	TinfCsp13	129	387	CSP	0.387	1649	3625	2105	2813	2551	2773	1175	681	1366	967	1039	1122					TRINITY_DN4786_c0_g2_i1.p1	TinfCsp13	CSP	245.166	360.961	223.196	318.107	268.066	325.108	111.215	110.672	163.564	145.105	157.927	192.512	290.1	146.833		TRINITY_DN4786_c0_g2_i1.p1	TinfCsp13	CSP	2.39123	2.55866	2.35063	2.50394	2.42986	2.51336	2.05005
TRINITY_DN587_c3_g1_i4.p1	-	127	381	CSP	0.381	4142	6983	6611	7385	5558	4898	7307	4143	16121	5350	8083	5024					TRINITY_DN587_c3_g1_i4.p1	-	CSP	625.512	706.285	712.011	848.28	593.246	583.287	702.508	683.9	1960.72	815.447	1247.95	875.588	678.103	1047.69		TRINITY_DN587_c3_g1_i4.p1	-	CSP	2.79693	2.84959	2.8531	2.92905	2.77397	2.76663	2.84727
TRINITY_DN7029_c0_g2_i1.p1	TinfCsp10	134	402	CSP	0.402	12114	16076	12714	16099	20739	22980	12033	6814	11618	9444	9178	9467					TRINITY_DN7029_c0_g2_i1.p1	TinfCsp10	CSP	1733.85	1541.04	1297.78	1752.62	2097.99	2593.66	1096.44	1066.05	1339.23	1364.26	1342.99	1563.73	1836.16	1295.45		TRINITY_DN7029_c0_g2_i1.p1	TinfCsp10	CSP	3.23926	3.1881	3.11354	3.24393	3.32201	3.41408	3.04038
TRINITY_DN7207_c0_g1_i1.p1	TinfCsp17	136	408	CSP	0.408	3266	4278	4592	3942	4309	4429	3979	2483	4552	3287	3355	2829					TRINITY_DN7207_c0_g1_i1.p1	TinfCsp17	CSP	460.581	404.058	461.834	422.834	429.495	492.531	357.233	382.754	517	467.85	483.708	460.413	445.222	444.826		TRINITY_DN7207_c0_g1_i1.p1	TinfCsp17	CSP	2.66425	2.60752	2.66543	2.6272	2.63397	2.69331	2.55417
TRINITY_DN9988_c0_g1_i4.p1	TinfCsp20	127	381	CSP	0.381	45	40	77	69	53	32	42	22	46	23	24	14					TRINITY_DN9988_c0_g1_i4.p1	TinfCsp20	CSP	6.79576	4.04574	8.29297	7.92571	5.65708	3.81078	4.03796	3.63162	5.59476	3.50566	3.70542	2.43993	6.088	3.81923		TRINITY_DN9988_c0_g1_i4.p1	TinfCsp20	CSP	0.891858	0.702925	0.968155	0.950643	0.823284	0.682215	0.702254
TRINITY_DN9988_c0_g1_i5.p1	TinfCsp5.1	126	378	CSP	0.378	7029	14419	13565	12315	11933	9145	9419	5713	9698	5238	5873	5441					TRINITY_DN9988_c0_g1_i5.p1	TinfCsp5.1	CSP	1069.92	1469.96	1472.56	1425.79	1283.81	1097.69	912.747	950.551	1188.88	804.712	913.943	955.789	1303.29	954.437		TRINITY_DN9988_c0_g1_i5.p1	TinfCsp5.1	CSP	3.02976	3.1676	3.16837	3.15436	3.10884	3.04088	2.96083
TRINITY_DN9988_c1_g1_i1.p1	TinfCsp5.2	125	375	CSP	0.375	0	3	0	1	1	0	1	0	1	0	0	2					TRINITY_DN9988_c1_g1_i1.p1	TinfCsp5.2	CSP	0	0.308285	0	0.116703	0.108445	0	0.0976801	0	0.123571	0	0	0.354139	0.0889056	0.0958984		TRINITY_DN9988_c1_g1_i1.p1	TinfCsp5.2	CSP	0	0.116702	0	0.0479377	0.0447142	0	0.0404758
TRINITY_DN102261_c0_g1_i2.p1	TinfGr4	250	750	GR	0.75	4	5	4	5	9	4	5	3	2	7	4	2					TRINITY_DN102261_c0_g1_i2.p1	TinfGr4	GR	0.306866	0.256904	0.218848	0.291758	0.488003	0.241984	0.2442	0.251572	0.123571	0.542005	0.313725	0.177069	0.300727	0.275357		TRINITY_DN102261_c0_g1_i2.p1	TinfGr4	GR	0.116231	0.0993022	0.0859497	0.111181	0.172604	0.0941161	0.0948903
TRINITY_DN18321_c0_g1_i11.p1	TinfGr24.1	252	756	GR	0.756	0	11	3	17	3	11	30	2	9	14	4	7					TRINITY_DN18321_c0_g1_i11.p1	TinfGr24.1	GR	0	0.560704	0.162834	0.984104	0.161377	0.660175	1.45357	0.166384	0.551657	1.07541	0.311236	0.614825	0.421532	0.695514		TRINITY_DN18321_c0_g1_i11.p1	TinfGr24.1	GR	0	0.19332	0.0655176	0.297564	0.0649731	0.220154	0.389799
TRINITY_DN18321_c0_g1_i12.p1	TinfGr24.2	229	687	GR	0.687	11	7	16	4	9	23	8	9	8	6	12	10					TRINITY_DN18321_c0_g1_i12.p1	TinfGr24.2	GR	0.921268	0.392648	0.955669	0.25481	0.532755	1.51901	0.426551	0.823927	0.539612	0.507179	1.02749	0.966537	0.762693	0.715215		TRINITY_DN18321_c0_g1_i12.p1	TinfGr24.2	GR	0.283588	0.143842	0.291295	0.0985781	0.185473	0.401229	0.154287
TRINITY_DN21457_c0_g1_i1.p1	TinfGr28	309	927	GR	0.927	11	4	19	12	15	22	36	17	38	35	20	16					TRINITY_DN21457_c0_g1_i1.p1	TinfGr28	GR	0.682752	0.166281	0.841043	0.56652	0.658041	1.07679	1.42253	1.15338	1.89956	2.19258	1.26912	1.14608	0.665238	1.51387		TRINITY_DN21457_c0_g1_i1.p1	TinfGr28	GR	0.22602	0.0668032	0.265064	0.194936	0.219595	0.317393	0.384268
TRINITY_DN25527_c0_g2_i2.p1	-	350	1050	GR	1.05	5	8	8	4	1	4	8	1	5	6	5	5					TRINITY_DN25527_c0_g2_i2.p1	-	GR	0.273988	0.293605	0.31264	0.166719	0.0387304	0.172846	0.279086	0.0598982	0.220663	0.33184	0.280112	0.316196	0.209755	0.247966		TRINITY_DN25527_c0_g2_i2.p1	-	GR	0.105165	0.111802	0.118146	0.0669662	0.0165028	0.069241	0.1069
TRINITY_DN39834_c0_g1_i2.p1	TinfGr22	207	621	GR	0.621	4	4	0	10	3	4	12	8	8	3	2	8					TRINITY_DN39834_c0_g1_i2.p1	TinfGr22	GR	0.370611	0.248217	0	0.704729	0.196459	0.292252	0.707827	0.810217	0.596962	0.280541	0.189448	0.855408	0.302045	0.573401		TRINITY_DN39834_c0_g1_i2.p1	TinfGr22	GR	0.136914	0.09629	0	0.231655	0.0778977	0.111347	0.232444
TRINITY_DN4868_c0_g1_i6.p1	-	414	1242	GR	1.242	33	17	21	26	26	29	68	26	76	44	58	31					TRINITY_DN4868_c0_g1_i6.p1	-	GR	1.52877	0.527461	0.693813	0.916148	0.851321	1.05941	2.00551	1.3166	2.83557	2.0573	2.74699	1.65735	0.929487	2.10322		TRINITY_DN4868_c0_g1_i6.p1	-	GR	0.40291	0.18397	0.228865	0.282429	0.267482	0.313743	0.477918
TRINITY_DN6805_c0_g1_i10.p1	TinfGr26	362	1086	GR	1.086	9	34	41	8	17	10	31	9	30	29	20	27					TRINITY_DN6805_c0_g1_i10.p1	TinfGr26	GR	0.476829	1.20646	1.54917	0.322384	0.636591	0.417791	1.04561	0.521213	1.28009	1.55073	1.08331	1.65086	0.768203	1.18863		TRINITY_DN6805_c0_g1_i10.p1	TinfGr26	GR	0.16933	0.343695	0.406398	0.121358	0.21394	0.151612	0.310823
TRINITY_DN8160_c0_g1_i4.p1	TinfGr27.1	368	1104	GR	1.104	0	0	0	0	0	4	8	0	2	0	2	5					TRINITY_DN8160_c0_g1_i4.p1	TinfGr27.1	GR	0	0	0	0	0	0.164391	0.265435	0	0.0839478	0	0.106564	0.300729	0.0273986	0.126113		TRINITY_DN8160_c0_g1_i4.p1	TinfGr27.1	GR	0	0	0	0	0	0.066099	0.10224
TRINITY_DN8160_c0_g1_i8.p1	TinfGr27.2	364	1092	GR	1.092	59	62	89	42	91	52	257	110	192	197	185	141					TRINITY_DN8160_c0_g1_i8.p1	TinfGr27.2	GR	3.10871	2.18792	3.34435	1.68322	3.38891	2.16057	8.62081	6.33538	8.14755	10.4764	9.96552	8.57376	2.64561	8.68657		TRINITY_DN8160_c0_g1_i8.p1	TinfGr27.2	GR	0.613705	0.503508	0.637925	0.428656	0.642357	0.499766	0.983211
TRINITY_DN81960_c0_g1_i1.p1	TinfGr25	249	747	GR	0.747	3	4	8	3	2	5	3	2	4	3	2	2					TRINITY_DN81960_c0_g1_i1.p1	TinfGr25	GR	0.231074	0.206349	0.439454	0.175758	0.108881	0.303695	0.147109	0.168388	0.248135	0.233221	0.157493	0.177781	0.244202	0.188688		TRINITY_DN81960_c0_g1_i1.p1	TinfGr25	GR	0.0902841	0.0814729	0.158198	0.0703178	0.0448848	0.115176	0.0596045
TRINITY_DN10567_c0_g1_i1.p1	TinfIr21a.1	799	2397	IR	2.397	8	3	10	0	10	4	4	4	0	2	0	0					TRINITY_DN10567_c0_g1_i1.p1	TinfIr21a.1	IR	0.192031	0.0482298	0.171189	0	0.169658	0.0757147	0.0611265	0.104953	0	0.0484539	0	0	0.10947	0.0357556		TRINITY_DN10567_c0_g1_i1.p1	TinfIr21a.1	IR	0.0762877	0.0204565	0.0686271	0	0.0680588	0.0316971	0.0257671
TRINITY_DN10567_c0_g1_i3.p1	TinfIr21a.2	782	2346	IR	2.346	109	112	126	201	140	132	125	32	110	50	70	60					TRINITY_DN10567_c0_g1_i3.p1	TinfIr21a.2	IR	2.67331	1.83972	2.20388	3.74957	2.42684	2.5529	1.95173	0.857877	2.17277	1.23768	1.75518	1.69824	2.57437	1.61224		TRINITY_DN10567_c0_g1_i3.p1	TinfIr21a.2	IR	0.565057	0.453276	0.505676	0.676655	0.534894	0.550583	0.470076
TRINITY_DN10567_c0_g1_i4.p1	TinfIr21a.3	735	2205	IR	2.205	43	90	47	16	88	79	48	70	0	54	45	53					TRINITY_DN10567_c0_g1_i4.p1	TinfIr21a.3	IR	1.12204	1.57288	0.874649	0.31756	1.62299	1.62557	0.797389	1.99661	0	1.42217	1.20048	1.59603	1.18928	1.16878		TRINITY_DN10567_c0_g1_i4.p1	TinfIr21a.3	IR	0.326754	0.41042	0.27292	0.11977	0.418796	0.419224	0.254642
TRINITY_DN11279_c0_g1_i9.p1	TinfIr75L	614	1842	IR	1.842	68	105	102	87	80	82	50	51	61	51	56	62					TRINITY_DN11279_c0_g1_i9.p1	TinfIr75L	IR	2.12407	2.19666	2.27224	2.06701	1.76621	2.01982	0.994301	1.74134	1.53458	1.60786	1.78834	2.235	2.07434	1.65023		TRINITY_DN11279_c0_g1_i9.p1	TinfIr75L	IR	0.494721	0.504696	0.514846	0.486716	0.441885	0.479981	0.299791
TRINITY_DN12094_c1_g1_i13.p1	TinfIr75m	487	1461	IR	1.461	65	47	86	58	95	52	91	35	36	42	38	41					TRINITY_DN12094_c1_g1_i13.p1	TinfIr75m	IR	2.55984	1.23968	2.41542	1.73737	2.64433	1.61488	2.28154	1.50668	1.14183	1.66942	1.52998	1.86341	2.03525	1.66548		TRINITY_DN12094_c1_g1_i13.p1	TinfIr75m	IR	0.551431	0.350186	0.533444	0.437333	0.561617	0.417453	0.516078
TRINITY_DN12094_c1_g2_i1.p1	TinfIr75n	559	1677	IR	1.677	64	87	93	123	95	87	69	64	63	41	77	51					TRINITY_DN12094_c1_g2_i1.p1	TinfIr75n	IR	2.19582	1.99917	2.27559	3.20986	2.30373	2.35383	1.50714	2.40021	1.74083	1.41977	2.7009	2.01935	2.38967	1.9647		TRINITY_DN12094_c1_g2_i1.p1	TinfIr75n	IR	0.504583	0.477	0.51529	0.624267	0.519005	0.525541	0.399178
TRINITY_DN1218_c0_g1_i14.p1	TinfIr105	418	1254	IR	1.254	63	66	82	81	89	71	75	62	66	52	47	42					TRINITY_DN1218_c0_g1_i14.p1	TinfIr105	IR	2.89063	2.02819	2.68325	2.82684	2.88625	2.56891	2.19079	3.10955	2.43891	2.40809	2.20471	2.22396	2.64735	2.42933		TRINITY_DN1218_c0_g1_i14.p1	TinfIr105	IR	0.59002	0.481183	0.566231	0.58284	0.589531	0.552536	0.503898
TRINITY_DN12565_c0_g1_i10.p1	TinfIr93a	885	2655	IR	2.655	168	45	178	24	107	107	171	113	90	120	66	98					TRINITY_DN12565_c0_g1_i10.p1	TinfIr93a	IR	3.64078	0.653147	2.75106	0.395604	1.63893	1.82855	2.35922	2.67681	1.57082	2.62472	1.46228	2.45096	1.81801	2.1908		TRINITY_DN12565_c0_g1_i10.p1	TinfIr93a	IR	0.666591	0.218311	0.574154	0.144762	0.421428	0.451564	0.526239
TRINITY_DN14631_c0_g1_i11.p1	Tinf_Ir41 subfamily_like1	631	1893	IR	1.893	25	39	41	33	44	63	27	18	38	22	19	16					TRINITY_DN14631_c0_g1_i11.p1	Tinf_Ir41 subfamily_like1	IR	0.759871	0.79392	0.888746	0.762917	0.945243	1.51	0.522457	0.598032	0.930211	0.674899	0.59041	0.561235	0.94345	0.646207		TRINITY_DN14631_c0_g1_i11.p1	Tinf_Ir41 subfamily_like1	IR	0.245481	0.253803	0.276174	0.246232	0.288974	0.399675	0.182545
TRINITY_DN1547_c8_g1_i5.p1	TinfIr76b	455	1365	IR	1.365	77	45	93	99	144	129	88	64	99	71	91	40					TRINITY_DN1547_c8_g1_i5.p1	TinfIr76b	IR	3.2457	1.27041	2.79573	3.17407	4.29014	4.28791	2.3615	2.94883	3.36087	3.0206	3.92157	1.94582	3.17732	2.92653		TRINITY_DN1547_c8_g1_i5.p1	TinfIr76b	IR	0.627949	0.356104	0.579295	0.62056	0.723467	0.723284	0.526533
TRINITY_DN154712_c0_g1_i1.p1	TinfIr68a	354	1062	IR	1.062	3	4	9	13	11	15	12	4	3	7	9	4					TRINITY_DN154712_c0_g1_i1.p1	TinfIr68a	IR	0.162535	0.145144	0.347746	0.535714	0.421221	0.640848	0.413899	0.236885	0.130902	0.382772	0.498504	0.250098	0.375535	0.318843		TRINITY_DN154712_c0_g1_i1.p1	TinfIr68a	IR	0.065406	0.05886	0.129608	0.18631	0.152662	0.215068	0.150418
TRINITY_DN18311_c1_g1_i3.p1	TinfIr106	374	1122	IR	1.122	25	17	25	22	12	16	15	8	30	12	8	15					TRINITY_DN18311_c1_g1_i3.p1	TinfIr106	IR	1.28203	0.583873	0.914306	0.858111	0.434941	0.647017	0.489706	0.448436	1.23902	0.621091	0.419419	0.887715	0.786713	0.68423		TRINITY_DN18311_c1_g1_i3.p1	TinfIr106	IR	0.358321	0.19972	0.282011	0.269072	0.156834	0.216698	0.173101
TRINITY_DN1880_c0_g1_i10.p1	TinfIr40a.1	205	615	IR	0.615	106	200	210	189	292	297	188	72	170	145	196	101					TRINITY_DN1880_c0_g1_i10.p1	TinfIr40a.1	IR	9.91702	12.5319	14.0116	13.4493	19.3085	21.9114	11.1975	7.36309	12.8092	13.6918	18.747	10.9049	15.1883	12.4522		TRINITY_DN1880_c0_g1_i10.p1	TinfIr40a.1	IR	1.0381	1.13136	1.17643	1.15985	1.30768	1.36005	1.08627
TRINITY_DN1880_c0_g1_i14.p1	TinfIr40a.2	363	1089	IR	1.089	755	1101	893	867	858	737	1128	577	786	538	471	644					TRINITY_DN1880_c0_g1_i14.p1	TinfIr40a.2	IR	39.8905	38.9603	33.6487	34.8422	32.0406	30.7063	37.9419	33.3235	33.4459	28.6894	25.4416	39.2675	35.0148	33.0183		TRINITY_DN1880_c0_g1_i14.p1	TinfIr40a.2	IR	1.61162	1.60163	1.53969	1.55439	1.51905	1.50115	1.59042
TRINITY_DN1880_c0_g1_i14.p2	TinfIr40a.3	235	705	IR	0.705	85	89	121	88	116	97	104	62	81	50	69	49					TRINITY_DN1880_c0_g1_i14.p2	TinfIr40a.3	IR	6.93713	4.86478	7.04272	5.4627	6.6913	6.24268	5.40358	5.53102	5.32408	4.11858	5.7572	4.61511	6.20689	5.12493		TRINITY_DN1880_c0_g1_i14.p2	TinfIr40a.3	IR	0.899664	0.768252	0.905403	0.810414	0.886	0.859899	0.806423
TRINITY_DN1880_c0_g1_i19.p1	TinfIr40a.4	315	945	IR	0.945	327	321	452	345	377	379	550	295	377	329	270	275					TRINITY_DN1880_c0_g1_i19.p1	TinfIr40a.4	IR	19.9098	13.0899	19.6269	15.9772	16.2237	18.1968	21.3191	19.6333	18.4866	20.2177	16.8067	19.3231	17.1707	19.2977		TRINITY_DN1880_c0_g1_i19.p1	TinfIr40a.4	IR	1.32035	1.14891	1.31443	1.22987	1.23613	1.28323	1.34868
TRINITY_DN1880_c0_g1_i24.p1	TinfIr40a.5	206	618	IR	0.618	261	539	409	462	546	542	361	151	313	237	263	219					TRINITY_DN1880_c0_g1_i24.p1	TinfIr40a.5	IR	24.2998	33.6096	27.1568	32.7165	35.929	39.7923	21.3972	15.3671	23.4695	22.2703	25.0333	23.5305	32.2507	21.8446		TRINITY_DN1880_c0_g1_i24.p1	TinfIr40a.5	IR	1.40312	1.5392	1.44958	1.52784	1.56737	1.61058	1.35019
TRINITY_DN30534_c0_g1_i5.p1	TinfIr41c	585	1755	IR	1.755	46	49	51	55	70	81	23	20	38	16	25	35					TRINITY_DN30534_c0_g1_i5.p1	TinfIr41c	IR	1.5081	1.07592	1.19244	1.37151	1.62204	2.09409	0.480052	0.71673	1.00336	0.529431	0.837942	1.32424	1.47735	0.815292		TRINITY_DN30534_c0_g1_i5.p1	TinfIr41c	IR	0.399345	0.317211	0.340928	0.375025	0.41864	0.490534	0.170277
TRINITY_DN3578_c0_g1_i13.p1	TinfIr75_subfamily_like1	622	1866	IR	1.866	0	0	0	0	0	0	0	0	0	0	0	0					TRINITY_DN3578_c0_g1_i13.p1	TinfIr75_subfamily_like1	IR	0	0	0	0	0	0	0	0	0	0	0	0	0	0		TRINITY_DN3578_c0_g1_i13.p1	TinfIr75_subfamily_like1	IR	0	0	0	0	0	0	0
TRINITY_DN3578_c0_g1_i21.p1	TinfIr75_subfamily_like2	538	1614	IR	1.614	15	53	38	18	18	5	16	0	0	28	0	13					TRINITY_DN3578_c0_g1_i21.p1	TinfIr75_subfamily_like2	IR	0.534734	1.26542	0.966105	0.488071	0.453535	0.140558	0.363123	0	0	1.00745	0	0.534829	0.641404	0.317566		TRINITY_DN3578_c0_g1_i21.p1	TinfIr75_subfamily_like2	IR	0.186033	0.355149	0.293607	0.172624	0.162425	0.0571173	0.134535
TRINITY_DN3578_c0_g1_i6.p1	TinfIr75i	539	1617	IR	1.617	88	105	109	115	111	116	79	73	90	39	68	52					TRINITY_DN3578_c0_g1_i6.p1	TinfIr75i	IR	3.13129	2.50231	2.76606	3.11244	2.79161	3.25489	1.78959	2.83933	2.57918	1.40062	2.47372	2.13535	2.92643	2.20296		TRINITY_DN3578_c0_g1_i6.p1	TinfIr75i	IR	0.616085	0.544355	0.575887	0.6141	0.578823	0.628888	0.445541
TRINITY_DN3578_c0_g1_i7.p1	TinfIr75_subfamily_like3	621	1863	IR	1.863	85	89	121	105	127	128	79	63	122	63	73	48					TRINITY_DN3578_c0_g1_i7.p1	TinfIr75_subfamily_like3	IR	2.62516	1.84094	2.66512	2.46655	2.77225	3.11735	1.55329	2.12682	3.03456	1.96379	2.30495	1.71082	2.58123	2.1157		TRINITY_DN3578_c0_g1_i7.p1	TinfIr75_subfamily_like3	IR	0.559328	0.453462	0.564088	0.539898	0.5766	0.614618	0.4071
TRINITY_DN4444_c0_g1_i1.p1	TinfIr8a	859	2577	IR	2.577	235	325	269	282	326	402	223	155	215	136	169	179					TRINITY_DN4444_c0_g1_i1.p1	TinfIr8a	IR	5.24691	4.85995	4.28334	4.78904	5.14452	7.07783	3.16977	3.78286	3.8661	3.06472	3.85765	4.61226	5.2336	3.72556		TRINITY_DN4444_c0_g1_i1.p1	TinfIr8a	IR	0.795665	0.767894	0.722908	0.762607	0.788488	0.907295	0.620112
TRINITY_DN4490_c0_g1_i12.p1	TinfIr75e.2	620	1860	IR	1.86	82	63	78	75	86	103	68	47	47	37	51	38					TRINITY_DN4490_c0_g1_i12.p1	TinfIr75e.2	IR	2.5366	1.30524	1.72078	1.76466	1.8803	2.51254	1.33916	1.58923	1.17094	1.1552	1.6129	1.35658	1.95335	1.37067		TRINITY_DN4490_c0_g1_i12.p1	TinfIr75e.2	IR	0.548585	0.362716	0.434694	0.441642	0.459438	0.545621	0.36906
TRINITY_DN4490_c0_g1_i3.p1	TinfIr75e.1	621	1863	IR	1.863	105	108	117	103	124	116	87	42	102	39	63	49					TRINITY_DN4490_c0_g1_i3.p1	TinfIr75e.1	IR	3.24285	2.23395	2.57702	2.41957	2.70676	2.8251	1.71058	1.41788	2.53709	1.21568	1.9892	1.74646	2.66754	1.76948		TRINITY_DN4490_c0_g1_i3.p1	TinfIr75e.1	IR	0.627658	0.509733	0.553521	0.533971	0.568995	0.582643	0.433062
TRINITY_DN45180_c0_g1_i1.p1	TinfIr75k	567	1701	IR	1.701	30	28	25	20	43	43	20	16	41	14	25	17					TRINITY_DN45180_c0_g1_i1.p1	TinfIr75k	IR	1.01477	0.634332	0.603087	0.514564	1.02803	1.14697	0.430688	0.591587	1.11694	0.477959	0.864543	0.66362	0.823625	0.690889		TRINITY_DN45180_c0_g1_i1.p1	TinfIr75k	IR	0.304225	0.21334	0.204957	0.180288	0.307074	0.331826	0.155545
TRINITY_DN45295_c0_g1_i1.p1	TinfIr75o	481	1443	IR	1.443	18	10	21	18	26	22	15	7	14	12	4	10					TRINITY_DN45295_c0_g1_i1.p1	TinfIr75o	IR	0.717722	0.267052	0.597169	0.545909	0.732738	0.691743	0.38077	0.305095	0.449583	0.482927	0.163059	0.46016	0.592056	0.373599		TRINITY_DN45295_c0_g1_i1.p1	TinfIr75o	IR	0.234953	0.102795	0.203351	0.189184	0.238733	0.228334	0.140121
TRINITY_DN48398_c0_g1_i1.p1	TinfIr75p	249	747	IR	0.747	1	2	5	1	4	0	4	4	7	4	6	2					TRINITY_DN48398_c0_g1_i1.p1	TinfIr75p	IR	0.0770246	0.103174	0.274659	0.0585859	0.217761	0	0.196145	0.336777	0.434236	0.310961	0.472478	0.177781	0.121868	0.321396		TRINITY_DN48398_c0_g1_i1.p1	TinfIr75p	IR	0.0322256	0.0426442	0.105394	0.0247261	0.0855622	0	0.0777837
TRINITY_DN6322_c0_g1_i18.p1	Tinf_Ir41 subfamily_like2	364	1092	IR	1.092	16	14	13	20	9	25	7	6	9	2	7	4					TRINITY_DN6322_c0_g1_i18.p1	Tinf_Ir41 subfamily_like2	IR	0.843039	0.494047	0.488501	0.801533	0.335167	1.03874	0.234808	0.345566	0.381917	0.106359	0.377074	0.243227	0.666837	0.281492		TRINITY_DN6322_c0_g1_i18.p1	Tinf_Ir41 subfamily_like2	IR	0.265534	0.174364	0.172749	0.255642	0.125536	0.309361	0.0915994
TRINITY_DN6755_c0_g1_i9.p1	TinfIr75c	644	1932	IR	1.932	121	153	113	93	133	164	87	53	100	54	66	64					TRINITY_DN6755_c0_g1_i9.p1	TinfIr75c	IR	3.60353	3.05174	2.40003	2.10664	2.79954	3.85146	1.64949	1.72533	2.39851	1.62313	2.0095	2.19962	2.96882	1.93426		TRINITY_DN6755_c0_g1_i9.p1	TinfIr75c	IR	0.663091	0.607641	0.531482	0.49229	0.579731	0.685872	0.423162
TRINITY_DN694_c1_g1_i2.p1	TinfIr25a	938	2814	IR	2.814	142	174	215	195	227	207	169	72	129	91	135	119					TRINITY_DN694_c1_g1_i2.p1	TinfIr25a	IR	2.90345	2.3828	3.13515	3.03266	3.28052	3.3376	2.19988	1.6092	2.12429	1.87795	2.82202	2.80801	3.01203	2.24023		TRINITY_DN694_c1_g1_i2.p1	TinfIr25a	IR	0.591449	0.529276	0.616492	0.605592	0.631497	0.63725	0.505134
TRINITY_DN7944_c0_g1_i1.p1	Tinf_Ir41 subfamily_like3	593	1779	IR	1.779	94	72	94	61	120	118	86	54	91	40	62	46					TRINITY_DN7944_c0_g1_i1.p1	Tinf_Ir41 subfamily_like3	IR	3.0402	1.55962	2.16819	1.50061	2.74313	3.0095	1.77076	1.90906	2.37036	1.30572	2.05006	1.71695	2.33687	1.85382		TRINITY_DN7944_c0_g1_i1.p1	Tinf_Ir41 subfamily_like3	IR	0.606403	0.408176	0.500811	0.398046	0.573235	0.60309	0.442599
TRINITY_DN7951_c0_g1_i1.p1	TinfIr75b	643	1929	IR	1.929	52	84	79	64	96	94	84	44	64	43	54	34					TRINITY_DN7951_c0_g1_i1.p1	TinfIr75b	IR	1.55103	1.67807	1.6805	1.45198	2.02386	2.21098	1.59509	1.43458	1.53743	1.2945	1.64669	1.17037	1.76607	1.44644		TRINITY_DN7951_c0_g1_i1.p1	TinfIr75b	IR	0.406716	0.427822	0.428216	0.389517	0.480562	0.506637	0.414152
TRINITY_DN8625_c0_g1_i7.p1	TinfIr75_subfamily_like4	612	1836	IR	1.836	3	13	0	0	2	3	0	0	7	3	4	3					TRINITY_DN8625_c0_g1_i7.p1	TinfIr75_subfamily_like4	IR	0.0940154	0.272856	0	0	0.0442995	0.0741373	0	0	0.176675	0.0948889	0.128156	0.108498	0.0808847	0.084703		TRINITY_DN8625_c0_g1_i7.p1	TinfIr75_subfamily_like4	IR	0.0390234	0.104779	0	0	0.0188251	0.0310598	0
TRINITY_DN8625_c0_g1_i8.p1	TinfIr75_subfamily_like5	618	1854	IR	1.854	131	152	136	205	208	176	114	54	92	54	81	58					TRINITY_DN8625_c0_g1_i8.p1	TinfIr75_subfamily_like5	IR	4.06548	3.15934	3.01005	4.83903	4.56242	4.30716	2.25233	1.83184	2.29946	1.69142	2.56996	2.07727	3.99058	2.12038		TRINITY_DN8625_c0_g1_i8.p1	TinfIr75_subfamily_like5	IR	0.704621	0.619025	0.60315	0.76634	0.745264	0.724862	0.512195
TRINITY_DN9045_c0_g1_i1.p1	TinfIr75a	587	1761	IR	1.761	114	123	101	75	202	149	102	64	123	67	90	55					TRINITY_DN9045_c0_g1_i1.p1	TinfIr75a	IR	3.72474	2.69159	2.35346	1.86387	4.6648	3.83898	2.12167	2.28572	3.23664	2.20944	3.00631	2.07385	3.18957	2.48894		TRINITY_DN9045_c0_g1_i1.p1	TinfIr75a	IR	0.674378	0.567213	0.525493	0.456953	0.753185	0.684753	0.494387
TRINITY_DN9157_c0_g1_i2.p1	TinfIr75j.1	524	1572	IR	1.572	10	0	0	0	43	0	0	0	19	0	0	0					TRINITY_DN9157_c0_g1_i2.p1	TinfIr75j.1	IR	0.366014	0	0	0	1.11239	0	0	0	0.560079	0	0	0	0.246401	0.0933466		TRINITY_DN9157_c0_g1_i2.p1	TinfIr75j.1	IR	0.135455	0	0	0	0.324774	0	0
TRINITY_DN9157_c0_g1_i5.p1	TinfIr75j.2	620	1860	IR	1.86	53	65	65	85	52	106	52	49	44	32	42	31					TRINITY_DN9157_c0_g1_i5.p1	TinfIr75j.2	IR	1.63951	1.34668	1.43399	1.99995	1.13693	2.58572	1.02407	1.65686	1.0962	0.999088	1.32827	1.10668	1.69046	1.20186		TRINITY_DN9157_c0_g1_i5.p1	TinfIr75j.2	IR	0.421523	0.370453	0.386318	0.477114	0.329789	0.554576	0.306225
TRINITY_DN10001_c1_g1_i1.p1		126	378	OBP	0.378	2014	3481	3471	3736	3587	3205	1994	1171	2041	1479	1515	1429					TRINITY_DN10001_c1_g1_i1.p1		OBP	306.562	354.875	376.797	432.543	385.906	384.702	193.228	194.835	250.207	227.218	235.761	251.024	373.564	225.379		TRINITY_DN10001_c1_g1_i1.p1		OBP	2.48793	2.5513	2.57726	2.63703	2.5876	2.58625	2.28831
TRINITY_DN102206_c0_g1_i1.p1	TinfObp9	142	426	OBP	0.426	1	7	0	1	7	6	0	0	0	1	2	1					TRINITY_DN102206_c0_g1_i1.p1	TinfObp9	OBP	0.135064	0.633215	0	0.102732	0.668236	0.639043	0	0	0	0.136319	0.276167	0.155871	0.363048	0.0947262		TRINITY_DN102206_c0_g1_i1.p1	TinfObp9	OBP	0.0550205	0.213043	0	0.0424698	0.222258	0.21459	0
TRINITY_DN110058_c0_g1_i1.p1	TinfObp24	102	306	OBP	0.306	0	0	1	0	0	0	1	0	0	5	2	0					TRINITY_DN110058_c0_g1_i1.p1	TinfObp24	OBP	0	0	0.134098	0	0	0	0.119706	0	0	0.948889	0.384468	0	0.0223497	0.242177		TRINITY_DN110058_c0_g1_i1.p1	TinfObp24	OBP	0	0	0.0546507	0	0	0	0.049104
TRINITY_DN1219_c0_g1_i1.p1		148	444	OBP	0.444	890	1179	1337	1322	1762	930	912	606	1110	698	822	699					TRINITY_DN1219_c0_g1_i1.p1		OBP	115.334	102.328	123.564	130.305	161.385	95.0361	75.2401	85.8406	115.848	91.2934	108.903	104.537	121.325	96.9436		TRINITY_DN1219_c0_g1_i1.p1		OBP	2.06571	2.01422	2.09539	2.11828	2.21055	1.98243	1.88218
TRINITY_DN1219_c0_g1_i2.p1		148	444	OBP	0.444	6	11	0	4	7	13	19	0	0	4	0	0					TRINITY_DN1219_c0_g1_i2.p1		OBP	0.777532	0.954712	0	0.394267	0.641145	1.32846	1.5675	0	0	0.523171	0	0	0.682686	0.348445		TRINITY_DN1219_c0_g1_i2.p1		OBP	0.249818	0.291083	0	0.144346	0.215147	0.367069	0.409511
TRINITY_DN12580_c0_g1_i7.p1	TinfObp21	138	414	OBP	0.414	4140	7709	6250	7996	7465	7163	4447	2711	4002	3112	2887	3021					TRINITY_DN12580_c0_g1_i7.p1	TinfObp21	OBP	575.374	717.564	619.476	845.252	733.282	785.024	393.463	411.843	447.946	436.522	410.202	484.535	712.662	430.752		TRINITY_DN12580_c0_g1_i7.p1	TinfObp21	OBP	2.7607	2.85647	2.79272	2.9275	2.86586	2.89544	2.59601
TRINITY_DN1263_c5_g1_i2.p1		177	531	OBP	0.531	5	9	10	3	3	3	7	3	2	5	1	6					TRINITY_DN1263_c5_g1_i2.p1		OBP	0.541783	0.653147	0.772769	0.247252	0.229757	0.256339	0.482882	0.355328	0.174536	0.546817	0.110779	0.750294	0.450175	0.403439		TRINITY_DN1263_c5_g1_i2.p1		OBP	0.188023	0.218311	0.248652	0.0959544	0.0898192	0.0991069	0.171107
TRINITY_DN130096_c0_g1_i1.p1		108	324	OBP	0.324	1	9	0	1	3	0	0	1	0	2	0	1					TRINITY_DN130096_c0_g1_i1.p1		OBP	0.177585	1.07043	0	0.135073	0.376546	0	0	0.194114	0	0.358469	0	0.204942	0.293273	0.126254		TRINITY_DN130096_c0_g1_i1.p1		OBP	0.0709921	0.316062	0	0.0550238	0.138791	0	0
TRINITY_DN13093_c0_g1_i9.p1		142	426	OBP	0.426	13	1	5	0	4	8	12	0	3	2	3	7					TRINITY_DN13093_c0_g1_i9.p1		OBP	1.75584	0.0904593	0.48162	0	0.381849	0.852057	1.03183	0	0.326332	0.272639	0.41425	1.0911	0.593637	0.522692		TRINITY_DN13093_c0_g1_i9.p1		OBP	0.440253	0.0376094	0.170737	0	0.140461	0.267654	0.307888
TRINITY_DN1386_c0_g2_i3.p1	TinfObp17	139	417	OBP	0.417	19399	28334	24956	27196	30163	25769	20694	10985	19281	13270	13963	13623					TRINITY_DN1386_c0_g2_i3.p1	TinfObp17	OBP	2676.66	2618.39	2455.75	2854.19	2941.58	2803.82	1817.8	1656.79	2142.6	1848	1969.67	2169.26	2725.06	1934.02		TRINITY_DN1386_c0_g2_i3.p1	TinfObp17	OBP	3.42776	3.4182	3.39036	3.45563	3.46873	3.4479	3.25978
TRINITY_DN1399_c0_g1_i3.p1	TinfObp18	144	432	OBP	0.432	30341	51936	42096	48534	52161	41669	29842	17951	30168	20990	22617	21287					TRINITY_DN1399_c0_g1_i3.p1	TinfObp18	OBP	4041.07	4632.84	3998.54	4916.73	4910.25	4376.41	2530.36	2613.41	3236.02	2821.6	3079.66	3271.94	4479.31	2925.5		TRINITY_DN1399_c0_g1_i3.p1	TinfObp18	OBP	3.6066	3.66594	3.60201	3.69176	3.69119	3.64122	3.40335
TRINITY_DN143819_c0_g1_i1.p1	TinfObp26	161	483	OBP	0.483	0	4	3	5	0	0	3	2	2	0	0	1					TRINITY_DN143819_c0_g1_i1.p1	TinfObp26	OBP	0	0.319136	0.25487	0.45304	0	0	0.227516	0.260427	0.191881	0	0	0.137476	0.171174	0.136217		TRINITY_DN143819_c0_g1_i1.p1	TinfObp26	OBP	0	0.12029	0.0985987	0.162278	0	0	0.0890271
TRINITY_DN147167_c0_g1_i1.p1	TinfObp27	111	333	OBP	0.333	0	0	0	0	0	0	1	1	1	0	0	0					TRINITY_DN147167_c0_g1_i1.p1	TinfObp27	OBP	0	0	0	0	0	0	0.11	0.188868	0.139157	0	0	0	0	0.0730042		TRINITY_DN147167_c0_g1_i1.p1	TinfObp27	OBP	0	0	0	0	0	0	0.045323
TRINITY_DN1531_c0_g1_i3.p1	TinfObp7	131	393	OBP	0.393	500	356	596	491	687	951	453	419	574	356	456	346					TRINITY_DN1531_c0_g1_i3.p1	TinfObp7	OBP	73.2028	34.9076	62.2298	54.6768	71.0895	109.793	42.2224	67.0539	67.6812	52.6047	68.2533	58.46	67.65	59.3792		TRINITY_DN1531_c0_g1_i3.p1	TinfObp7	OBP	1.87042	1.55519	1.80092	1.74567	1.85787	2.04451	1.63571
TRINITY_DN1718_c0_g1_i1.p1	TinfObp13	171	513	OBP	0.513	669	939	713	1145	766	1102	907	580	897	541	534	543					TRINITY_DN1718_c0_g1_i1.p1	TinfObp13	OBP	75.0342	70.536	57.0317	97.6792	60.723	97.4659	64.763	71.1072	81.0259	61.2416	61.2315	70.2842	76.4116	68.2756		TRINITY_DN1718_c0_g1_i1.p1	TinfObp13	OBP	1.88101	1.85452	1.76367	1.99423	1.79045	1.99329	1.81798
TRINITY_DN17431_c0_g2_i2.p1	TinfObp15	145	435	OBP	0.435	8	26	17	18	19	14	8	5	11	7	9	12					TRINITY_DN17431_c0_g2_i2.p1	TinfObp15	OBP	1.05816	2.30328	1.60363	1.81091	1.77626	1.46025	0.673656	0.722909	1.1718	0.934492	1.21704	1.83175	1.66875	1.09194		TRINITY_DN17431_c0_g2_i2.p1	TinfObp15	OBP	0.313479	0.518945	0.415579	0.448847	0.44346	0.390979	0.223666
TRINITY_DN18509_c0_g1_i1.p1		171	513	OBP	0.513	1	0	43	0	2	0	3	49	1	0	0	1					TRINITY_DN18509_c0_g1_i1.p1		OBP	0.112159	0	3.4395	0	0.158546	0	0.214211	6.00733	0.0903298	0	0	0.129437	0.618368	1.07355		TRINITY_DN18509_c0_g1_i1.p1		OBP	0.0461668	0	0.647334	0	0.0639131	0	0.0842941
TRINITY_DN1885_c0_g1_i7.p1		176	528	OBP	0.528	120	419	275	290	333	195	1724	758	1217	785	762	754					TRINITY_DN1885_c0_g1_i7.p1		OBP	13.0767	30.5804	21.3719	24.0369	25.6479	16.7567	119.603	90.2897	106.808	86.3381	84.893	94.8227	21.9117	97.1258		TRINITY_DN1885_c0_g1_i7.p1		OBP	1.1485	1.49942	1.3497	1.39858	1.42566	1.24936	2.08136
TRINITY_DN19820_c0_g1_i3.p1	TinfObp6	147	441	OBP	0.441	23409	33693	31368	34558	34515	26427	22502	12952	20600	14601	15449	14192					TRINITY_DN19820_c0_g1_i3.p1	TinfObp6	OBP	3054.18	2944.18	2918.72	3429.44	3182.81	2718.93	1869.05	1847.15	2164.6	1922.7	2060.69	2136.88	3041.38	2000.18		TRINITY_DN19820_c0_g1_i3.p1	TinfObp6	OBP	3.48504	3.46911	3.46534	3.53535	3.50295	3.43456	3.27185
TRINITY_DN2046_c0_g1_i1.p1	TinfObp25.1	123	369	OBP	0.369	127	100	140	132	210	149	91	55	89	40	73	47					TRINITY_DN2046_c0_g1_i1.p1	TinfObp25.1	OBP	19.8028	10.4433	15.5685	15.6553	23.1438	18.321	9.03342	9.37431	11.1767	6.29507	11.6372	8.45759	17.1558	9.32904		TRINITY_DN2046_c0_g1_i1.p1	TinfObp25.1	OBP	1.31812	1.05855	1.21928	1.22155	1.38281	1.28603	1.00145
TRINITY_DN2046_c0_g1_i3.p1	TinfObp25.2	168	504	OBP	0.504	7	30	32	33	50	30	17	14	28	15	9	7					TRINITY_DN2046_c0_g1_i3.p1	TinfObp25.2	OBP	0.799131	2.29379	2.60534	2.86548	4.03442	2.70072	1.23554	1.74703	2.5744	1.72833	1.05042	0.922237	2.54981	1.54299		TRINITY_DN2046_c0_g1_i3.p1	TinfObp25.2	OBP	0.255063	0.517696	0.556946	0.587203	0.701949	0.568286	0.349382
TRINITY_DN2046_c0_g1_i4.p1	TinfObp25.3	164	492	OBP	0.492	746	840	849	937	1122	972	736	465	810	557	593	523					TRINITY_DN2046_c0_g1_i4.p1	TinfObp25.3	OBP	87.2417	65.7926	70.8088	83.3467	92.7405	89.6375	54.7962	59.4416	76.2902	65.7441	70.8991	70.5849	81.5946	66.2927		TRINITY_DN2046_c0_g1_i4.p1	TinfObp25.3	OBP	1.94567	1.82473	1.85618	1.92607	1.97193	1.95731	1.7466
TRINITY_DN23007_c0_g2_i1.p1	TinfObp16	163	489	OBP	0.489	70	69	81	58	57	96	79	45	90	32	52	45					TRINITY_DN23007_c0_g2_i1.p1	TinfObp16	OBP	8.23644	5.43755	6.79705	5.19078	4.74032	8.9074	5.91774	5.78771	8.52869	3.80021	6.25526	6.11053	6.55159	6.06669		TRINITY_DN23007_c0_g2_i1.p1	TinfObp16	OBP	0.965504	0.80872	0.89193	0.791746	0.758936	0.99596	0.839964
TRINITY_DN2609_c0_g1_i4.p1		133	399	OBP	0.399	12	73	12	7	23	5	16	18	1459	34	21	28					TRINITY_DN2609_c0_g1_i4.p1		OBP	1.73045	7.05038	1.23411	0.767784	2.34421	0.568572	1.46887	2.83728	169.446	4.94849	3.09598	4.65972	2.28258	31.076		TRINITY_DN2609_c0_g1_i4.p1		OBP	0.436234	0.905816	0.349104	0.247429	0.524293	0.195504	0.392499
TRINITY_DN309_c0_g2_i1.p1		139	417	OBP	0.417	55948	84056	82467	85981	104806	96172	76576	44787	75135	55663	55595	52353					TRINITY_DN309_c0_g2_i1.p1		OBP	7719.67	7767.75	8115	9023.61	10221	10464.1	6726.57	6754.9	8349.39	7751.71	7842.43	8336.44	8885.18	7626.91		TRINITY_DN309_c0_g2_i1.p1		OBP	3.88765	3.89035	3.90934	3.95543	4.00953	4.01974	3.82786
TRINITY_DN3155_c0_g1_i1.p1	TinfObp19.1	148	444	OBP	0.444	10	29	8	22	9	11	4	14	17	24	3	9					TRINITY_DN3155_c0_g1_i1.p1	TinfObp19.1	OBP	1.29589	2.51697	0.739352	2.16847	0.82433	1.12408	0.33	1.98312	1.77425	3.13903	0.397456	1.34597	1.44485	1.49497		TRINITY_DN3155_c0_g1_i1.p1	TinfObp19.1	OBP	0.360951	0.546168	0.240388	0.50085	0.261103	0.327171	0.123852
TRINITY_DN3155_c0_g1_i3.p1	TinfObp19.2	153	459	OBP	0.459	8	19	15	9	22	25	58	7	38	7	25	17					TRINITY_DN3155_c0_g1_i3.p1	TinfObp19.2	OBP	1.00283	1.59516	1.34098	0.858111	1.94918	2.47124	4.62863	0.959154	3.83636	0.88563	3.2039	2.4593	1.53625	2.66216		TRINITY_DN3155_c0_g1_i3.p1	TinfObp19.2	OBP	0.301644	0.414164	0.369398	0.269072	0.469701	0.540485	0.750403
TRINITY_DN345_c5_g1_i5.p1	TinfObp20	148	444	OBP	0.444	41763	66857	58109	54047	54087	62396	50643	33242	58614	41213	49016	43826					TRINITY_DN345_c5_g1_i5.p1	TinfObp20	OBP	5412.01	5802.65	5370.38	5327.24	4953.95	6376.2	4178.05	4708.77	6117.4	5390.36	6493.91	6554.26	5540.41	5573.79		TRINITY_DN345_c5_g1_i5.p1	TinfObp20	OBP	3.73344	3.7637	3.73009	3.72658	3.69504	3.80463	3.62108
TRINITY_DN37717_c1_g1_i3.p1		135	405	OBP	0.405	0	1	2	1	2	3	0	0	0	0	0	5					TRINITY_DN37717_c1_g1_i3.p1		OBP	0	0.0951497	0.202637	0.108058	0.200824	0.336089	0	0	0	0	0	0.819766	0.157127	0.136628		TRINITY_DN37717_c1_g1_i3.p1		OBP	0	0.0394735	0.0801347	0.0445627	0.0794795	0.125835	0
TRINITY_DN41591_c0_g1_i1.p1		111	333	OBP	0.333	0	0	0	2	1	0	2	1	4	1	1	0					TRINITY_DN41591_c0_g1_i1.p1		OBP	0	0	0	0.262845	0.122123	0	0.22	0.188868	0.556627	0.17439	0.176647	0	0.0641613	0.219422		TRINITY_DN41591_c0_g1_i1.p1		OBP	0	0	0	0.10135	0.0500404	0	0.0863599
TRINITY_DN4183_c0_g1_i1.p1		155	465	OBP	0.465	9156	13761	12077	14621	13421	11461	8710	4766	7846	5398	5877	5270					TRINITY_DN4183_c0_g1_i1.p1		OBP	1132.93	1140.41	1065.74	1376.06	1173.74	1118.3	686.124	644.62	781.887	674.135	743.454	752.545	1167.86	713.794		TRINITY_DN4183_c0_g1_i1.p1		OBP	3.05459	3.05744	3.02806	3.13895	3.06994	3.04895	2.83704
TRINITY_DN4644_c1_g1_i1.p1	TinfObp23	152	456	OBP	0.456	1158	1540	1005	1182	1372	1389	4800	2306	4087	3272	3405	3909					TRINITY_DN4644_c1_g1_i1.p1	TinfObp23	OBP	146.115	130.142	90.4369	113.44	122.358	138.206	385.579	318.051	415.325	416.692	439.241	569.214	123.45	424.017		TRINITY_DN4644_c1_g1_i1.p1	TinfObp23	OBP	2.16766	2.11774	1.96112	2.05858	2.09117	2.14366	2.58724
TRINITY_DN47837_c0_g1_i1.p1	TinfObp11	128	384	OBP	0.384	0	8	12	2	0	0	6	8	3	0	0	0					TRINITY_DN47837_c0_g1_i1.p1	TinfObp11	OBP	0	0.802826	1.28231	0.227936	0	0	0.572344	1.31027	0.362025	0	0	0	0.385513	0.374107		TRINITY_DN47837_c0_g1_i1.p1	TinfObp11	OBP	0	0.255954	0.358375	0.0891757	0	0	0.196548
TRINITY_DN4796_c0_g1_i1.p1	TinfObp3	202	606	OBP	0.606	960	1751	1718	1749	1741	1306	1055	538	1060	665	743	702					TRINITY_DN4796_c0_g1_i1.p1	TinfObp3	OBP	91.1484	111.346	116.331	126.308	116.834	97.782	63.7701	55.8358	81.0554	63.7259	72.1219	76.92	109.958	68.9049		TRINITY_DN4796_c0_g1_i1.p1	TinfObp3	OBP	1.96449	2.05056	2.06941	2.10486	2.07127	1.99468	1.81137
TRINITY_DN520_c0_g2_i2.p1	TinfObp1	146	438	OBP	0.438	6603	11467	10209	8522	8596	7430	24119	12359	16811	13282	11639	10296					TRINITY_DN520_c0_g2_i2.p1	TinfObp1	OBP	867.396	1008.88	956.431	851.493	798.112	769.667	2017.08	1774.65	1778.56	1760.99	1563.12	1560.88	875.329	1742.55		TRINITY_DN520_c0_g2_i2.p1	TinfObp1	OBP	2.93872	3.00427	2.98111	2.93069	2.90261	2.88687	3.30494
TRINITY_DN7337_c0_g1_i4.p1		107	321	OBP	0.321	168	295	151	157	183	168	276	107	276	277	116	171					TRINITY_DN7337_c0_g1_i4.p1		OBP	30.113	35.4144	19.3026	21.4047	23.184	23.7461	31.495	20.9644	39.8431	50.112	21.2571	35.3725	25.5275	33.174		TRINITY_DN7337_c0_g1_i4.p1		OBP	1.49294	1.56127	1.30755	1.35034	1.38353	1.39351	1.51182
TRINITY_DN7337_c0_g1_i9.p1		149	447	OBP	0.447	11738	23547	17318	17943	17610	17355	32194	17982	30361	20375	18670	20417					TRINITY_DN7337_c0_g1_i9.p1		OBP	1510.9	2029.98	1589.77	1756.72	1602.11	1761.59	2638.18	2530.07	3147.44	2647.02	2456.9	3032.91	1708.51	2742.09		TRINITY_DN7337_c0_g1_i9.p1		OBP	3.17952	3.3077	3.20161	3.24495	3.20496	3.24615	3.42147
TRINITY_DN7596_c0_g1_i1.p1		133	399	OBP	0.399	12	11	10	26	5	16	4	10	0	0	18	4					TRINITY_DN7596_c0_g1_i1.p1		OBP	1.73045	1.06239	1.02842	2.85177	0.509611	1.81943	0.367218	1.57627	0	0	2.65369	0.665675	1.50034	0.877142		TRINITY_DN7596_c0_g1_i1.p1		OBP	0.436234	0.31437	0.307158	0.58566	0.178865	0.450161	0.135838
TRINITY_DN762_c0_g1_i8.p1	TinfObp22	159	477	OBP	0.477	766	1078	971	939	1091	1196	661	401	815	468	467	515					TRINITY_DN762_c0_g1_i8.p1	TinfObp22	OBP	92.3976	87.0889	83.5305	86.1511	93.0139	113.763	50.7599	52.8724	79.1749	56.9763	57.5903	71.6909	92.6575	61.5108		TRINITY_DN762_c0_g1_i8.p1	TinfObp22	OBP	1.97034	1.94492	1.92701	1.94027	1.97319	2.0598	1.71399
TRINITY_DN8261_c0_g1_i4.p1	TinfObp4	192	576	OBP	0.576	14	61	20	52	45	47	132	20	45	39	42	31					TRINITY_DN8261_c0_g1_i4.p1	TinfObp4	OBP	1.39848	4.08103	1.42479	3.95089	3.1771	3.70223	8.39438	2.18379	3.62025	3.93196	4.28922	3.57367	2.95575	4.33221		TRINITY_DN8261_c0_g1_i4.p1	TinfObp4	OBP	0.379936	0.705952	0.384675	0.694683	0.620875	0.672304	0.972868
TRINITY_DN996_c9_g2_i6.p1	TinfObp8	142	426	OBP	0.426	1513	2222	2089	1978	2059	2106	1822	935	1595	1064	1167	1157					TRINITY_DN996_c9_g2_i6.p1	TinfObp8	OBP	204.352	201	201.221	203.203	196.557	224.304	156.666	138.04	173.5	145.044	161.143	180.343	205.106	159.123		TRINITY_DN996_c9_g2_i6.p1	TinfObp8	OBP	2.3125	2.30535	2.30583	2.31006	2.29569	2.35277	2.19774
TRINITY_DN10386_c1_g1_i7.p1	TinfOr49	230	690	OR	0.69	5	1	2	2	5	8	11	6	3	5	1	1					TRINITY_DN10386_c1_g1_i7.p1	TinfOr49	OR	0.416938	0.0558488	0.118939	0.126851	0.294688	0.526053	0.583957	0.546896	0.201475	0.420812	0.0852515	0.0962334	0.256553	0.322437		TRINITY_DN10386_c1_g1_i7.p1	TinfOr49	OR	0.151351	0.0236017	0.0488065	0.0518666	0.112165	0.18357	0.199743
TRINITY_DN10735_c0_g2_i4.p1	TinfOr101	388	1164	OR	1.164	54	59	56	53	72	47	31	32	63	31	34	30					TRINITY_DN10735_c0_g2_i4.p1	TinfOr101	OR	2.66926	1.95327	1.97415	1.99268	2.51548	1.83203	0.975542	1.72902	2.50805	1.54659	1.71821	1.71137	2.15614	1.69813		TRINITY_DN10735_c0_g2_i4.p1	TinfOr101	OR	0.564579	0.470303	0.473362	0.47606	0.545985	0.452098	0.295686
TRINITY_DN10916_c0_g1_i1.p1	TinfOr46	207	621	OR	0.621	11	2	5	7	14	10	15	4	14	9	7	2					TRINITY_DN10916_c0_g1_i1.p1	TinfOr46	OR	1.01918	0.124108	0.330387	0.49331	0.916807	0.730629	0.884783	0.405108	1.04468	0.841623	0.663067	0.213852	0.602404	0.67552		TRINITY_DN10916_c0_g1_i1.p1	TinfOr46	OR	0.305175	0.0508082	0.123978	0.17415	0.282578	0.238204	0.275261
TRINITY_DN11040_c0_g1_i1.p1	TinfOr27	439	1317	OR	1.317	31	27	44	35	32	38	38	30	42	21	24	23					TRINITY_DN11040_c0_g1_i1.p1	TinfOr27	OR	1.35434	0.790025	1.37092	1.16304	0.988111	1.30914	1.0569	1.43264	1.47779	0.925977	1.07195	1.15962	1.1626	1.18748		TRINITY_DN11040_c0_g1_i1.p1	TinfOr27	OR	0.371868	0.252859	0.374916	0.335065	0.298441	0.36345	0.313214
TRINITY_DN11061_c0_g1_i14.p1	-	237	711	OR	0.711	0	1	2	3	2	1	3	3	1	6	3	0					TRINITY_DN11061_c0_g1_i14.p1	-	OR	0	0.0541992	0.115426	0.184657	0.114394	0.0638144	0.154557	0.265372	0.0651747	0.490059	0.248201	0	0.0887484	0.203894		TRINITY_DN11061_c0_g1_i14.p1	-	OR	0	0.0229227	0.0474409	0.0735926	0.0470386	0.0268659	0.0624154
TRINITY_DN117598_c0_g1_i1.p1	TinfOr70	214	642	OR	0.642	10	9	4	4	17	12	11	5	6	5	7	4					TRINITY_DN117598_c0_g1_i1.p1	TinfOr70	OR	0.896221	0.540219	0.255664	0.272671	1.07685	0.848076	0.627617	0.489822	0.433077	0.452274	0.641378	0.413714	0.648284	0.509647		TRINITY_DN117598_c0_g1_i1.p1	TinfOr70	OR	0.277889	0.187583	0.0988734	0.104716	0.317405	0.26672	0.211552
TRINITY_DN118580_c0_g1_i1.p1	-	281	843	OR	0.843	8	20	9	4	7	13	9	12	9	7	5	5					TRINITY_DN118580_c0_g1_i1.p1	-	OR	0.546025	0.91425	0.438086	0.207657	0.337685	0.699688	0.391068	0.895275	0.494725	0.482211	0.348894	0.393838	0.523898	0.501002		TRINITY_DN118580_c0_g1_i1.p1	-	OR	0.189217	0.281999	0.157785	0.0819435	0.126354	0.230369	0.143348
TRINITY_DN12164_c0_g1_i11.p1	TinfOr107.2	415	1245	OR	1.245	35	44	55	27	50	62	41	27	41	39	16	16					TRINITY_DN12164_c0_g1_i11.p1	TinfOr107.2	OR	1.61752	1.3619	1.81275	0.949092	1.63321	2.25949	1.20629	1.36395	1.52603	1.81912	0.755965	0.853347	1.60566	1.25412		TRINITY_DN12164_c0_g1_i11.p1	TinfOr107.2	OR	0.41789	0.373262	0.449131	0.289832	0.420486	0.51315	0.343663
TRINITY_DN12164_c0_g1_i5.p1	TinfOr107.1	296	888	OR	0.888	8	8	5	1	12	1	7	6	8	5	3	0					TRINITY_DN12164_c0_g1_i5.p1	TinfOr107.1	OR	0.518355	0.347168	0.231048	0.0492834	0.549553	0.0510947	0.28875	0.424953	0.41747	0.326982	0.198728	0	0.291084	0.276147		TRINITY_DN12164_c0_g1_i5.p1	TinfOr107.1	OR	0.181373	0.129422	0.0902749	0.0208928	0.190206	0.0216418	0.110169
TRINITY_DN12500_c0_g1_i1.p1	TinfOr32.1	277	831	OR	0.831	12	14	5	8	25	23	20	8	11	23	12	16					TRINITY_DN12500_c0_g1_i1.p1	TinfOr32.1	OR	0.830865	0.649217	0.246896	0.421311	1.22343	1.25578	0.881589	0.605469	0.613395	1.60729	0.849437	1.27848	0.771251	0.97261		TRINITY_DN12500_c0_g1_i1.p1	TinfOr32.1	OR	0.262656	0.217278	0.0958301	0.152689	0.347024	0.353298	0.274525
TRINITY_DN12500_c0_g1_i5.p1	TinfOr32.2	431	1293	OR	1.293	10	9	18	7	13	20	8	7	18	7	10	6					TRINITY_DN12500_c0_g1_i5.p1	TinfOr32.2	OR	0.444991	0.26823	0.57124	0.236926	0.408871	0.701811	0.226636	0.340488	0.645093	0.314388	0.454938	0.308126	0.438678	0.381612		TRINITY_DN12500_c0_g1_i5.p1	TinfOr32.2	OR	0.159865	0.103198	0.196242	0.0923438	0.148871	0.230911	0.0887157
TRINITY_DN12601_c0_g4_i2.p1	-	269	807	OR	0.807	13	13	15	19	38	32	22	16	16	9	12	19					TRINITY_DN12601_c0_g4_i2.p1	-	OR	0.926873	0.620772	0.762715	1.03037	1.91492	1.79914	0.998588	1.24695	0.918745	0.647643	0.874699	1.56335	1.1758	1.04166		TRINITY_DN12601_c0_g4_i2.p1	-	OR	0.284853	0.209722	0.246182	0.307576	0.464627	0.447025	0.300723
TRINITY_DN13003_c0_g1_i2.p1	-	217	651	OR	0.651	8	9	20	7	12	8	7	9	10	4	4	13					TRINITY_DN13003_c0_g1_i2.p1	-	OR	0.707065	0.532751	1.26065	0.470577	0.749621	0.557567	0.393871	0.86949	0.711816	0.356817	0.361435	1.32598	0.713038	0.669902		TRINITY_DN13003_c0_g1_i2.p1	-	OR	0.23225	0.185472	0.354233	0.167488	0.242944	0.192447	0.144223
TRINITY_DN130742_c0_g1_i1.p1	TinfOr1	375	1125	OR	1.125	24	31	30	28	48	39	27	16	28	13	20	15					TRINITY_DN130742_c0_g1_i1.p1	TinfOr1	OR	1.22746	1.06187	1.09424	1.08923	1.73512	1.5729	0.879121	0.894479	1.15333	0.671054	1.04575	0.885347	1.2968	0.921514		TRINITY_DN130742_c0_g1_i1.p1	TinfOr1	OR	0.347811	0.314262	0.321027	0.319986	0.436977	0.410423	0.273955
TRINITY_DN13250_c0_g1_i3.p1	TinfOr9	438	1314	OR	1.314	82	121	133	121	166	182	146	80	149	91	92	111					TRINITY_DN13250_c0_g1_i3.p1	TinfOr9	OR	3.59061	3.54856	4.15337	4.02999	5.13753	6.28441	4.07	3.82911	5.2546	4.02173	4.11854	5.60922	4.45741	4.48387		TRINITY_DN13250_c0_g1_i3.p1	TinfOr9	OR	0.661871	0.657874	0.712091	0.701567	0.787993	0.862394	0.705008
TRINITY_DN13280_c1_g1_i8.p1	-	442	1326	OR	1.326	37	25	48	43	54	53	26	17	55	28	37	23					TRINITY_DN13280_c1_g1_i8.p1	-	OR	1.60549	0.726539	1.4854	1.41918	1.65612	1.81351	0.718236	0.806322	1.92206	1.22626	1.64138	1.15175	1.45104	1.24434		TRINITY_DN13280_c1_g1_i8.p1	-	OR	0.41589	0.237176	0.395396	0.383669	0.424248	0.449249	0.235083
TRINITY_DN13611_c0_g2_i2.p1	-	396	1188	OR	1.188	31	24	24	46	37	20	20	18	38	15	15	17					TRINITY_DN13611_c0_g2_i2.p1	-	OR	1.5014	0.778498	0.828971	1.69455	1.26656	0.763839	0.616667	0.952925	1.48223	0.733232	0.742721	0.950184	1.13897	0.912993		TRINITY_DN13611_c0_g2_i2.p1	-	OR	0.398183	0.250053	0.262207	0.430487	0.355368	0.246459	0.208621
TRINITY_DN13968_c0_g1_i5.p1	-	221	663	OR	0.663	30	31	18	29	32	39	28	25	22	9	11	14					TRINITY_DN13968_c0_g1_i5.p1	-	OR	2.6035	1.80182	1.11405	1.91425	1.96281	2.66894	1.54697	2.37153	1.53765	0.788308	0.975956	1.40213	2.01089	1.43709		TRINITY_DN13968_c0_g1_i5.p1	-	OR	0.556725	0.44744	0.325115	0.464527	0.471704	0.564541	0.406024
TRINITY_DN13968_c0_g1_i7.p1	-	227	681	OR	0.681	15	28	19	25	21	9	14	12	11	13	16	11					TRINITY_DN13968_c0_g1_i7.p1	-	OR	1.26734	1.58443	1.14486	1.6066	1.25405	0.599631	0.75304	1.10825	0.748504	1.10857	1.38205	1.07256	1.24282	1.02883		TRINITY_DN13968_c0_g1_i7.p1	-	OR	0.355517	0.412365	0.331398	0.416074	0.352963	0.20402	0.243792
TRINITY_DN14574_c0_g1_i16.p1	-	232	696	OR	0.696	0	9	0	0	0	0	0	5	7	0	0	7					TRINITY_DN14574_c0_g1_i16.p1	-	OR	0	0.498306	0	0	0	0	0	0.451818	0.466055	0	0	0.667827	0.083051	0.264283		TRINITY_DN14574_c0_g1_i16.p1	-	OR	0	0.1756	0	0	0	0	0
TRINITY_DN14574_c0_g1_i18.p1	-	237	711	OR	0.711	8	6	14	7	1	14	7	11	12	9	5	8					TRINITY_DN14574_c0_g1_i18.p1	-	OR	0.647397	0.325195	0.807984	0.430866	0.0571968	0.893402	0.360633	0.973029	0.782096	0.735089	0.413668	0.747129	0.527007	0.668607		TRINITY_DN14574_c0_g1_i18.p1	-	OR	0.216798	0.12228	0.257195	0.155599	0.0241558	0.277243	0.133741
TRINITY_DN14574_c0_g1_i25.p1	-	237	711	OR	0.711	3	2	6	6	8	5	1	3	13	7	2	4					TRINITY_DN14574_c0_g1_i25.p1	-	OR	0.242774	0.108398	0.346279	0.369314	0.457575	0.319072	0.051519	0.265372	0.847271	0.571736	0.165467	0.373564	0.307235	0.379155		TRINITY_DN14574_c0_g1_i25.p1	-	OR	0.0943921	0.0446959	0.129135	0.136503	0.163631	0.120269	0.0218171
TRINITY_DN14574_c0_g1_i6.p1	-	241	723	OR	0.723	22	14	33	37	34	49	27	14	26	18	14	13					TRINITY_DN14574_c0_g1_i6.p1	-	OR	1.75079	0.746195	1.87292	2.23963	1.91241	3.07501	1.36793	1.21785	1.66642	1.44578	1.13904	1.19393	1.93283	1.33849		TRINITY_DN14574_c0_g1_i6.p1	-	OR	0.439458	0.242093	0.458324	0.510496	0.464253	0.610128	0.374368
TRINITY_DN16982_c0_g1_i2.p1	-	246	738	OR	0.738	11	37	30	22	34	31	21	7	13	6	7	8					TRINITY_DN16982_c0_g1_i2.p1	-	OR	0.857604	1.932	1.66805	1.30461	1.87354	1.90587	1.04232	0.596547	0.816273	0.47213	0.557947	0.719795	1.59028	0.700835		TRINITY_DN16982_c0_g1_i2.p1	-	OR	0.268953	0.467165	0.426194	0.362597	0.458418	0.463276	0.310123
TRINITY_DN17216_c0_g1_i1.p1	TinfOr48.1	269	807	OR	0.807	16	13	8	20	16	10	9	13	13	17	7	14					TRINITY_DN17216_c0_g1_i1.p1	TinfOr48.1	OR	1.14077	0.620772	0.406781	1.0846	0.806284	0.562231	0.408513	1.01315	0.74648	1.22333	0.510241	1.15194	0.770239	0.842275		TRINITY_DN17216_c0_g1_i1.p1	TinfOr48.1	OR	0.330569	0.209722	0.148227	0.319023	0.256786	0.193745	0.148761
TRINITY_DN17216_c0_g2_i19.p1	TinfOr48.3	384	1152	OR	1.152	6	8	12	7	16	17	16	11	16	9	10	8					TRINITY_DN17216_c0_g2_i19.p1	TinfOr48.3	OR	0.299674	0.267609	0.427438	0.265925	0.564819	0.669553	0.508751	0.600542	0.6436	0.453688	0.510621	0.461118	0.415836	0.52972		TRINITY_DN17216_c0_g2_i19.p1	TinfOr48.3	OR	0.113834	0.102985	0.154557	0.102408	0.194464	0.2226	0.178617
TRINITY_DN17216_c0_g2_i6.p1	TinfOr48.2	384	1152	OR	1.152	6	18	10	12	14	14	7	4	9	13	6	9					TRINITY_DN17216_c0_g2_i6.p1	TinfOr48.2	OR	0.299674	0.602119	0.356198	0.455872	0.494216	0.551396	0.222578	0.218379	0.362025	0.655326	0.306373	0.518758	0.459913	0.380573		TRINITY_DN17216_c0_g2_i6.p1	TinfOr48.2	OR	0.113834	0.204695	0.132323	0.163123	0.174413	0.190723	0.0872767
TRINITY_DN172160_c0_g1_i1.p1	TinfOr30	280	840	OR	0.84	1	3	10	3	1	4	6	8	2	1	2	3					TRINITY_DN172160_c0_g1_i1.p1	TinfOr30	OR	0.0684969	0.137627	0.488501	0.156299	0.048413	0.216057	0.261643	0.598982	0.110331	0.0691333	0.140056	0.237147	0.185899	0.236215		TRINITY_DN172160_c0_g1_i1.p1	TinfOr30	OR	0.0287733	0.056	0.172749	0.0630701	0.0205324	0.0849541	0.100937
TRINITY_DN17268_c0_g1_i1.p1	TinfOr40.1	345	1035	OR	1.035	0	0	0	0	0	0	0	2	2	2	0	0					TRINITY_DN17268_c0_g1_i1.p1	TinfOr40.1	OR	0	0	0	0	0	0	0	0.121533	0.0895444	0.112216	0	0	0	0.0538822		TRINITY_DN17268_c0_g1_i1.p1	TinfOr40.1	OR	0	0	0	0	0	0	0
TRINITY_DN17268_c0_g1_i2.p1	TinfOr40.2	380	1140	OR	1.14	11	12	14	12	30	38	14	8	23	11	8	9					TRINITY_DN17268_c0_g1_i2.p1	TinfOr40.2	OR	0.555185	0.405638	0.503927	0.46067	1.07018	1.5124	0.449843	0.441355	0.934914	0.560344	0.412797	0.524219	0.751334	0.553912		TRINITY_DN17268_c0_g1_i2.p1	TinfOr40.2	OR	0.191782	0.147874	0.177227	0.164552	0.316009	0.400089	0.161321
TRINITY_DN17979_c0_g1_i1.p1	TinfOr108	422	1266	OR	1.266	38	52	32	36	64	64	43	27	59	19	26	32					TRINITY_DN17979_c0_g1_i1.p1	TinfOr108	OR	1.72703	1.58282	1.0372	1.24446	2.05583	2.29369	1.24415	1.34132	2.15957	0.871539	1.20807	1.67838	1.65684	1.41717		TRINITY_DN17979_c0_g1_i1.p1	TinfOr108	OR	0.43569	0.412095	0.309033	0.351113	0.48513	0.517683	0.351052
TRINITY_DN18479_c0_g2_i5.p1	TinfOr47	376	1128	OR	1.128	34	55	43	70	84	70	46	40	51	53	37	36					TRINITY_DN18479_c0_g2_i5.p1	TinfOr47	OR	1.73428	1.87895	1.56424	2.71583	3.02839	2.81564	1.49378	2.23025	2.09512	2.72856	1.9295	2.11918	2.28956	2.0994		TRINITY_DN18479_c0_g2_i5.p1	TinfOr47	OR	0.436844	0.459235	0.408959	0.570056	0.605131	0.581568	0.396858
TRINITY_DN18962_c1_g1_i1.p1	-	257	771	OR	0.771	8	8	1	3	7	6	8	7	6	2	3	4					TRINITY_DN18962_c1_g1_i1.p1	-	OR	0.597016	0.399851	0.0532219	0.170287	0.36922	0.35309	0.380078	0.571014	0.360616	0.150641	0.228885	0.344493	0.323781	0.339288		TRINITY_DN18962_c1_g1_i1.p1	-	OR	0.203309	0.146082	0.0225199	0.0682923	0.136473	0.131327	0.139904
TRINITY_DN19573_c0_g1_i1.p1	TinfOr33	414	1242	OR	1.242	7	9	27	24	22	19	22	10	22	10	17	11					TRINITY_DN19573_c0_g1_i1.p1	TinfOr33	OR	0.324285	0.279244	0.892045	0.845675	0.720348	0.694097	0.648841	0.506386	0.820823	0.467569	0.805153	0.588093	0.625949	0.639477		TRINITY_DN19573_c0_g1_i1.p1	TinfOr33	OR	0.121981	0.106953	0.276931	0.266155	0.235616	0.228938	0.217179
TRINITY_DN20660_c0_g2_i1.p1	TinfOr97	250	750	OR	0.75	3	7	1	2	5	4	3	3	9	0	0	4					TRINITY_DN20660_c0_g2_i1.p1	TinfOr97	OR	0.23015	0.359666	0.0547121	0.116703	0.271113	0.241984	0.14652	0.251572	0.55607	0	0	0.354139	0.212388	0.21805		TRINITY_DN20660_c0_g2_i1.p1	TinfOr97	OR	0.0899579	0.133432	0.0231339	0.0479377	0.104184	0.0941161	0.0593817
TRINITY_DN2098_c0_g1_i14.p1	-	259	777	OR	0.777	134	311	211	246	244	243	247	137	207	199	148	175					TRINITY_DN2098_c0_g1_i14.p1	-	OR	9.92279	15.4242	11.1431	13.8557	12.7706	14.1897	11.6443	11.0893	12.3452	14.873	11.2045	14.9552	12.8843	12.6852		TRINITY_DN2098_c0_g1_i14.p1	-	OR	1.03833	1.21548	1.08433	1.17189	1.13895	1.18155	1.10189
TRINITY_DN21217_c0_g1_i1.p1	-	401	1203	OR	1.203	5	0	2	3	21	0	0	14	0	0	0	2					TRINITY_DN21217_c0_g1_i1.p1	-	OR	0.239141	0	0.0682195	0.109136	0.709897	0	0	0.731923	0	0	0	0.110392	0.187732	0.140386		TRINITY_DN21217_c0_g1_i1.p1	-	OR	0.0931208	0	0.0286605	0.0449849	0.23297	0	0
TRINITY_DN21217_c0_g1_i2.p1	-	265	795	OR	0.795	7	14	22	9	10	16	10	0	27	8	18	7					TRINITY_DN21217_c0_g1_i2.p1	-	OR	0.506619	0.678615	1.13553	0.495438	0.511534	0.913148	0.460755	0	1.57378	0.584372	1.33185	0.584663	0.706815	0.755905		TRINITY_DN21217_c0_g1_i2.p1	-	OR	0.178003	0.224951	0.329506	0.174768	0.179418	0.281749	0.164577
TRINITY_DN21967_c0_g1_i10.p1	-	267	801	OR	0.801	36	32	39	41	61	53	32	25	37	11	20	18					TRINITY_DN21967_c0_g1_i10.p1	-	OR	2.58595	1.5395	1.99791	2.24009	3.09698	3.00215	1.46337	1.96296	2.14051	0.797493	1.46875	1.49216	2.41043	1.55421		TRINITY_DN21967_c0_g1_i10.p1	-	OR	0.554604	0.404748	0.476819	0.510557	0.612464	0.602293	0.39153
TRINITY_DN22409_c0_g1_i6.p1	-	269	807	OR	0.807	15	14	15	13	8	10	7	5	0	4	5	5					TRINITY_DN22409_c0_g1_i6.p1	-	OR	1.06947	0.668524	0.762715	0.704991	0.403142	0.562231	0.317733	0.389672	0	0.287841	0.364458	0.411407	0.695179	0.295185		TRINITY_DN22409_c0_g1_i6.p1	-	OR	0.315859	0.222333	0.246182	0.231722	0.147102	0.193745	0.119827
TRINITY_DN22513_c0_g1_i1.p1	TinfOr57.1	338	1014	OR	1.014	0	0	24	0	30	22	13	0	5	0	3	16					TRINITY_DN22513_c0_g1_i1.p1	TinfOr57.1	OR	0	0	0.97122	0	1.20316	0.984403	0.469616	0	0.228497	0	0.174034	1.04775	0.526465	0.319983		TRINITY_DN22513_c0_g1_i1.p1	TinfOr57.1	OR	0	0	0.294735	0	0.343047	0.29763	0.167204
TRINITY_DN22513_c0_g1_i2.p1	TinfOr57.2	383	1149	OR	1.149	29	40	14	51	24	44	12	19	20	30	26	10					TRINITY_DN22513_c0_g1_i2.p1	TinfOr57.2	OR	1.45221	1.34154	0.49998	1.94251	0.84944	1.73748	0.382559	1.04001	0.806601	1.51624	1.33108	0.577903	1.30386	0.942399		TRINITY_DN22513_c0_g1_i2.p1	TinfOr57.2	OR	0.389557	0.369501	0.176085	0.468718	0.26704	0.437352	0.140684
TRINITY_DN22515_c0_g1_i1.p1	-	269	807	OR	0.807	0	3	0	0	0	0	0	0	0	1	0	0					TRINITY_DN22515_c0_g1_i1.p1	-	OR	0	0.143255	0	0	0	0	0	0	0	0.0719604	0	0	0.0238759	0.0119934		TRINITY_DN22515_c0_g1_i1.p1	-	OR	0	0.0581432	0	0	0	0	0
TRINITY_DN22515_c0_g1_i3.p1	-	278	834	OR	0.834	9	6	17	10	13	12	5	9	8	4	3	7					TRINITY_DN22515_c0_g1_i3.p1	-	OR	0.620907	0.277235	0.836426	0.524744	0.633897	0.652835	0.219605	0.678702	0.444501	0.278523	0.211595	0.557323	0.591007	0.398375		TRINITY_DN22515_c0_g1_i3.p1	-	OR	0.209758	0.106271	0.263973	0.183197	0.213225	0.21823	0.086219
TRINITY_DN23052_c0_g1_i1.p1	TinfOr42	398	1194	OR	1.194	13	23	13	23	33	20	26	8	22	16	13	13					TRINITY_DN23052_c0_g1_i1.p1	TinfOr42	OR	0.626454	0.742311	0.446769	0.843019	1.12396	0.760001	0.797639	0.421394	0.853821	0.778184	0.640457	0.72296	0.757086	0.702409		TRINITY_DN23052_c0_g1_i1.p1	TinfOr42	OR	0.211242	0.241126	0.160399	0.26553	0.327146	0.245513	0.254702
TRINITY_DN2567_c0_g1_i13.p1	TinfOr112.1	441	1323	OR	1.323	49	119	78	103	98	84	45	29	63	34	44	48					TRINITY_DN2567_c0_g1_i13.p1	TinfOr112.1	OR	2.13101	3.46617	2.41924	3.40715	3.01237	2.88077	1.24592	1.37861	2.20663	1.4924	1.95634	2.40911	2.88612	1.7815		TRINITY_DN2567_c0_g1_i13.p1	TinfOr112.1	OR	0.495685	0.649935	0.53393	0.644158	0.603401	0.588917	0.351394
TRINITY_DN2567_c0_g1_i56.p1	TinfOr112.2	441	1323	OR	1.323	43	56	86	68	86	66	31	31	50	34	37	29					TRINITY_DN2567_c0_g1_i56.p1	TinfOr112.2	OR	1.87007	1.63114	2.66737	2.24938	2.6435	2.26346	0.8583	1.47369	1.75129	1.4924	1.6451	1.4555	2.22082	1.44605		TRINITY_DN2567_c0_g1_i56.p1	TinfOr112.2	OR	0.457893	0.420144	0.564355	0.511801	0.561519	0.513678	0.269116
TRINITY_DN2567_c0_g1_i59.p1	TinfOr112.3	439	1317	OR	1.317	0	7	9	16	25	8	14	0	13	8	9	6					TRINITY_DN2567_c0_g1_i59.p1	TinfOr112.3	OR	0	0.204821	0.280415	0.531677	0.771962	0.275609	0.389385	0	0.457411	0.352753	0.401983	0.302511	0.344081	0.31734		TRINITY_DN2567_c0_g1_i59.p1	TinfOr112.3	OR	0	0.0809226	0.107351	0.185167	0.248454	0.105717	0.142823
TRINITY_DN273_c1_g1_i1.p1	-	281	843	OR	0.843	20	46	53	52	43	36	38	15	27	17	25	6					TRINITY_DN273_c1_g1_i1.p1	-	OR	1.36506	2.10278	2.57984	2.69954	2.07435	1.9376	1.65118	1.11909	1.48417	1.17108	1.74447	0.472605	2.12653	1.27377		TRINITY_DN273_c1_g1_i1.p1	-	OR	0.373843	0.49175	0.553864	0.568148	0.487754	0.467992	0.423439
TRINITY_DN273_c1_g1_i4.p1	-	282	846	OR	0.846	14	38	45	50	30	40	25	9	21	10	23	29					TRINITY_DN273_c1_g1_i4.p1	-	OR	0.952156	1.73092	2.18266	2.58651	1.44209	2.14525	1.08245	0.669075	1.15026	0.68643	1.59922	2.27616	1.83993	1.24393		TRINITY_DN273_c1_g1_i4.p1	-	OR	0.290514	0.436308	0.502791	0.554672	0.387762	0.497655	0.318574
TRINITY_DN28077_c0_g1_i16.p1	TinfOr111.2	401	1203	OR	1.203	44	28	34	22	45	49	31	22	54	30	41	30					TRINITY_DN28077_c0_g1_i16.p1	TinfOr111.2	OR	2.10444	0.896923	1.15973	0.800333	1.52121	1.84807	0.943916	1.15016	2.08006	1.44818	2.00479	1.65589	1.38845	1.54717		TRINITY_DN28077_c0_g1_i16.p1	TinfOr111.2	OR	0.491984	0.27805	0.3344	0.255353	0.401609	0.454551	0.288678
TRINITY_DN28077_c0_g1_i4.p1	TinfOr111.1	401	1206	OR	1.206	6	8	21	22	38	7	11	5	20	14	5	5					TRINITY_DN28077_c0_g1_i4.p1	TinfOr111.1	OR	0.286256	0.255626	0.714523	0.798342	1.28138	0.263354	0.334105	0.260751	0.768478	0.674136	0.243879	0.275295	0.599913	0.426107		TRINITY_DN28077_c0_g1_i4.p1	TinfOr111.1	OR	0.109327	0.0988604	0.234143	0.254872	0.358198	0.101525	0.12519
TRINITY_DN28281_c0_g1_i2.p1	TinfOr14	380	1140	OR	1.14	33	24	39	35	31	47	26	16	20	19	18	18					TRINITY_DN28281_c0_g1_i2.p1	TinfOr14	OR	1.66556	0.811277	1.4038	1.34362	1.10586	1.8706	0.835422	0.88271	0.812968	0.967867	0.928793	1.04844	1.36678	0.9127		TRINITY_DN28281_c0_g1_i2.p1	TinfOr14	OR	0.425788	0.257985	0.380898	0.369887	0.323429	0.457973	0.263736
TRINITY_DN28423_c0_g1_i4.p1	TinfOr109	445	1335	OR	1.335	22	38	44	38	39	35	42	18	38	30	14	12					TRINITY_DN28423_c0_g1_i4.p1	TinfOr109	OR	0.948182	1.09689	1.35243	1.24571	1.18802	1.18953	1.15241	0.847997	1.31902	1.30499	0.616876	0.596863	1.17013	0.973025		TRINITY_DN28423_c0_g1_i4.p1	TinfOr109	OR	0.289629	0.321577	0.371517	0.351353	0.340052	0.340351	0.332924
TRINITY_DN2987_c0_g1_i1.p1	TinfORco	474	1422	OR	1.422	493	334	563	339	464	768	490	499	582	361	516	234					TRINITY_DN2987_c0_g1_i1.p1	TinfORco	OR	19.9479	9.05127	16.2463	10.4331	13.2697	24.5047	12.6222	22.0701	18.9658	14.7426	21.3452	10.9268	15.5755	16.7788		TRINITY_DN2987_c0_g1_i1.p1	TinfORco	OR	1.32114	1.00222	1.23669	1.05816	1.15441	1.40662	1.13425
TRINITY_DN3007_c0_g1_i1.p1	TinfOr98.1	415	1245	OR	1.245	65	87	118	90	121	98	94	66	112	59	53	58					TRINITY_DN3007_c0_g1_i1.p1	TinfOr98.1	OR	3.00396	2.69285	3.88917	3.16364	3.95237	3.57145	2.76564	3.33409	4.16867	2.75201	2.50413	3.09338	3.37891	3.10299		TRINITY_DN3007_c0_g1_i1.p1	TinfOr98.1	OR	0.60249	0.567362	0.689235	0.619473	0.694813	0.660054	0.575839
TRINITY_DN3007_c0_g1_i10.p1	TinfOr98.3	330	990	OR	0.99	20	72	3	17	47	41	38	20	10	17	14	24					TRINITY_DN3007_c0_g1_i10.p1	TinfOr98.3	OR	1.16237	2.80259	0.124346	0.751497	1.93065	1.87904	1.406	1.27057	0.468073	0.997196	0.831848	1.60972	1.44175	1.09723		TRINITY_DN3007_c0_g1_i10.p1	TinfOr98.3	OR	0.33493	0.58008	0.0508998	0.24341	0.466964	0.459248	0.381296
TRINITY_DN3007_c0_g1_i7.p1	TinfOr98.2	343	1029	OR	1.029	25	13	13	38	34	34	21	19	31	11	20	21					TRINITY_DN3007_c0_g1_i7.p1	TinfOr98.2	OR	1.3979	0.486845	0.518409	1.61615	1.34371	1.49917	0.747552	1.16129	1.39603	0.620789	1.14331	1.35512	1.1437	1.07068		TRINITY_DN3007_c0_g1_i7.p1	TinfOr98.2	OR	0.37983	0.172266	0.181389	0.417663	0.369904	0.397796	0.24243
TRINITY_DN30266_c0_g1_i2.p1	-	282	846	OR	0.846	0	0	4	0	5	2	2	3	0	0	6	2					TRINITY_DN30266_c0_g1_i2.p1	-	OR	0	0	0.194014	0	0.240348	0.107263	0.0865958	0.223025	0	0	0.417188	0.156977	0.0902709	0.147298		TRINITY_DN30266_c0_g1_i2.p1	-	OR	0	0	0.0770096	0	0.0935437	0.0442506	0.036068
TRINITY_DN30266_c0_g1_i3.p1	-	285	855	OR	0.855	20	10	21	10	12	29	19	7	17	9	0	13					TRINITY_DN30266_c0_g1_i3.p1	-	OR	1.3459	0.450709	1.00785	0.511856	0.570764	1.53894	0.814001	0.514914	0.921364	0.611284	0	1.00961	0.904337	0.645195		TRINITY_DN30266_c0_g1_i3.p1	-	OR	0.37031	0.16158	0.302732	0.17951	0.196111	0.404652	0.258637
TRINITY_DN31373_c0_g1_i1.p1	-	285	855	OR	0.855	10	4	6	18	6	1	7	3	6	2	9	4					TRINITY_DN31373_c0_g1_i1.p1	-	OR	0.672952	0.180284	0.287958	0.921341	0.285382	0.0530667	0.299895	0.220677	0.325187	0.135841	0.619195	0.310648	0.400164	0.318574		TRINITY_DN31373_c0_g1_i1.p1	-	OR	0.223483	0.0719864	0.109902	0.283604	0.109032	0.0224559	0.113908
TRINITY_DN31373_c0_g1_i2.p1	-	291	873	OR	0.873	12	25	9	30	27	24	19	0	14	6	3	11					TRINITY_DN31373_c0_g1_i2.p1	-	OR	0.790892	1.10354	0.423032	1.50391	1.25774	1.24734	0.797217	0	0.743126	0.39912	0.202143	0.836669	1.05441	0.496379		TRINITY_DN31373_c0_g1_i2.p1	-	OR	0.253069	0.322951	0.153215	0.398618	0.353674	0.351669	0.254601
TRINITY_DN31785_c0_g1_i4.p1	TinfOr31.1	428	1284	OR	1.284	9	9	4	11	15	13	7	8	14	15	8	9					TRINITY_DN31785_c0_g1_i4.p1	TinfOr31.1	OR	0.4033	0.27011	0.127832	0.374922	0.475081	0.459374	0.199696	0.391857	0.505256	0.678411	0.366502	0.465428	0.35177	0.434525		TRINITY_DN31785_c0_g1_i4.p1	TinfOr31.1	OR	0.14715	0.103841	0.0522444	0.138278	0.168816	0.164167	0.0790714
TRINITY_DN31785_c0_g1_i8.p1	TinfOr31.2	428	1284	OR	1.284	12	11	13	19	16	12	13	13	7	10	7	13					TRINITY_DN31785_c0_g1_i8.p1	TinfOr31.2	OR	0.537733	0.330134	0.415454	0.647593	0.506753	0.424038	0.370865	0.636768	0.252628	0.452274	0.320689	0.672285	0.476951	0.450918		TRINITY_DN31785_c0_g1_i8.p1	TinfOr31.2	OR	0.186881	0.123895	0.150896	0.21685	0.178042	0.153522	0.136995
TRINITY_DN32275_c0_g2_i1.p1	TinfOr51.1	227	681	OR	0.681	4	5	4	8	13	7	2	5	5	1	0	7					TRINITY_DN32275_c0_g2_i1.p1	TinfOr51.1	OR	0.337958	0.282934	0.241022	0.514111	0.776315	0.466379	0.107577	0.46177	0.340229	0.0852746	0	0.682537	0.436453	0.279565		TRINITY_DN32275_c0_g2_i1.p1	TinfOr51.1	OR	0.126443	0.108204	0.0937796	0.180158	0.24952	0.166246	0.044374
TRINITY_DN32275_c0_g2_i3.p1	TinfOr51.2	237	711	OR	0.711	0	9	0	0	0	2	0	4	6	0	0	0					TRINITY_DN32275_c0_g2_i3.p1	TinfOr51.2	OR	0	0.487793	0	0	0	0.127629	0	0.353829	0.391048	0	0	0	0.10257	0.124146		TRINITY_DN32275_c0_g2_i3.p1	TinfOr51.2	OR	0	0.172543	0	0	0	0.0521662	0
TRINITY_DN3552_c0_g1_i13.p1	-	292	876	OR	0.876	49	83	67	44	64	49	35	24	53	35	31	38					TRINITY_DN3552_c0_g1_i13.p1	-	OR	3.21842	3.65121	3.13845	2.19818	2.9711	2.53793	1.46353	1.7231	2.80363	2.32023	2.08165	2.88041	2.95255	2.21209		TRINITY_DN3552_c0_g1_i13.p1	-	OR	0.625149	0.667566	0.616838	0.504902	0.598911	0.54875	0.391558
TRINITY_DN35830_c0_g1_i1.p1	TinfOr106	283	849	OR	0.849	10	9	16	8	9	10	14	6	11	7	2	6					TRINITY_DN35830_c0_g1_i1.p1	TinfOr106	OR	0.677708	0.408505	0.773316	0.412379	0.431098	0.534418	0.604029	0.444474	0.60039	0.478803	0.138571	0.469265	0.53957	0.455922		TRINITY_DN35830_c0_g1_i1.p1	TinfOr106	OR	0.224716	0.148758	0.248786	0.149951	0.155669	0.185944	0.205212
TRINITY_DN4154_c0_g1_i1.p1	-	298	894	OR	0.894	100	137	110	128	137	84	55	61	80	55	78	61					TRINITY_DN4154_c0_g1_i1.p1	-	OR	6.43595	5.90535	5.04893	6.26594	6.23196	4.26315	2.25353	4.29136	4.14668	3.57266	5.13225	4.53072	5.69188	3.98787		TRINITY_DN4154_c0_g1_i1.p1	-	OR	0.871337	0.839186	0.781679	0.861292	0.859256	0.721245	0.512354
TRINITY_DN41736_c0_g2_i1.p1	TinfOr52	203	609	OR	0.609	0	0	4	2	2	1	4	2	0	0	5	1					TRINITY_DN41736_c0_g2_i1.p1	TinfOr52	OR	0	0	0.269518	0.143723	0.133553	0.0745025	0.240591	0.206545	0	0	0.482952	0.109033	0.103549	0.173187		TRINITY_DN41736_c0_g2_i1.p1	TinfOr52	OR	0	0	0.103639	0.0583209	0.0544419	0.0312074	0.0936288
TRINITY_DN41984_c0_g1_i12.p1	TinfOr104	393	1179	OR	1.179	40	40	57	42	126	43	40	14	14	15	26	28					TRINITY_DN41984_c0_g1_i12.p1	TinfOr104	OR	1.95207	1.3074	1.98383	1.55901	4.34608	1.65479	1.24275	0.746822	0.550253	0.73883	1.29721	1.57695	2.13387	1.02547		TRINITY_DN41984_c0_g1_i12.p1	TinfOr104	OR	0.470127	0.363123	0.474775	0.408072	0.728036	0.42403	0.350781
TRINITY_DN4221_c1_g1_i1.p1	-	299	897	OR	0.897	12	18	12	5	10	15	12	1	5	6	13	17					TRINITY_DN4221_c1_g1_i1.p1	-	OR	0.769731	0.773291	0.548951	0.243945	0.453366	0.75873	0.490034	0.0701149	0.258301	0.388442	0.852515	1.25844	0.591335	0.552974		TRINITY_DN4221_c1_g1_i1.p1	-	OR	0.247907	0.24878	0.190038	0.0948011	0.162375	0.245199	0.173196
TRINITY_DN4221_c1_g1_i16.p1	-	313	939	OR	0.939	8	0	11	8	11	14	11	13	13	13	4	6					TRINITY_DN4221_c1_g1_i16.p1	-	OR	0.490201	0	0.480697	0.372853	0.476397	0.676474	0.429106	0.870724	0.641544	0.803979	0.250579	0.424288	0.416104	0.570037		TRINITY_DN4221_c1_g1_i16.p1	-	OR	0.173245	0	0.170466	0.137624	0.169203	0.224397	0.155064
TRINITY_DN42286_c0_g2_i1.p1	TinfOr83	286	858	OR	0.858	2	4	0	0	10	3	11	2	2	0	5	1					TRINITY_DN42286_c0_g2_i1.p1	TinfOr83	OR	0.13412	0.179653	0	0	0.473974	0.158644	0.469616	0.146604	0.108017	0	0.342794	0.0773905	0.157732	0.190737		TRINITY_DN42286_c0_g2_i1.p1	TinfOr83	OR	0.0546589	0.0717544	0	0	0.16849	0.0639498	0.167204
TRINITY_DN432_c4_g1_i15.p1	-	319	957	OR	0.957	7	14	12	26	35	15	20	6	16	7	8	11					TRINITY_DN432_c4_g1_i15.p1	-	OR	0.420859	0.56374	0.514534	1.18898	1.4873	0.711161	0.765518	0.394314	0.774741	0.424769	0.491733	0.763231	0.814429	0.602384		TRINITY_DN432_c4_g1_i15.p1	-	OR	0.152551	0.194165	0.180279	0.340242	0.395728	0.233291	0.246872
TRINITY_DN432_c4_g1_i3.p1	-	328	984	OR	0.984	51	106	104	114	91	102	64	45	89	54	47	42					TRINITY_DN432_c4_g1_i3.p1	-	OR	2.98212	4.1512	4.33693	5.07018	3.76087	4.7032	2.38244	2.87621	4.19125	3.18688	2.80966	2.83419	4.16742	3.04677		TRINITY_DN432_c4_g1_i3.p1	-	OR	0.600114	0.711908	0.727292	0.783202	0.677686	0.756119	0.52923
TRINITY_DN44653_c0_g1_i1.p1	-	344	1032	OR	1.032	14	4	5	0	6	10	7	11	3	2	3	3					TRINITY_DN44653_c0_g1_i1.p1	-	OR	0.780546	0.149363	0.198808	0	0.236436	0.439652	0.24846	0.670372	0.134707	0.112543	0.170999	0.193026	0.300801	0.255018		TRINITY_DN44653_c0_g1_i1.p1	-	OR	0.250553	0.0604572	0.0787498	0	0.0921715	0.158257	0.0963745
TRINITY_DN45340_c0_g1_i2.p1	-	347	1041	OR	1.041	6	3	5	8	4	6	3	3	4	4	4	2					TRINITY_DN45340_c0_g1_i2.p1	-	OR	0.331628	0.111054	0.19709	0.33632	0.156261	0.26151	0.105562	0.181248	0.178056	0.223139	0.226027	0.127572	0.23231	0.173601		TRINITY_DN45340_c0_g1_i2.p1	-	OR	0.124383	0.0457351	0.0781267	0.125911	0.0630559	0.100891	0.0435831
TRINITY_DN45340_c0_g1_i4.p1	-	362	1086	OR	1.086	74	92	93	122	127	109	87	55	119	62	56	49					TRINITY_DN45340_c0_g1_i4.p1	-	OR	3.9206	3.26453	3.51397	4.91636	4.75571	4.55392	2.93445	3.18519	5.07768	3.31534	3.03326	2.996	4.15418	3.42365		TRINITY_DN45340_c0_g1_i4.p1	-	OR	0.692018	0.629871	0.654558	0.772055	0.760099	0.744599	0.594884
TRINITY_DN4677_c0_g1_i5.p1	TinfOr102	389	1167	OR	1.167	35	32	53	57	60	57	34	21	39	34	35	35					TRINITY_DN4677_c0_g1_i5.p1	TinfOr102	OR	1.72563	1.05668	1.86359	2.13756	2.09085	2.21612	1.0672	1.13175	1.54861	1.6919	1.7642	1.99146	1.8484	1.53252		TRINITY_DN4677_c0_g1_i5.p1	TinfOr102	OR	0.435467	0.313166	0.45691	0.496592	0.490077	0.507332	0.315382
TRINITY_DN4745_c0_g1_i1.p1	-	363	1089	OR	1.089	11	5	4	2	5	8	2	2	8	1	0	1					TRINITY_DN4745_c0_g1_i1.p1	-	OR	0.581186	0.176931	0.150722	0.0803741	0.186717	0.333312	0.0672728	0.115506	0.340417	0.053326	0	0.0609743	0.25154	0.106249		TRINITY_DN4745_c0_g1_i1.p1	-	OR	0.198983	0.0707511	0.0609704	0.0335741	0.0743471	0.124932	0.0282754
TRINITY_DN4745_c0_g1_i2.p1	-	370	1110	OR	1.11	14	11	11	13	24	18	26	6	4	8	11	14					TRINITY_DN4745_c0_g1_i2.p1	-	OR	0.725697	0.381885	0.406644	0.512548	0.879285	0.735763	0.858001	0.339963	0.166988	0.418537	0.582936	0.837491	0.60697	0.533986		TRINITY_DN4745_c0_g1_i2.p1	-	OR	0.236965	0.140472	0.148184	0.179709	0.273993	0.23949	0.269046
TRINITY_DN4745_c0_g2_i15.p1	-	372	1116	OR	1.116	0	7	10	7	2	4	15	1	13	0	6	5					TRINITY_DN4745_c0_g2_i15.p1	-	OR	0	0.241711	0.367689	0.274503	0.0728798	0.162624	0.492339	0.0563558	0.539794	0	0.316256	0.297496	0.186568	0.283707		TRINITY_DN4745_c0_g2_i15.p1	-	OR	0	0.0940205	0.135987	0.105341	0.0305511	0.0654392	0.173868
TRINITY_DN4745_c0_g2_i29.p1	-	377	1131	OR	1.131	40	33	46	31	35	55	22	14	35	32	31	12					TRINITY_DN4745_c0_g2_i29.p1	-	OR	2.03492	1.12438	1.66894	1.19953	1.25848	2.20642	0.712521	0.778517	1.43402	1.64306	1.61232	0.704521	1.58211	1.14749		TRINITY_DN4745_c0_g2_i29.p1	-	OR	0.482147	0.327233	0.426338	0.342331	0.353817	0.506021	0.233636
TRINITY_DN4745_c0_g2_i3.p1	-	377	1131	OR	1.131	49	53	54	37	62	67	57	19	28	42	46	22					TRINITY_DN4745_c0_g2_i3.p1	-	OR	2.49278	1.80583	1.95919	1.4317	2.22931	2.68782	1.84608	1.05656	1.14721	2.15652	2.39247	1.29162	2.1011	1.64841		TRINITY_DN4745_c0_g2_i3.p1	-	OR	0.543171	0.448061	0.471172	0.385911	0.50911	0.56677	0.454247
TRINITY_DN4745_c0_g3_i1.p1	-	378	1134	OR	1.134	16	20	20	17	25	28	15	5	15	10	15	16					TRINITY_DN4745_c0_g3_i1.p1	-	OR	0.811815	0.679641	0.723705	0.656069	0.896537	1.1203	0.484524	0.277306	0.612952	0.512099	0.778089	0.936876	0.814678	0.600308		TRINITY_DN4745_c0_g3_i1.p1	-	OR	0.258114	0.225216	0.236463	0.219078	0.277961	0.326397	0.171587
TRINITY_DN50496_c0_g1_i1.p1	TinfOr93.1	405	1215	OR	1.215	20	65	53	45	55	32	24	35	44	0	35	14					TRINITY_DN50496_c0_g1_i1.p1	TinfOr93.1	OR	0.947118	2.06158	1.78996	1.62088	1.84089	1.19498	0.723556	1.81173	1.67813	0	1.6945	0.765115	1.5759	1.11217		TRINITY_DN50496_c0_g1_i1.p1	TinfOr93.1	OR	0.289392	0.485945	0.445598	0.418447	0.453454	0.341431	0.236425
TRINITY_DN50496_c0_g1_i2.p1	TinfOr93.2	409	1227	OR	1.227	15	0	0	12	0	22	21	0	16	28	0	11					TRINITY_DN50496_c0_g1_i2.p1	TinfOr93.2	OR	0.703391	0	0	0.428007	0	0.813517	0.62692	0	0.60426	1.3252	0	0.595283	0.324152	0.525277		TRINITY_DN50496_c0_g1_i2.p1	TinfOr93.2	OR	0.231314	0	0	0.15473	0	0.258522	0.211366
TRINITY_DN5262_c0_g1_i4.p1	-	379	1137	OR	1.137	29	35	36	33	26	17	22	13	26	17	25	14					TRINITY_DN5262_c0_g1_i4.p1	-	OR	1.46753	1.18623	1.29923	1.27019	0.929939	0.678386	0.708761	0.719094	1.05965	0.868271	1.29339	0.817603	1.13858	0.911128		TRINITY_DN5262_c0_g1_i4.p1	-	OR	0.392263	0.339697	0.361583	0.356061	0.285544	0.224892	0.232681
TRINITY_DN5281_c0_g1_i17.p1	TinfOr56	212	636	OR	0.636	23	14	15	11	9	18	14	14	11	23	12	7					TRINITY_DN5281_c0_g1_i17.p1	TinfOr56	OR	2.08076	0.848269	0.967784	0.756919	0.575476	1.28411	0.806322	1.38444	0.801464	2.10009	1.10988	0.730829	1.08555	1.1555		TRINITY_DN5281_c0_g1_i17.p1	TinfOr56	OR	0.488657	0.266765	0.293978	0.244752	0.197412	0.358718	0.256795
TRINITY_DN5281_c0_g1_i28.p1	TinfOr55	335	1005	OR	1.005	47	54	47	47	63	54	34	13	29	29	40	31					TRINITY_DN5281_c0_g1_i28.p1	TinfOr55	OR	2.6908	2.07057	1.91901	2.04666	2.54927	2.4379	1.23923	0.813542	1.33715	1.67571	2.34124	2.04819	2.2857	1.57584		TRINITY_DN5281_c0_g1_i28.p1	TinfOr55	OR	0.567121	0.487219	0.465235	0.483824	0.550139	0.536293	0.350098
TRINITY_DN5337_c0_g1_i5.p1	TinfOr45	325	975	OR	0.975	43	51	52	55	52	58	52	30	40	38	45	36					TRINITY_DN5337_c0_g1_i5.p1	TinfOr45	OR	2.53755	2.01571	2.18848	2.46872	2.1689	2.69906	1.9536	1.93517	1.9011	2.26332	2.71493	2.45173	2.3464	2.20331		TRINITY_DN5337_c0_g1_i5.p1	TinfOr45	OR	0.548702	0.47939	0.503584	0.540169	0.500909	0.568091	0.470352
TRINITY_DN54138_c0_g2_i1.p1	-	381	1143	OR	1.143	1	5	5	2	13	8	8	6	10	2	3	4					TRINITY_DN54138_c0_g2_i1.p1	-	OR	0.0503389	0.168572	0.179502	0.0765769	0.462529	0.317565	0.256378	0.330147	0.405417	0.101613	0.154392	0.232375	0.20918	0.246721		TRINITY_DN54138_c0_g2_i1.p1	-	OR	0.0213295	0.0676556	0.0716985	0.032045	0.165104	0.119772	0.0991204
TRINITY_DN5804_c1_g1_i3.p1	TinfOr105	358	1007	OR	1.007	27	50	52	58	46	51	33	26	41	26	30	23					TRINITY_DN5804_c1_g1_i3.p1	TinfOr105	OR	1.54271	1.91339	2.11894	2.52065	1.85768	2.29789	1.20039	1.62385	1.8867	1.49938	1.75244	1.51661	2.04188	1.57989		TRINITY_DN5804_c1_g1_i3.p1	TinfOr105	OR	0.405297	0.464398	0.494007	0.546623	0.456013	0.518236	0.342499
TRINITY_DN5807_c0_g1_i1.p1	TinfOr99.1	399	1197	OR	1.197	14	21	20	16	0	14	6	6	12	5	11	21					TRINITY_DN5807_c0_g1_i1.p1	TinfOr99.1	OR	0.672952	0.676064	0.685615	0.584978	0	0.530667	0.183609	0.315254	0.464553	0.242573	0.540567	1.16493	0.525046	0.485248		TRINITY_DN5807_c0_g1_i1.p1	TinfOr99.1	OR	0.223483	0.224291	0.226758	0.200023	0	0.184881	0.0732083
TRINITY_DN5807_c0_g1_i3.p1	TinfOr99.2	398	1194	OR	1.194	35	41	47	53	59	67	40	20	36	29	22	21					TRINITY_DN5807_c0_g1_i3.p1	TinfOr99.2	OR	1.68661	1.32325	1.61524	1.94261	2.00951	2.546	1.22714	1.05349	1.39716	1.41046	1.08385	1.16786	1.85387	1.22333		TRINITY_DN5807_c0_g1_i3.p1	TinfOr99.2	OR	0.429204	0.366096	0.417512	0.468733	0.478495	0.549739	0.347747
TRINITY_DN5807_c0_g1_i8.p1	TinfOr99.3	399	1197	OR	1.197	18	25	12	17	24	40	20	19	11	15	17	14					TRINITY_DN5807_c0_g1_i8.p1	TinfOr99.3	OR	0.865224	0.804838	0.411369	0.621539	0.815377	1.51619	0.612031	0.998303	0.425841	0.727719	0.835422	0.776621	0.83909	0.729323		TRINITY_DN5807_c0_g1_i8.p1	TinfOr99.3	OR	0.270731	0.256438	0.149641	0.209927	0.258967	0.400744	0.207373
TRINITY_DN59538_c0_g1_i2.p1	TinfOr39.1	329	987	OR	0.987	0	0	0	0	0	0	0	0	0	0	21	0					TRINITY_DN59538_c0_g1_i2.p1	TinfOr39.1	OR	0	0	0	0	0	0	0	0	0	0	1.25156	0	0	0.208594		TRINITY_DN59538_c0_g1_i2.p1	TinfOr39.1	OR	0	0	0	0	0	0	0
TRINITY_DN59538_c0_g1_i5.p1	TinfOr39.2	416	1248	OR	1.248	59	52	67	74	112	77	44	19	56	35	29	32					TRINITY_DN59538_c0_g1_i5.p1	TinfOr39.2	OR	2.72012	1.60565	2.20295	2.59496	3.6496	2.7994	1.29144	0.957507	2.07932	1.62862	1.36689	1.70259	2.59545	1.5044		TRINITY_DN59538_c0_g1_i5.p1	TinfOr39.2	OR	0.570557	0.415916	0.50555	0.555694	0.667415	0.579715	0.360109
TRINITY_DN62286_c0_g1_i2.p1	-	381	1143	OR	1.143	19	25	36	29	23	15	32	4	12	10	23	21					TRINITY_DN62286_c0_g1_i2.p1	-	OR	0.95644	0.842862	1.29241	1.11036	0.81832	0.595434	1.02551	0.220098	0.486501	0.508067	1.18368	1.21997	0.935972	0.77397		TRINITY_DN62286_c0_g1_i2.p1	-	OR	0.291466	0.265493	0.360293	0.324357	0.25967	0.202879	0.306535
TRINITY_DN63787_c2_g1_i3.p1	-	393	1179	OR	1.179	30	38	32	34	31	54	30	21	55	19	17	31					TRINITY_DN63787_c2_g1_i3.p1	-	OR	1.46406	1.24203	1.11373	1.26206	1.06927	2.07811	0.932062	1.12023	2.16171	0.935851	0.848176	1.74591	1.37154	1.29066		TRINITY_DN63787_c2_g1_i3.p1	-	OR	0.391651	0.350642	0.32505	0.354504	0.315818	0.488284	0.286021
TRINITY_DN6484_c0_g2_i1.p1	TinfOr53	372	1116	OR	1.116	28	144	38	56	110	32	94	27	62	30	44	26					TRINITY_DN6484_c0_g2_i1.p1	TinfOr53	OR	1.44359	4.97234	1.39722	2.19603	4.00839	1.30099	3.08533	1.52161	2.5744	1.56108	2.31921	1.54698	2.55309	2.10143		TRINITY_DN6484_c0_g2_i1.p1	TinfOr53	OR	0.388028	0.776145	0.379707	0.50461	0.699698	0.361915	0.611227
TRINITY_DN6484_c0_g2_i3.p1	TinfOr54	372	1116	OR	1.116	95	107	103	126	173	125	77	43	78	52	58	38					TRINITY_DN6484_c0_g2_i3.p1	TinfOr54	OR	4.8979	3.69473	3.78719	4.94106	6.3041	5.08199	2.52734	2.4233	3.23876	2.70586	3.05714	2.26097	4.7845	2.70223		TRINITY_DN6484_c0_g2_i3.p1	TinfOr54	OR	0.770697	0.67161	0.680081	0.773864	0.863567	0.784046	0.547447
TRINITY_DN6676_c0_g1_i8.p1	-	395	1185	OR	1.185	22	27	22	14	21	37	20	13	25	15	14	16					TRINITY_DN6676_c0_g1_i8.p1	-	OR	1.0682	0.878027	0.761814	0.517039	0.72068	1.41668	0.618228	0.689966	0.97762	0.735089	0.694962	0.896554	0.893741	0.768737		TRINITY_DN6676_c0_g1_i8.p1	-	OR	0.315594	0.273702	0.24596	0.180997	0.2357	0.383219	0.20904
TRINITY_DN7507_c0_g1_i1.p1	-	396	1188	OR	1.188	37	46	43	42	49	63	37	20	38	12	18	25					TRINITY_DN7507_c0_g1_i1.p1	-	OR	1.79199	1.49212	1.48524	1.5472	1.67734	2.40609	1.14083	1.05881	1.48223	0.586586	0.891266	1.39733	1.73333	1.09284		TRINITY_DN7507_c0_g1_i1.p1	-	OR	0.445914	0.396569	0.395368	0.406063	0.427704	0.532257	0.330583
TRINITY_DN76008_c0_g1_i2.p1	-	396	1188	OR	1.188	37	84	84	87	60	73	59	33	47	38	42	33					TRINITY_DN76008_c0_g1_i2.p1	-	OR	1.79199	2.72474	2.9014	3.20492	2.05389	2.78801	1.81917	1.74703	1.83328	1.85752	2.07962	1.84447	2.57749	1.86352		TRINITY_DN76008_c0_g1_i2.p1	-	OR	0.445914	0.571096	0.59122	0.623757	0.484853	0.578411	0.450121
TRINITY_DN7643_c2_g1_i1.p1	-	398	1194	OR	1.194	8	4	6	3	6	5	13	6	4	3	7	2					TRINITY_DN7643_c2_g1_i1.p1	-	OR	0.38551	0.129098	0.206201	0.109959	0.204356	0.19	0.398819	0.316046	0.15524	0.14591	0.344862	0.111225	0.204187	0.24535		TRINITY_DN7643_c2_g1_i1.p1	-	OR	0.14161	0.0527315	0.0814198	0.0453069	0.0807551	0.075547	0.145762
TRINITY_DN7661_c0_g1_i1.p1	-	405	1215	OR	1.215	21	21	17	26	30	21	26	9	17	14	17	14					TRINITY_DN7661_c0_g1_i1.p1	-	OR	0.994474	0.666048	0.574139	0.936507	1.00412	0.784208	0.783853	0.465875	0.648367	0.669142	0.823045	0.765115	0.826583	0.692566		TRINITY_DN7661_c0_g1_i1.p1	-	OR	0.299828	0.221688	0.197043	0.287019	0.301924	0.251446	0.251359
TRINITY_DN7661_c0_g1_i19.p1	-	409	1227	OR	1.227	32	22	16	25	31	27	12	16	26	10	15	12					TRINITY_DN7661_c0_g1_i19.p1	-	OR	1.50057	0.690941	0.535081	0.89168	1.02745	0.998407	0.35824	0.820122	0.981923	0.473285	0.719114	0.649399	0.940687	0.667014		TRINITY_DN7661_c0_g1_i19.p1	-	OR	0.398039	0.228128	0.186131	0.276848	0.306949	0.300684	0.132977
TRINITY_DN80132_c0_g1_i2.p1	TinfOr82	378	1134	OR	1.134	22	49	29	47	41	42	30	20	43	12	30	21					TRINITY_DN80132_c0_g1_i2.p1	TinfOr82	OR	1.11625	1.66512	1.04937	1.81384	1.47032	1.68045	0.969049	1.10923	1.75713	0.614519	1.55618	1.22965	1.46589	1.20596		TRINITY_DN80132_c0_g1_i2.p1	TinfOr82	OR	0.325566	0.425717	0.311621	0.449299	0.392753	0.428207	0.294256
TRINITY_DN8335_c0_g1_i15.p1	TinfOr13.2	370	1110	OR	1.11	19	28	30	31	36	33	25	14	27	19	22	26					TRINITY_DN8335_c0_g1_i15.p1	TinfOr13.2	OR	0.984874	0.97207	1.10903	1.22223	1.31893	1.3489	0.825001	0.793246	1.12717	0.994025	1.16587	1.55534	1.15934	1.07678		TRINITY_DN8335_c0_g1_i15.p1	TinfOr13.2	OR	0.297733	0.294922	0.324082	0.346789	0.365287	0.370864	0.261263
TRINITY_DN8335_c0_g1_i2.p1	TinfOr13.1	254	762	OR	0.762	3	2	3	5	6	2	4	3	8	2	0	1					TRINITY_DN8335_c0_g1_i2.p1	TinfOr13.1	OR	0.226525	0.101143	0.161551	0.287163	0.320212	0.119087	0.192284	0.247611	0.486501	0.15242	0	0.0871405	0.202614	0.194326		TRINITY_DN8335_c0_g1_i2.p1	TinfOr13.1	OR	0.0886765	0.0418439	0.0650384	0.109634	0.120644	0.0488638	0.0763796
TRINITY_DN8335_c0_g1_i21.p1	TinfOr13.3	370	1110	OR	1.11	21	34	40	32	42	49	27	19	21	15	14	25					TRINITY_DN8335_c0_g1_i21.p1	TinfOr13.3	OR	1.08855	1.18037	1.4787	1.26166	1.53875	2.00291	0.891001	1.07655	0.876688	0.784757	0.741918	1.49552	1.42516	0.977739		TRINITY_DN8335_c0_g1_i21.p1	TinfOr13.3	OR	0.319844	0.33853	0.394225	0.354426	0.40462	0.477542	0.276692
TRINITY_DN8403_c0_g1_i7.p1	TinfOr100	404	1212	OR	1.212	15	22	15	15	27	22	22	17	24	13	8	18					TRINITY_DN8403_c0_g1_i7.p1	TinfOr100	OR	0.712097	0.699492	0.507847	0.54163	0.905947	0.823585	0.664902	0.882164	0.917608	0.622885	0.388274	0.986154	0.698433	0.743664		TRINITY_DN8403_c0_g1_i7.p1	TinfOr100	OR	0.233528	0.230319	0.178357	0.18798	0.280111	0.260926	0.221389
TRINITY_DN9047_c0_g1_i2.p1	TinfOr20	410	1230	OR	1.23	39	49	22	54	45	45	66	38	56	30	25	34					TRINITY_DN9047_c0_g1_i2.p1	TinfOr20	OR	1.82436	1.53516	0.733943	1.92133	1.48781	1.65995	1.96551	1.94304	2.10975	1.41639	1.1956	1.83548	1.52709	1.7443		TRINITY_DN9047_c0_g1_i2.p1	TinfOr20	OR	0.45092	0.404005	0.239035	0.465581	0.395818	0.424874	0.4721
TRINITY_DN91281_c0_g1_i1.p1	-	414	1242	OR	1.242	8	10	8	6	13	23	7	13	13	6	28	9					TRINITY_DN91281_c0_g1_i1.p1	-	OR	0.370611	0.310271	0.26431	0.211419	0.42566	0.840223	0.206449	0.658301	0.485032	0.280541	1.32613	0.481167	0.403749	0.572938		TRINITY_DN91281_c0_g1_i1.p1	-	OR	0.136914	0.117361	0.101853	0.0832943	0.154016	0.26487	0.0815091
TRINITY_DN93596_c0_g1_i2.p1	TinfOr103	337	1011	OR	1.011	9	11	20	18	10	10	6	9	18	6	12	11					TRINITY_DN93596_c0_g1_i2.p1	TinfOr103	OR	0.512202	0.41928	0.811752	0.779175	0.402245	0.448784	0.217389	0.559879	0.82503	0.344641	0.698202	0.722465	0.56224	0.561268		TRINITY_DN93596_c0_g1_i2.p1	TinfOr103	OR	0.17961	0.152068	0.258099	0.250219	0.146824	0.161004	0.0854294
TRINITY_DN9391_c0_g1_i15.p1	-	417	1251	OR	1.251	26	7	22	18	29	18	14	13	20	10	19	6					TRINITY_DN9391_c0_g1_i15.p1	-	OR	1.19582	0.215627	0.721622	0.629693	0.942719	0.652835	0.409928	0.653565	0.740835	0.464205	0.893403	0.31847	0.726386	0.580068		TRINITY_DN9391_c0_g1_i15.p1	-	OR	0.341597	0.0848004	0.235938	0.212106	0.28841	0.21823	0.149197
TRINITY_DN9391_c0_g1_i18.p1	-	428	1284	OR	1.284	10	11	21	15	29	21	7	11	23	9	11	8					TRINITY_DN9391_c0_g1_i18.p1	-	OR	0.448111	0.330134	0.671118	0.511258	0.91849	0.742066	0.199696	0.538804	0.830064	0.407047	0.50394	0.413714	0.603529	0.482211		TRINITY_DN9391_c0_g1_i18.p1	-	OR	0.160802	0.123895	0.223007	0.179339	0.28296	0.241065	0.0790714
TRINITY_DN9391_c0_g1_i4.p1	TinfOr110	430	1290	OR	1.29	2	2	1	3	2	2	2	1	4	4	2	1					TRINITY_DN9391_c0_g1_i4.p1	TinfOr110	OR	0.0892053	0.0597452	0.0318093	0.101776	0.0630495	0.0703443	0.0567908	0.0487543	0.143687	0.180068	0.0911993	0.0514737	0.0693216	0.095329		TRINITY_DN9391_c0_g1_i4.p1	TinfOr110	OR	0.0371097	0.0252015	0.0135995	0.0420933	0.0265535	0.0295235	0.023989
TRINITY_DN952_c2_g2_i1.p1	TinfOr96	210	620	OR	0.62	3	1	4	5	5	8	3	1	3	6	1	5					TRINITY_DN952_c2_g2_i1.p1	TinfOr96	OR	0.278407	0.0621543	0.264736	0.352933	0.327959	0.585446	0.177242	0.10144	0.224222	0.561987	0.0948767	0.535492	0.311939	0.282543		TRINITY_DN952_c2_g2_i1.p1	TinfOr96	OR	0.106669	0.0261876	0.102	0.131276	0.123185	0.200151	0.0708658
TRINITY_DN9670_c0_g1_i10.p1	-	433	1299	OR	1.299	5	0	3	3	12	5	5	5	14	0	5	0					TRINITY_DN9670_c0_g1_i10.p1	-	OR	0.221468	0	0.0947669	0.101071	0.375676	0.174642	0.140993	0.242083	0.499422	0	0.226419	0	0.161271	0.184819		TRINITY_DN9670_c0_g1_i10.p1	-	OR	0.0868821	0	0.0393216	0.0418153	0.138516	0.0699056	0.0572831
TRINITY_DN9670_c0_g1_i12.p1	-	439	1317	OR	1.317	13	26	22	7	28	23	10	10	10	9	8	9					TRINITY_DN9670_c0_g1_i12.p1	-	OR	0.567947	0.760764	0.685459	0.232609	0.864597	0.792374	0.278132	0.477548	0.351854	0.396847	0.357318	0.453766	0.650625	0.385911		TRINITY_DN9670_c0_g1_i12.p1	-	OR	0.195331	0.245701	0.226718	0.0908252	0.270585	0.253429	0.106576
TRINITY_DN9670_c0_g1_i13.p1	-	440	1320	OR	1.32	1	2	11	3	5	3	6	0	4	4	5	2					TRINITY_DN9670_c0_g1_i13.p1	-	OR	0.0435889	0.0583873	0.34195	0.0994629	0.154041	0.103118	0.1665	0	0.140422	0.175976	0.222816	0.100608	0.133425	0.134387		TRINITY_DN9670_c0_g1_i13.p1	-	OR	0.0185295	0.0246446	0.127736	0.0411806	0.0622214	0.0426221	0.0668848
TRINITY_DN9670_c0_g1_i3.p1	-	442	1326	OR	1.326	3	7	4	0	8	3	2	1	8	7	4	5					TRINITY_DN9670_c0_g1_i3.p1	-	OR	0.130175	0.203431	0.123783	0	0.245351	0.102652	0.0552489	0.0474307	0.279573	0.306564	0.177447	0.250381	0.134232	0.186107		TRINITY_DN9670_c0_g1_i3.p1	-	OR	0.0531457	0.0804212	0.0506825	0	0.0952918	0.0424384	0.0233549
TRINITY_DN9968_c0_g1_i2.p1	-	442	1326	OR	1.326	8	2	0	2	7	10	0	2	0	0	10	0					TRINITY_DN9968_c0_g1_i2.p1	-	OR	0.347134	0.0581231	0	0.0660086	0.214682	0.342172	0	0.0948614	0	0	0.443616	0	0.171353	0.0897463		TRINITY_DN9968_c0_g1_i2.p1	-	OR	0.129411	0.0245362	0	0.0277607	0.0844627	0.127808	0
TRINITY_DN9968_c0_g1_i4.p1	-	445	1335	OR	1.335	9	10	0	6	33	36	104	27	7	2	13	9					TRINITY_DN9968_c0_g1_i4.p1	-	OR	0.387893	0.288657	0	0.196691	1.00525	1.22352	2.85358	1.27199	0.242977	0.0869993	0.572813	0.447648	0.517001	0.912668		TRINITY_DN9968_c0_g1_i4.p1	-	OR	0.142356	0.110137	0	0.0779819	0.302169	0.34704	0.585864
TRINITY_DN10614_c0_g2_i2.p1 + TRINITY_DN49882_c0_g1_i2.p1	TinfPPK subf I like3	331	993	PPK	0.993	31	46	24	16	22	37	23	4	18	7	8	11					TRINITY_DN10614_c0_g2_i2.p1 + TRINITY_DN49882_c0_g1_i2.p1	TinfPPK subf I like3	PPK	1.79623	1.78514	0.99176	0.705155	0.900979	1.6906	0.84843	0.253346	0.839986	0.40937	0.473906	0.735561	1.31164	0.593433		TRINITY_DN10614_c0_g2_i2.p1 + TRINITY_DN49882_c0_g1_i2.p1	TinfPPK subf I like3	PPK	0.446573	0.444846	0.299237	0.231764	0.278977	0.429849	0.266803
TRINITY_DN11792_c0_g1_i22.p1	TinfPPK subf V like 2	518	1554	PPK	1.554	81	57	226	107	81	86	245	126	141	151	214	113					TRINITY_DN11792_c0_g1_i22.p1	TinfPPK subf V like 2	PPK	2.99905	1.41347	5.96763	3.01333	2.11971	2.51094	5.77501	5.09944	4.20452	5.64278	8.10054	4.82839	3.00402	5.60845		TRINITY_DN11792_c0_g1_i22.p1	TinfPPK subf V like 2	PPK	0.601957	0.382642	0.843085	0.603505	0.494114	0.545423	0.83091
TRINITY_DN11792_c0_g1_i5.p1	TinfPPK subf V like 1	550	1650	PPK	1.65	955	1395	2201	1086	1267	882	2154	909	1304	1321	1336	995					TRINITY_DN11792_c0_g1_i5.p1	TinfPPK subf V like 1	PPK	33.3019	32.5801	54.7369	28.8045	31.2273	24.2534	47.8188	34.6484	36.622	46.4928	47.6292	40.0419	34.1507	42.2089		TRINITY_DN11792_c0_g1_i5.p1	TinfPPK subf V like 1	PPK	1.53532	1.52608	1.74614	1.47428	1.50822	1.40232	1.68859
TRINITY_DN14556_c0_g1_i1.p1	TinfPPK subf III like1	256	768	PPK	0.768	11	11	7	5	7	13	9	5	8	8	5	5					TRINITY_DN14556_c0_g1_i1.p1	TinfPPK subf III like1	PPK	0.824103	0.551943	0.374008	0.28492	0.370662	0.768016	0.429258	0.40946	0.4827	0.604917	0.382966	0.432299	0.528942	0.456933		TRINITY_DN14556_c0_g1_i1.p1	TinfPPK subf III like1	PPK	0.261049	0.190876	0.137989	0.108876	0.13693	0.247486	0.155111
TRINITY_DN155011_c0_g1_i1.p1 + TRINITY_DN37484_c0_g1_i2.p1	Tinfppk23	508	1524	PPK	1.524	1	5	6	4	10	5	6	1	6	4	4	5					TRINITY_DN155011_c0_g1_i1.p1 + TRINITY_DN37484_c0_g1_i2.p1	Tinfppk23	PPK	0.0377542	0.126429	0.161551	0.114865	0.266843	0.148858	0.144213	0.0412684	0.182438	0.15242	0.154392	0.217851	0.142717	0.148764		TRINITY_DN155011_c0_g1_i1.p1 + TRINITY_DN37484_c0_g1_i2.p1	Tinfppk23	PPK	0.0160945	0.0517039	0.0650384	0.0472224	0.102723	0.0602665	0.0585068
TRINITY_DN16990_c0_g2_i1.p1	TinfPPK subf III like2	535	1605	PPK	1.605	16	20	10	3	18	14	26	9	20	21	16	13					TRINITY_DN16990_c0_g2_i1.p1	TinfPPK subf III like2	PPK	0.573582	0.480195	0.255664	0.0818013	0.456078	0.395769	0.593384	0.352671	0.577436	0.759821	0.586403	0.537828	0.373848	0.567924		TRINITY_DN16990_c0_g2_i1.p1	TinfPPK subf III like2	PPK	0.196889	0.170319	0.0988734	0.0341475	0.163185	0.144813	0.20232
TRINITY_DN18029_c0_g1_i4.p1	TinfPPK subf I like4	354	1062	PPK	1.062	8	13	9	13	14	15	15	9	14	11	3	10					TRINITY_DN18029_c0_g1_i4.p1	TinfPPK subf I like4	PPK	0.433427	0.471717	0.347746	0.535714	0.536099	0.640848	0.517373	0.532992	0.610875	0.601499	0.166168	0.625245	0.494258	0.509025		TRINITY_DN18029_c0_g1_i4.p1	TinfPPK subf I like4	PPK	0.156376	0.167824	0.129608	0.18631	0.186419	0.215068	0.181092
TRINITY_DN18167_c0_g1_i4.p1 + TRINITY_DN85444_c0_g1_i2.p1	TinfPPK subf V like3	512	1536	PPK	1.536	12	15	12	8	34	34	12	3	13	7	10	11					TRINITY_DN18167_c0_g1_i4.p1 + TRINITY_DN85444_c0_g1_i2.p1	TinfPPK subf V like3	PPK	0.449511	0.376325	0.320579	0.227936	0.90018	1.00433	0.286172	0.122838	0.392194	0.264651	0.382966	0.475528	0.546476	0.320725		TRINITY_DN18167_c0_g1_i4.p1 + TRINITY_DN85444_c0_g1_i2.p1	TinfPPK subf V like3	PPK	0.161221	0.138721	0.120764	0.0891757	0.278795	0.301969	0.109299
TRINITY_DN27108_c0_g1_i2.p1	TinfPPK subf I like1	331	993	PPK	0.993	56	98	62	75	70	67	76	47	43	67	38	40					TRINITY_DN27108_c0_g1_i2.p1	TinfPPK subf I like1	PPK	3.24481	3.80312	2.56205	3.30541	2.86675	3.06136	2.80351	2.97681	2.00663	3.91825	2.25105	2.67477	3.14058	2.77184		TRINITY_DN27108_c0_g1_i2.p1	TinfPPK subf I like1	PPK	0.627858	0.681523	0.5517	0.634015	0.587346	0.608671	0.580184
TRINITY_DN27108_c0_g1_i6.p1	TinfPPK subf I like2	313	939	PPK	0.939	0	3	2	0	0	0	7	3	10	0	0	0					TRINITY_DN27108_c0_g1_i6.p1	TinfPPK subf I like2	PPK	0	0.123117	0.0873995	0	0	0	0.273067	0.200936	0.493495	0	0	0	0.0350861	0.16125		TRINITY_DN27108_c0_g1_i6.p1	TinfPPK subf I like2	PPK	0	0.050425	0.0363891	0	0	0	0.104851
TRINITY_DN6122_c1_g1_i16.p1	Tinfppk9.3	474	1422	PPK	1.422	20	14	18	25	13	7	5	12	14	14	0	16					TRINITY_DN6122_c1_g1_i16.p1	Tinfppk9.3	PPK	0.809246	0.379395	0.519418	0.769404	0.371779	0.22335	0.128798	0.530743	0.456223	0.571736	0	0.747129	0.512099	0.405771		TRINITY_DN6122_c1_g1_i16.p1	Tinfppk9.3	PPK	0.257498	0.139689	0.181677	0.247827	0.137284	0.0875509	0.0526161
TRINITY_DN6122_c1_g1_i9.p1	Tinfppk9.2	375	1125	PPK	1.125	0	6	0	0	8	18	15	1	0	4	12	0					TRINITY_DN6122_c1_g1_i9.p1	Tinfppk9.2	PPK	0	0.205523	0	0	0.289187	0.725953	0.4884	0.055905	0	0.206478	0.627451	0	0.203444	0.229706		TRINITY_DN6122_c1_g1_i9.p1	Tinfppk9.2	PPK	0	0.0811757	0	0	0.110316	0.237029	0.17272
TRINITY_DN93358_c0_g1_i1.p1	Tinfppk28	383	1149	PPK	1.149	4	17	15	8	10	8	11	5	11	7	9	7					TRINITY_DN93358_c0_g1_i1.p1	Tinfppk28	PPK	0.200304	0.570153	0.535693	0.304708	0.353933	0.315906	0.350679	0.273686	0.44363	0.353789	0.460759	0.404532	0.380116	0.381179		TRINITY_DN93358_c0_g1_i1.p1	Tinfppk28	PPK	0.0792913	0.195942	0.186304	0.115513	0.131597	0.119225	0.130552
TRINITY_DN22254_c0_g1_i2.p1	TinfSnmp2	574	1722	SNMP	1.722	1171	1364	1474	1366	1624	1844	1628	1163	2197	1383	1683	1063					TRINITY_DN22254_c0_g1_i2.p1	TinfSnmp2	SNMP	39.1268	30.5242	35.1244	34.7161	38.3526	48.5866	34.6305	42.4766	59.1215	46.6397	57.4913	40.9897	37.7384	46.8916		TRINITY_DN22254_c0_g1_i2.p1	TinfSnmp2	SNMP	1.60343	1.49864	1.5578	1.55286	1.59497	1.69536	1.55182
TRINITY_DN6261_c0_g1_i1.p1	TinfSnmp1.2	698	2094	SNMP	2.094	624	776	1125	766	817	825	767	371	813	501	549	398					TRINITY_DN6261_c0_g1_i1.p1	TinfSnmp1.2	SNMP	17.1458	14.2806	22.0455	16.0091	15.8667	17.8758	13.417	11.1429	17.9913	13.894	15.4222	12.6206	17.2039	14.0814		TRINITY_DN6261_c0_g1_i1.p1	TinfSnmp1.2	SNMP	1.25878	1.18414	1.36259	1.23068	1.22703	1.27591	1.15888
TRINITY_DN9561_c0_g1_i8.p1	TinfSnmp1.1	509	1527	SNMP	1.527	2804	3045	3059	3224	3647	3862	2894	1748	2847	2058	2396	1725					TRINITY_DN9561_c0_g1_i8.p1	TinfSnmp1.1	SNMP	105.655	76.8442	82.2025	92.3995	97.1266	114.752	69.422	71.9955	86.3967	78.266	92.2994	75.011	94.83	78.8984		TRINITY_DN9561_c0_g1_i8.p1	TinfSnmp1.1	SNMP	2.02798	1.89123	1.92014	1.97034	1.99179	2.06353	1.84771
TRINITY_DN1077_c0_g1_i4.p1	TinfTo28	244	732	TOs	0.732	8020	10569	9375	9478	11703	10188	9303	5644	9338	6067	6458	6708					TRINITY_DN1077_c0_g1_i4.p1	TinfTo28	TOs	630.396	556.398	525.539	566.656	650.171	631.49	465.532	484.93	591.141	481.315	518.965	608.495	593.442	525.063		TRINITY_DN1077_c0_g1_i4.p1	TinfTo28	TOs	2.8003	2.74617	2.72143	2.75409	2.8137	2.80105	2.66888
TRINITY_DN107986_c0_g1_i1.p1	TinfTo10	253	759	TOs	0.759	401	362	465	395	454	471	444	185	347	315	306	265					TRINITY_DN107986_c0_g1_i1.p1	TinfTo10	TOs	30.3985	18.3793	25.1394	22.7756	24.3252	28.1558	21.4278	15.3297	21.1854	24.101	23.7154	23.1835	24.8623	21.4905		TRINITY_DN107986_c0_g1_i1.p1	TinfTo10	TOs	1.49691	1.28734	1.4173	1.37613	1.40355	1.46472	1.35079
TRINITY_DN1130_c1_g1_i1.p1	TinfTo8.1	250	750	TOs	0.75	18450	21062	23566	21499	27516	29475	18668	8922	15831	14594	11636	11678					TRINITY_DN1130_c1_g1_i1.p1	TinfTo8.1	TOs	1415.42	1082.18	1289.34	1254.5	1491.99	1783.12	911.746	748.176	978.128	1130	912.627	1033.91	1386.09	952.432		TRINITY_DN1130_c1_g1_i1.p1	TinfTo8.1	TOs	3.15119	3.0347	3.11071	3.09882	3.17406	3.25142	2.96035
TRINITY_DN1130_c1_g1_i7.p1	TinfTo8.2	261	783	TOs	0.783	884	1066	1361	1072	1606	1204	807	405	776	608	491	569					TRINITY_DN1130_c1_g1_i7.p1	TinfTo8.2	TOs	64.9592	52.4636	71.3248	59.9166	83.4114	69.7675	37.7528	32.5309	45.9249	45.093	36.8868	48.2531	66.9738	41.0736		TRINITY_DN1130_c1_g1_i7.p1	TinfTo8.2	TOs	1.81928	1.72806	1.85929	1.78474	1.9264	1.84983	1.5883
TRINITY_DN11546_c0_g1_i1.p1	TinfTo12	254	762	TOs	0.762	63	41	61	40	65	61	54	29	29	24	16	16					TRINITY_DN11546_c0_g1_i1.p1	TinfTo12	TOs	4.75703	2.07344	3.28488	2.29731	3.46896	3.63215	2.59583	2.39357	1.76357	1.82904	1.23514	1.39425	3.25229	1.86857		TRINITY_DN11546_c0_g1_i1.p1	TinfTo12	TOs	0.760198	0.487625	0.631939	0.518159	0.650207	0.665782	0.555799
TRINITY_DN116_c16_g1_i2.p1	TinfTo14	259	777	TOs	0.777	33132	47269	66439	35288	37815	37248	51737	29212	37324	34342	33722	27078					TRINITY_DN116_c16_g1_i2.p1	TinfTo14	TOs	2453.45	2344.33	3508.7	1987.56	1979.18	2175.06	2439.03	2364.52	2225.95	2566.68	2552.96	2314.04	2408.04	2410.53		TRINITY_DN116_c16_g1_i2.p1	TinfTo14	TOs	3.38995	3.3702	3.54527	3.29854	3.2967	3.33767	3.3874
TRINITY_DN1165_c0_g1_i1.p1	TinfTo18	240	720	TOs	0.72	12890	23856	23539	19031	18840	16710	16383	8020	13056	11391	10816	10375					TRINITY_DN1165_c0_g1_i1.p1	TinfTo18	TOs	1030.08	1276.81	1341.53	1156.76	1064.12	1053.01	833.486	700.559	840.284	918.748	883.66	956.821	1153.72	855.593		TRINITY_DN1165_c0_g1_i1.p1	TinfTo18	TOs	3.01329	3.10647	3.12792	3.06362	3.0274	3.02284	2.92142
TRINITY_DN11665_c0_g1_i1.p1	-	253	759	TOs	0.759	455	522	651	482	491	595	1228	687	1026	774	929	660					TRINITY_DN11665_c0_g1_i1.p1	-	TOs	34.4921	26.5028	35.1952	27.792	26.3076	35.5683	59.2644	56.9269	62.6403	59.2197	71.9988	57.7401	30.9763	61.2984		TRINITY_DN11665_c0_g1_i1.p1	-	TOs	1.55013	1.43938	1.55865	1.45927	1.43628	1.56311	1.78006
TRINITY_DN118840_c0_g1_i1.p1	-	242	726	TOs	0.726	171	203	231	183	237	231	34	23	120	47	45	66					TRINITY_DN118840_c0_g1_i1.p1	-	TOs	13.5522	10.7751	13.0563	11.0313	13.2756	14.4366	1.71546	1.99248	7.65937	3.75948	3.64609	6.03646	12.6878	4.13489		TRINITY_DN118840_c0_g1_i1.p1	-	TOs	1.16293	1.07097	1.14787	1.08031	1.15459	1.18855	0.433843
TRINITY_DN1366_c1_g1_i7.p1	TinfTo25	251	753	TOs	0.753	318	422	532	404	314	443	872	426	756	498	509	381					TRINITY_DN1366_c1_g1_i7.p1	TinfTo25	TOs	24.2987	21.5963	28.9909	23.4801	16.9581	26.693	42.4188	35.5809	46.5238	38.4062	39.7625	33.5974	23.6695	39.3816		TRINITY_DN1366_c1_g1_i7.p1	TinfTo25	TOs	1.4031	1.35404	1.47699	1.38881	1.25426	1.44237	1.63768
TRINITY_DN145489_c0_g1_i1.p1	TinfTo2	224	672	TOs	0.672	6	1	8	3	3	1	6	0	2	0	5	1					TRINITY_DN145489_c0_g1_i1.p1	TinfTo2	TOs	0.513727	0.0573447	0.488501	0.195374	0.181549	0.0675179	0.327054	0	0.137914	0	0.437675	0.0988111	0.250669	0.166909		TRINITY_DN145489_c0_g1_i1.p1	TinfTo2	TOs	0.180047	0.0242166	0.172749	0.0775036	0.0724517	0.0283752	0.122889
TRINITY_DN14711_c0_g1_i5.p1	TinfTo5.1	262	786	TOs	0.786	10	4	2	4	24	4	10	6	5	13	10	8					TRINITY_DN14711_c0_g1_i5.p1	TinfTo5.1	TOs	0.732028	0.19611	0.104412	0.222716	1.24174	0.230901	0.466031	0.4801	0.294779	0.960479	0.748391	0.675838	0.454651	0.604269		TRINITY_DN14711_c0_g1_i5.p1	TinfTo5.1	TOs	0.238555	0.0777712	0.0431313	0.0873256	0.350585	0.0902231	0.166143
TRINITY_DN16219_c0_g1_i1.p1	TinfTo30	241	723	TOs	0.723	7	13	16	15	4	6	5	7	7	15	8	15					TRINITY_DN16219_c0_g1_i1.p1	TinfTo30	TOs	0.55707	0.692895	0.908084	0.90796	0.22499	0.376532	0.25332	0.608923	0.448651	1.20481	0.650883	1.37762	0.611255	0.757368		TRINITY_DN16219_c0_g1_i1.p1	TinfTo30	TOs	0.192308	0.22863	0.280598	0.280569	0.0881325	0.138786	0.0980619
TRINITY_DN17023_c0_g1_i1.p1	TinfTo19	276	828	TOs	0.828	41	25	39	26	31	41	87	47	54	45	68	37					TRINITY_DN17023_c0_g1_i1.p1	TinfTo19	TOs	2.84907	1.16352	1.93276	1.37422	1.52255	2.24668	3.84881	3.57002	3.02212	3.15609	4.83092	2.9672	1.84814	3.56586		TRINITY_DN17023_c0_g1_i1.p1	TinfTo19	TOs	0.585356	0.33516	0.467277	0.375521	0.401841	0.51144	0.685635
TRINITY_DN1784_c2_g1_i10.p1	TinfTo7	250	750	TOs	0.75	995	1007	1137	673	1031	1424	4939	2678	4127	2904	3853	2162					TRINITY_DN1784_c2_g1_i10.p1	TinfTo7	TOs	76.3329	51.7405	62.2076	39.2706	55.9035	86.1464	241.221	224.57	254.989	224.855	302.196	191.412	61.9336	239.874		TRINITY_DN1784_c2_g1_i10.p1	TinfTo7	TOs	1.88836	1.72214	1.80077	1.60499	1.75514	1.94025	2.38421
TRINITY_DN19201_c0_g1_i1.p1	TinfTo31	239	717	TOs	0.717	24	84	98	32	124	94	367	92	158	283	111	111					TRINITY_DN19201_c0_g1_i1.p1	TinfTo31	TOs	1.92594	4.51464	5.60856	1.95319	7.03305	5.94836	18.7493	8.06996	10.2114	22.921	9.10657	10.2797	4.49729	13.223		TRINITY_DN19201_c0_g1_i1.p1	TinfTo31	TOs	0.466265	0.741517	0.820107	0.470291	0.904881	0.841882	1.29555
TRINITY_DN2_c8_g1_i1.p1	TinTo29	249	747	TOs	0.747	444222	475139	443269	406311	648053	513139	50833	26317	55414	40454	53946	57953					TRINITY_DN2_c8_g1_i1.p1	TinTo29	TOs	34216	24511.1	24349.6	23804.1	35280.2	31167.6	2492.66	2215.74	3437.54	3144.91	4248.05	5151.46	28888.1	3448.39		TRINITY_DN2_c8_g1_i1.p1	TinTo29	TOs	4.53424	4.38938	4.38651	4.37667	4.54754	4.49372	3.39684
TRINITY_DN2098_c2_g4_i1.p1	TinfTo6	249	747	TOs	0.747	5800	6494	7950	5790	7067	7416	17675	12738	19540	15805	14499	12410					TRINITY_DN2098_c2_g4_i1.p1	TinfTo6	TOs	446.743	335.007	436.708	339.212	384.73	450.441	866.715	1072.47	1212.14	1228.69	1141.74	1103.13	398.807	1104.15		TRINITY_DN2098_c2_g4_i1.p1	TinfTo6	TOs	2.65103	2.52635	2.64118	2.53175	2.58628	2.6546	2.93838
TRINITY_DN2112_c0_g1_i10.p1	TinfTo1.2	245	735	TOs	0.735	109	229	265	168	200	207	106	76	84	77	75	85					TRINITY_DN2112_c0_g1_i10.p1	TinfTo1.2	TOs	8.53276	12.0063	14.7946	10.0031	11.0658	12.7783	5.2827	6.50323	5.29591	6.08373	6.0024	7.67903	11.5302	6.14117		TRINITY_DN2112_c0_g1_i10.p1	TinfTo1.2	TOs	0.979219	1.11416	1.19851	1.04152	1.08156	1.13919	0.798146
TRINITY_DN2112_c0_g1_i2.p1	TinfTo1.1	245	735	TOs	0.735	34	61	46	42	57	43	35	26	46	40	28	35					TRINITY_DN2112_c0_g1_i2.p1	TinfTo1.1	TOs	2.66159	3.1982	2.56812	2.50078	3.15376	2.65442	1.74429	2.22479	2.90014	3.16038	2.2409	3.16196	2.78948	2.57208		TRINITY_DN2112_c0_g1_i2.p1	TinfTo1.1	TOs	0.56367	0.623063	0.552439	0.544165	0.618442	0.562818	0.43843
TRINITY_DN22006_c0_g1_i1.p1	TinfTo20	248	744	TOs	0.744	3	7	3	2	8	7	10	5	7	4	7	0					TRINITY_DN22006_c0_g1_i1.p1	TinfTo20	TOs	0.232006	0.362567	0.16546	0.117644	0.437279	0.426888	0.492339	0.422669	0.435987	0.312215	0.553447	0	0.290307	0.369443		TRINITY_DN22006_c0_g1_i1.p1	TinfTo20	TOs	0.0906127	0.134358	0.0664973	0.0483036	0.157541	0.15439	0.173868
TRINITY_DN2473_c0_g1_i2.p1	TinfTo15	259	777	TOs	0.777	12970	15549	17377	13186	15269	16516	28853	17513	20625	21812	25221	14319					TRINITY_DN2473_c0_g1_i2.p1	TinfTo15	TOs	960.438	771.159	917.695	742.687	799.155	964.433	1360.21	1417.56	1230.05	1630.2	1909.38	1223.68	859.261	1461.85		TRINITY_DN2473_c0_g1_i2.p1	TinfTo15	TOs	2.98292	2.88771	2.96317	2.87139	2.90317	2.98472	3.13393
TRINITY_DN2534_c1_g1_i13.p1	-	247	741	TOs	0.741	73	79	89	76	77	109	66	45	69	50	58	50					TRINITY_DN2534_c1_g1_i13.p1	-	TOs	5.66833	4.10839	4.92852	4.48858	4.22585	6.67416	3.26259	3.81942	4.31499	3.91849	4.60427	4.4805	5.01564	4.06671		TRINITY_DN2534_c1_g1_i13.p1	-	TOs	0.824017	0.708284	0.772946	0.73946	0.718157	0.885031	0.629674
TRINITY_DN3064_c0_g1_i5.p1	TinfTo13	254	762	TOs	0.762	542	939	920	878	782	707	1622	925	1367	819	793	674					TRINITY_DN3064_c0_g1_i5.p1	TinfTo13	TOs	40.9256	47.4868	49.5424	50.4259	41.7343	42.0972	77.971	76.3466	83.1308	62.416	61.2166	58.7327	45.3687	69.969		TRINITY_DN3064_c0_g1_i5.p1	TinfTo13	TOs	1.62248	1.68562	1.70366	1.71118	1.63078	1.63445	1.89747
TRINITY_DN3596_c0_g1_i5.p1	TinfTo26	246	738	TOs	0.738	1436	1538	1632	1360	1828	1865	2686	1875	3056	1595	1704	1530					TRINITY_DN3596_c0_g1_i5.p1	TinfTo26	TOs	111.956	80.3087	90.742	80.6485	100.731	114.66	133.317	159.789	191.887	125.508	135.82	137.661	96.5076	147.33		TRINITY_DN3596_c0_g1_i5.p1	TinfTo26	TOs	2.05291	1.91014	1.96257	1.91195	2.00745	2.06318	2.12813
TRINITY_DN4472_c0_g1_i1.p1	TinfTo5.2	245	735	TOs	0.735	55	120	113	111	142	101	209	105	203	152	155	202					TRINITY_DN4472_c0_g1_i1.p1	TinfTo5.2	TOs	4.30552	6.29153	6.30864	6.60921	7.85674	6.2348	10.4159	8.98473	12.7984	12.0094	12.405	18.249	6.26774	12.4771		TRINITY_DN4472_c0_g1_i1.p1	TinfTo5.2	TOs	0.724728	0.862819	0.863836	0.881339	0.947274	0.859426	1.05751
TRINITY_DN5023_c0_g1_i2.p1	TinfTo9	248	744	TOs	0.744	19	24	31	23	39	34	99	63	73	59	70	57					TRINITY_DN5023_c0_g1_i2.p1	TinfTo9	TOs	1.46937	1.24309	1.70975	1.35291	2.13173	2.07345	4.87416	5.32562	4.54672	4.60517	5.53447	5.08718	1.66338	4.99555		TRINITY_DN5023_c0_g1_i2.p1	TinfTo9	TOs	0.392586	0.350846	0.43293	0.371605	0.495785	0.487627	0.768946
TRINITY_DN503_c11_g1_i12.p1	TinfTo9	230	690	TOs	0.69	11545	16908	14266	16884	18347	15419	11229	5979	10739	6967	7665	7432					TRINITY_DN503_c11_g1_i12.p1	TinfTo9	TOs	962.709	944.291	848.394	1070.88	1081.33	1013.9	596.114	544.982	721.213	586.359	653.453	715.207	986.917	636.221		TRINITY_DN503_c11_g1_i12.p1	TinfTo9	TOs	2.98395	2.97557	2.92911	3.03015	3.03436	3.00642	2.77606
TRINITY_DN54912_c0_g1_i1.p1	TinfTo23	195	585	TOs	0.585	0	4	2	0	0	2	3	1	1	1	1	5					TRINITY_DN54912_c0_g1_i1.p1	TinfTo23	TOs	0	0.263492	0.140287	0	0	0.155118	0.187846	0.10751	0.0792123	0.0992684	0.100553	0.56753	0.0931495	0.19032		TRINITY_DN54912_c0_g1_i1.p1	TinfTo23	TOs	0	0.101572	0.0570143	0	0	0.0626264	0.0747603
TRINITY_DN584_c5_g1_i3.p1	-	248	744	TOs	0.744	29731	46065	52192	39944	41096	37229	18597	9458	15261	12100	12005	12793					TRINITY_DN584_c5_g1_i3.p1	-	TOs	2299.25	2385.95	2878.56	2349.59	2246.3	2270.37	915.603	799.52	950.514	944.451	949.162	1141.76	2405	950.168		TRINITY_DN584_c5_g1_i3.p1	-	TOs	3.36178	3.37784	3.45933	3.37118	3.35166	3.35629	2.96218
TRINITY_DN6826_c1_g1_i1.p1	-	258	774	TOs	0.774	6	28	13	28	30	16	75	15	34	23	20	9					TRINITY_DN6826_c1_g1_i1.p1	-	TOs	0.446026	1.39405	0.689203	1.58318	1.57624	0.937924	3.54942	1.21886	2.03557	1.72565	1.51999	0.772105	1.10444	1.8036		TRINITY_DN6826_c1_g1_i1.p1	-	TOs	0.160176	0.379134	0.227682	0.412155	0.410986	0.287337	0.657956
TRINITY_DN7055_c0_g1_i2.p1	TinfTo32	246	738	TOs	0.738	88	69	43	87	103	97	147	101	133	72	58	94					TRINITY_DN7055_c0_g1_i2.p1	TinfTo32	TOs	6.86083	3.60293	2.39087	5.15913	5.67574	5.96354	7.29623	8.60732	8.3511	5.66556	4.62299	8.45759	4.94217	7.1668		TRINITY_DN7055_c0_g1_i2.p1	TinfTo32	TOs	0.895468	0.663034	0.530312	0.78952	0.824499	0.84283	0.918881
TRINITY_DN8061_c0_g2_i2.p1	TinfTo27	258	774	TOs	0.774	927	861	948	917	1324	1258	1253	872	1478	793	1052	856					TRINITY_DN8061_c0_g2_i2.p1	TinfTo27	TOs	68.9111	42.8672	50.2588	51.8492	69.5646	73.7442	59.299	70.8563	88.4875	59.4975	79.9514	73.4358	59.5325	71.9213		TRINITY_DN8061_c0_g2_i2.p1	TinfTo27	TOs	1.84455	1.64214	1.70977	1.72304	1.84859	1.87358	1.78031
TRINITY_DN8092_c0_g1_i1.p1	TinfTo3	249	747	TOs	0.747	9727	12054	11731	13981	15873	14251	8420	5648	8268	5360	6623	5806					TRINITY_DN8092_c0_g1_i1.p1	TinfTo3	TOs	749.219	621.832	644.405	819.09	864.132	865.592	412.885	475.529	512.895	416.688	521.537	516.097	760.711	475.938		TRINITY_DN8092_c0_g1_i1.p1	TinfTo3	TOs	2.87519	2.79437	2.80983	2.91386	2.93708	2.93781	2.61688
TRINITY_DN94_c4_g1_i9.p1	TinfTo4	246	738	TOs	0.738	11618	17664	17170	16289	16662	16615	15768	8262	15357	11926	13226	9409					TRINITY_DN94_c4_g1_i9.p1	TinfTo4	TOs	905.785	922.349	954.681	965.944	918.147	1021.49	782.632	704.096	964.27	938.437	1054.2	846.569	948.065	881.701		TRINITY_DN94_c4_g1_i9.p1	TinfTo4	TOs	2.9575	2.96537	2.98031	2.9854	2.96338	3.00966	2.89411
TRINITY_DN940_c1_g1_i4.p1	TinfTo11	250	750	TOs	0.75	2817	5348	7203	4437	3943	4874	5107	2976	4998	3446	3868	3479					TRINITY_DN940_c1_g1_i4.p1	TinfTo11	TOs	216.11	274.785	394.091	258.906	213.8	294.858	249.426	249.56	308.804	266.822	303.373	308.012	275.425	280.999		TRINITY_DN940_c1_g1_i4.p1	TinfTo11	TOs	2.33668	2.44057	2.5967	2.41482	2.33203	2.47108	2.39868
TRINITY_DN11496_c0_g1_i11.p1	TinfNan	880	2640	TRP	2.64	24	25	31	36	49	40	37	33	25	26	32	25					TRINITY_DN11496_c0_g1_i11.p1	TinfNan	TRP	0.523067	0.364921	0.481839	0.596777	0.754803	0.687455	0.513376	0.786164	0.438818	0.571921	0.713012	0.628798	0.568144	0.608681		TRINITY_DN11496_c0_g1_i11.p1	TinfNan	TRP	0.182719	0.135107	0.170801	0.203244	0.244228	0.227232	0.179947
TRINITY_DN15960_c0_g1_i4.p1	TinfPKD2	363	1089	TRP	1.089	29	12	22	25	14	16	5	11	19	16	11	3					TRINITY_DN15960_c0_g1_i4.p1	TinfPKD2	TRP	1.53222	0.424635	0.828971	1.00468	0.522807	0.666623	0.168182	0.635284	0.808489	0.853216	0.594177	0.182923	0.829988	0.540378		TRINITY_DN15960_c0_g1_i4.p1	TinfPKD2	TRP	0.403501	0.153704	0.262207	0.302044	0.182645	0.221837	0.0675105
TRINITY_DN1802_c0_g1_i2.p1	TinfTrpM1	1624	4872	TRP	4.872	224	212	345	135	289	330	654	339	326	296	445	264					TRINITY_DN1802_c0_g1_i2.p1	TinfTrpM1	TRP	2.6454	1.67684	2.90574	1.21266	2.4123	3.07323	4.91709	4.37618	3.10069	3.52818	5.37284	3.59809	2.32103	4.14885		TRINITY_DN1802_c0_g1_i2.p1	TinfTrpM1	TRP	0.561745	0.427622	0.591703	0.344915	0.533048	0.609939	0.772108
TRINITY_DN1802_c0_g1_i3.p1	TinfTrpM2	1710	5130	TRP	5.13	134	143	188	208	130	88	236	178	178	186	143	81					TRINITY_DN1802_c0_g1_i3.p1	TinfTrpM2	TRP	1.50293	1.07419	1.50378	1.77443	1.03055	0.778312	1.68512	2.18226	1.60787	2.10553	1.63972	1.04844	1.27737	1.71149		TRINITY_DN1802_c0_g1_i3.p1	TinfTrpM2	TRP	0.398448	0.316849	0.398597	0.443174	0.307613	0.250008	0.428964
TRINITY_DN2021_c0_g1_i33.p1	TinfWtrw	891	2673	TRP	2.673	298	326	458	294	443	358	365	189	295	207	207	169					TRINITY_DN2021_c0_g1_i33.p1	TinfWtrw	TRP	6.41457	4.69982	7.0309	4.81351	6.73979	6.07677	5.00186	4.44699	5.11413	4.49716	4.55536	4.1982	5.96256	4.63561		TRINITY_DN2021_c0_g1_i33.p1	TinfWtrw	TRP	0.870086	0.755861	0.904764	0.764439	0.888729	0.849835	0.778286
TRINITY_DN27102_c0_g1_i1.p1	TinfTrpL	373	1119	TRP	1.119	3	7	4	1	7	6	7	2	4	3	3	3					TRINITY_DN27102_c0_g1_i1.p1	TinfTrpL	TRP	0.154256	0.241063	0.146681	0.0391096	0.254395	0.243282	0.229142	0.112409	0.165645	0.155689	0.157704	0.178019	0.179798	0.166435		TRINITY_DN27102_c0_g1_i1.p1	TinfTrpL	TRP	0.0623021	0.0937938	0.0594427	0.0166614	0.0984345	0.0945696	0.0896022
TRINITY_DN37033_c0_g1_i1.p1	TinfTrp-Gamma1	1001	3003	TRP	3.003	17	0	27	13	11	0	3	0	0	0	7	0					TRINITY_DN37033_c0_g1_i1.p1	TinfTrp-Gamma1	TRP	0.32572	0	0.368938	0.189453	0.148963	0	0.0365934	0	0	0	0.137118	0	0.172179	0.0289519		TRINITY_DN37033_c0_g1_i1.p1	TinfTrp-Gamma1	TRP	0.122452	0	0.136384	0.0753473	0.0603061	0	0.0156085
TRINITY_DN37033_c0_g1_i2.p1	TinfTrp-Gamma2	996	2988	TRP	2.988	6	18	18	14	13	26	23	25	30	19	22	19					TRINITY_DN37033_c0_g1_i2.p1	TinfTrp-Gamma2	TRP	0.115537	0.232142	0.247193	0.205051	0.176931	0.394804	0.281958	0.526214	0.465253	0.369266	0.433105	0.422229	0.22861	0.416338		TRINITY_DN37033_c0_g1_i2.p1	TinfTrp-Gamma2	TRP	0.047484	0.0906609	0.0959337	0.0810053	0.070751	0.144513	0.107874
TRINITY_DN4106_c0_g1_i3.p1	TinfTrpA5.2	1157	3471	TRP	3.471	303	311	413	238	402	502	509	407	1285	506	740	305					TRINITY_DN4106_c0_g1_i3.p1	TinfTrpA5.2	TRP	5.02271	3.45278	4.88247	3.00079	4.70991	6.56202	5.37156	7.37467	17.1553	8.4657	12.5409	5.83472	4.60511	9.45713		TRINITY_DN4106_c0_g1_i3.p1	TinfTrpA5.2	TRP	0.779792	0.648631	0.76956	0.602146	0.75663	0.878638	0.804246
TRINITY_DN456_c5_g1_i2.p1	TinfTrpML	612	1836	TRP	1.836	238	222	277	200	306	338	401	280	340	263	272	185					TRINITY_DN456_c5_g1_i2.p1	TinfTrpML	TRP	7.45855	4.65954	6.19087	4.76728	6.77782	8.35281	8.00035	9.59154	8.58133	8.31859	8.7146	6.69074	6.36781	8.31619		TRINITY_DN456_c5_g1_i2.p1	TinfTrpML	TRP	0.927296	0.752781	0.856781	0.760971	0.890858	0.970942	0.954259
TRINITY_DN53472_c0_g1_i1.p1 +TRINITY_DN50572_c0_g1_i6.p1	TinfNompC	1565	4695	TRP	4.695	17	32	47	26	52	31	46	35	33	20	34	25					TRINITY_DN53472_c0_g1_i1.p1 +TRINITY_DN50572_c0_g1_i6.p1	TinfNompC	TRP	0.208336	0.26265	0.410778	0.242355	0.450411	0.299581	0.358889	0.468852	0.325707	0.247378	0.425985	0.353573	0.312352	0.363397		TRINITY_DN53472_c0_g1_i1.p1 +TRINITY_DN50572_c0_g1_i6.p1	TinfNompC	TRP	0.0821876	0.101283	0.149459	0.0942456	0.161491	0.113803	0.133184
TRINITY_DN53988_c0_g1_i1.p1	TinfIav.1	1007	3021	TRP	3.021	33	95	176	0	135	105	68	52	26	24	81	57					TRINITY_DN53988_c0_g1_i1.p1	TinfIav.1	TRP	0.628512	1.21181	2.3906	0	1.81729	1.57698	0.824509	1.08257	0.398815	0.461347	1.57719	1.25285	1.27087	0.932881		TRINITY_DN53988_c0_g1_i1.p1	TinfIav.1	TRP	0.211791	0.344748	0.530276	0	0.449832	0.411112	0.261146
TRINITY_DN53988_c0_g1_i2.p1	TinfIav.2	975	2925	TRP	2.925	43	37	0	91	0	0	28	0	34	48	0	0					TRINITY_DN53988_c0_g1_i2.p1	TinfIav.2	TRP	0.845849	0.487459	0	1.36154	0	0	0.350647	0	0.538644	0.952977	0	0	0.449141	0.307044		TRINITY_DN53988_c0_g1_i2.p1	TinfIav.2	TRP	0.266196	0.172445	0	0.373195	0	0	0.130542
TRINITY_DN7749_c0_g1_i8.p1	TinfTrpA5.1	941	2823	TRP	2.823	12	14	10	6	7	5	105	40	39	116	38	90					TRINITY_DN7749_c0_g1_i8.p1	TinfTrpA5.1	TRP	0.24458	0.191108	0.145356	0.0930153	0.100839	0.0803614	1.36243	0.891152	0.64018	2.38624	0.791815	2.11693	0.142543	1.36479		TRINITY_DN7749_c0_g1_i8.p1	TinfTrpA5.1	TRP	0.0950227	0.0759513	0.0589406	0.0386262	0.0417238	0.0335691	0.37336
TRINITY_DN7789_c0_g1_i1.p1 + TRINITY_DN54982_c0_g1_i1.p1	TinfPain	745	2235	TRP	2.235	637	905	646	533	691	864	1199	832	1014	849	964	697					TRINITY_DN7789_c0_g1_i1.p1 + TRINITY_DN54982_c0_g1_i1.p1	TinfPain	TRP	16.3988	15.6039	11.8604	10.4367	12.5731	17.5398	19.6507	23.4125	21.0237	22.0596	25.3718	20.7076	14.0688	22.0377		TRINITY_DN7789_c0_g1_i1.p1 + TRINITY_DN54982_c0_g1_i1.p1	TinfPain	TRP	1.24052	1.22021	1.10925	1.0583	1.13268	1.26811	1.31494
TRINITY_DN8099_c0_g1_i15.p1	TinfTrpA1.1	988	2964	TRP	2.964	23	33	45	17	10	28	14	12	25	0	0	0					TRINITY_DN8099_c0_g1_i15.p1	TinfTrpA1.1	TRP	0.446478	0.429041	0.622987	0.251006	0.137203	0.428616	0.173016	0.254628	0.39085	0	0	0	0.385888	0.136416		TRINITY_DN8099_c0_g1_i15.p1	TinfTrpA1.1	TRP	0.160312	0.155045	0.210315	0.0972595	0.055838	0.154915	0.0693041
TRINITY_DN8099_c0_g1_i16.p1	TinfTrpA1.2	987	2961	TRP	2.961	18	0	46	42	47	28	38	25	27	26	52	29					TRINITY_DN8099_c0_g1_i16.p1	TinfTrpA1.2	TRP	0.349771	0	0.637476	0.620761	0.645507	0.42905	0.470092	0.531012	0.422546	0.50992	1.03304	0.650331	0.447094	0.602823		TRINITY_DN8099_c0_g1_i16.p1	TinfTrpA1.2	TRP	0.13026	0	0.214175	0.209719	0.2163	0.155047	0.167344
[truncated: 5 more columns]
