# Supplementary material for: The antennal transcriptome of Triatoma infestans reveals substantial expression changes triggered by a blood meal
Source: BMC Genomics. 2022 Dec 30;23:861. doi: 10.1186/s12864-022-09059-6 (PMC9801554; doi:10.1186/s12864-022-09059-6)
Supplement: Supplementary file 8 — Additional file 8: Supplementary Table S4. Raw count matrix generated by Salmon software after mapping trimmed and cleaned reads against the non-redundant CDS database. UF: unfed bug samples (control) and F: fed bug samples. [file 12864_2022_9059_MOESM8_ESM.xlsx]

## Sheet: Counts
Additional file 8: Supplementary Table S4. Raw count matrix generated by Salmon software after mapping trimmed and cleaned reads against the non-redundant CDS database.
Transcript ID	UF1	UF2	UF3	UF4	UF5	UF6	F1	F2	F3	F4	F5	F6
TRINITY_DN142865_c0_g1_i1.p1	0	0	0	0	0	0	6	0	0	0	0	0
TRINITY_DN891_c0_g1_i29.p1	0	31	3	10	9	30	19	13	26	6	21	8
TRINITY_DN567_c0_g1_i60.p1	65	84	153	61	130	0	453	188	335	205	181	114
TRINITY_DN128271_c0_g1_i1.p1	1	4	4	3	1	4	3	4	1	1	3	0
TRINITY_DN5812_c0_g1_i12.p2	7	6	7	5	2	9	5	14	25	13	10	13
TRINITY_DN8236_c0_g1_i5.p1	37	66	109	81	87	92	35	91	59	67	85	24
TRINITY_DN114781_c0_g1_i1.p1	3	1	3	3	1	5	2	3	3	1	1	3
TRINITY_DN8215_c1_g1_i4.p1	60	39	83	45	40	89	213	130	150	133	128	66
TRINITY_DN5525_c0_g2_i4.p1	6	28	5	0	10	26	4	2	4	1	1	0
TRINITY_DN4992_c0_g1_i6.p1	1	1	0	1	2	0	0	0	0	0	0	1
TRINITY_DN816_c0_g1_i11.p1	458	690	784	562	870	807	540	345	522	315	438	382
TRINITY_DN19573_c0_g1_i1.p1	7	9	27	24	22	19	22	10	22	10	17	11
TRINITY_DN26793_c4_g1_i1.p1	0	0	0	0	0	0	0	0	0	0	0	0
TRINITY_DN9088_c1_g1_i2.p2	0	0	0	0	0	1	0	0	0	0	0	1
TRINITY_DN16_c0_g1_i1.p3	0	0	0	0	0	0	0	0	0	0	0	0
TRINITY_DN1197_c0_g1_i1.p1	133	114	137	84	200	160	146	138	223	153	157	57
TRINITY_DN21653_c0_g1_i5.p2	0	3	0	0	0	1	1	0	0	0	1	0
TRINITY_DN2781_c0_g2_i1.p1	3	5	4	3	8	7	15	3	13	9	7	8
TRINITY_DN62430_c0_g1_i1.p1	2	1	2	0	1	4	2	2	1	3	2	1
TRINITY_DN9690_c0_g2_i3.p1	35	30	27	26	48	43	83	53	64	38	21	33
TRINITY_DN169697_c0_g1_i1.p1	0	0	1	0	1	0	3	0	3	0	0	0
TRINITY_DN150136_c0_g1_i1.p1	0	0	0	0	0	0	3	0	0	0	0	0
TRINITY_DN11231_c0_g1_i12.p3	0	0	2	1	0	0	0	3	0	2	0	0
TRINITY_DN34963_c0_g1_i1.p1	1	6	0	2	0	0	1	2	2	4	2	0
TRINITY_DN7670_c0_g1_i1.p1	199	238	258	220	272	232	317	169	341	183	185	202
TRINITY_DN319_c0_g2_i49.p1	84	45	47	41	153	107	168	57	153	100	59	110
TRINITY_DN58687_c0_g2_i1.p1	1	0	0	0	4	0	2	0	0	1	1	0
TRINITY_DN17702_c0_g1_i1.p1	24	7	22	9	8	29	30	37	7	18	30	4
TRINITY_DN129632_c0_g1_i1.p2	0	0	0	0	0	0	6	0	0	0	0	0
TRINITY_DN14166_c0_g1_i2.p2	0	0	0	0	0	0	4	0	0	0	0	0
TRINITY_DN158300_c0_g1_i1.p1	0	0	0	0	0	0	2	0	0	0	0	0
TRINITY_DN64442_c0_g1_i2.p1	0	0	0	0	0	0	0	0	0	0	0	0
TRINITY_DN64365_c0_g1_i1.p1	3	0	2	0	0	1	2	0	3	0	0	0
TRINITY_DN4835_c0_g1_i3.p1	0	0	0	0	0	0	0	0	0	0	0	0
TRINITY_DN5301_c4_g1_i2.p1	48	30	45	35	38	59	113	86	86	94	88	36
TRINITY_DN142727_c0_g1_i1.p1	0	0	0	0	0	0	10	0	0	0	0	0
TRINITY_DN37698_c0_g2_i1.p1	0	0	0	0	0	0	0	0	0	0	0	0
TRINITY_DN13179_c0_g1_i8.p1	0	0	0	0	0	2	0	0	0	0	0	0
TRINITY_DN47368_c0_g2_i1.p1	0	0	0	0	0	0	0	0	0	0	0	0
TRINITY_DN16375_c0_g1_i1.p2	1	1	0	1	1	5	3	0	1	4	1	0
TRINITY_DN1289_c0_g1_i6.p2	194	303	273	241	264	255	290	112	200	181	146	138
TRINITY_DN7718_c0_g1_i4.p1	0	0	0	0	0	0	0	0	0	0	0	0
TRINITY_DN632_c0_g1_i1.p1	281	159	131	161	491	341	249	127	228	141	168	142
TRINITY_DN204_c6_g1_i6.p1	0	0	0	0	15	0	34	0	0	17	25	0
TRINITY_DN3035_c0_g1_i11.p1	49	18	44	35	34	37	78	52	69	56	56	9
TRINITY_DN1200_c3_g1_i1.p1	156	88	180	88	135	153	271	191	184	175	239	105
TRINITY_DN52950_c0_g1_i1.p1	3	2	0	1	1	7	6	5	2	2	0	0
TRINITY_DN872_c0_g1_i11.p1	996	441	1717	524	785	891	988	1190	582	840	1363	375
TRINITY_DN15730_c0_g1_i1.p2	0	0	0	0	0	0	0	0	0	0	0	0
TRINITY_DN7777_c0_g1_i4.p1	9	8	0	0	0	3	0	6	0	2	0	0
TRINITY_DN118204_c0_g1_i1.p1	0	0	0	2	0	0	7	0	0	0	0	0
TRINITY_DN107939_c0_g1_i1.p1	2	0	0	0	0	0	0	0	1	1	2	0
TRINITY_DN145246_c0_g1_i1.p1	0	0	0	0	0	0	7	0	0	0	0	0
TRINITY_DN6501_c0_g1_i8.p1	2	2	14	0	4	2	3	2	6	2	4	4
TRINITY_DN4079_c0_g1_i40.p1	17	12	35	26	40	45	35	29	28	10	25	19
TRINITY_DN3629_c0_g1_i10.p1	1138	1119	1225	971	1611	1020	523	243	513	353	388	286
TRINITY_DN412_c6_g1_i11.p1	2064	2423	2590	2456	2785	2859	1434	889	1250	996	1107	1120
TRINITY_DN16291_c0_g1_i3.p1	0	0	0	0	0	0	0	0	0	0	0	0
TRINITY_DN21170_c0_g1_i3.p1	0	0	4	3	3	1	3	3	2	0	0	1
TRINITY_DN8160_c0_g1_i3.p1	27	18	20	18	10	17	38	22	21	33	30	20
TRINITY_DN2302_c0_g1_i3.p1	304	255	505	437	399	733	512	337	471	363	347	391
TRINITY_DN116540_c0_g1_i1.p1	3	0	4	0	3	5	5	1	3	4	1	1
TRINITY_DN745_c0_g1_i2.p2	119	94	140	96	127	93	91	63	61	52	48	45
TRINITY_DN12393_c0_g1_i5.p1	5606	3627	4215	3448	8717	5674	7642	3943	6449	4759	4409	4306
TRINITY_DN4341_c0_g1_i13.p1	24	26	40	34	31	27	29	28	42	41	42	24
TRINITY_DN14219_c0_g1_i1.p1	7	3	9	1	3	4	2	6	3	3	3	2
TRINITY_DN72074_c0_g1_i1.p1	1	0	0	0	0	0	1	0	0	1	0	1
TRINITY_DN81931_c0_g1_i3.p1	3	3	10	5	7	5	2	3	2	6	8	1
TRINITY_DN1301_c0_g1_i5.p1	145	173	142	167	182	199	205	132	184	140	125	103
TRINITY_DN2402_c0_g1_i2.p1	1270	1596	1528	1217	1548	1540	1843	1157	1560	1151	1087	1071
TRINITY_DN62217_c0_g1_i2.p1	0	5	4	0	2	0	2	3	0	1	2	2
TRINITY_DN4626_c0_g1_i5.p1	493	739	671	588	662	629	1020	477	788	588	579	532
TRINITY_DN27175_c0_g1_i3.p1	113	53	160	59	115	171	225	170	150	163	190	91
TRINITY_DN15557_c0_g1_i2.p1	13	26	28	23	24	25	54	22	43	22	21	22
TRINITY_DN108292_c0_g1_i1.p2	0	0	0	0	0	0	9	0	0	0	0	0
TRINITY_DN2130_c1_g3_i1.p1	3527	3980	4410	3452	5028	4573	4144	2280	3402	2627	2599	2086
TRINITY_DN95260_c0_g1_i1.p2	0	0	0	0	0	0	0	0	0	0	0	0
TRINITY_DN16315_c0_g1_i4.p1	0	0	0	0	0	0	0	0	0	0	0	0
TRINITY_DN86398_c0_g1_i1.p1	0	1	0	0	1	0	0	0	0	1	1	2
TRINITY_DN4543_c1_g2_i1.p1	20	2	14	9	13	23	16	0	8	11	12	4
TRINITY_DN424_c0_g1_i15.p1	510	16	350	565	316	473	966	166	706	99	132	424
TRINITY_DN120550_c0_g1_i1.p3	0	0	0	0	0	0	5	0	0	0	0	0
TRINITY_DN22626_c0_g1_i1.p1	0	0	0	0	1	0	0	0	6	0	0	0
TRINITY_DN1136_c0_g2_i3.p1	21	23	10	8	4	16	10	12	12	4	2	7
TRINITY_DN57640_c0_g1_i1.p1	0	0	0	1	2	0	1	0	0	0	2	0
TRINITY_DN2999_c0_g1_i18.p1	44	61	54	49	59	61	148	71	66	62	83	50
TRINITY_DN111535_c0_g1_i1.p1	0	3	1	0	2	4	1	1	1	0	6	0
TRINITY_DN39341_c0_g1_i2.p1	0	6	7	9	8	1	1	3	0	4	2	1
TRINITY_DN57219_c0_g1_i1.p1	0	0	0	1	2	0	0	0	1	0	4	0
TRINITY_DN790_c0_g1_i3.p3	27	16	27	18	33	26	98	52	56	36	51	28
TRINITY_DN40474_c3_g1_i1.p1	3	1	2	0	3	0	3	2	6	5	1	1
TRINITY_DN3710_c0_g1_i3.p1	8023	12043	11744	9769	11912	9310	7117	3922	6177	4843	5116	4566
TRINITY_DN12817_c1_g1_i4.p1	2	0	1	0	1	0	2	4	1	3	4	2
TRINITY_DN45204_c0_g1_i8.p1	18	5	0	0	0	1	0	0	0	0	6	1
TRINITY_DN55565_c0_g1_i9.p1	11	10	18	10	7	5	10	1	9	4	4	4
TRINITY_DN1471_c0_g1_i1.p1	3123	4314	5015	4120	4980	4329	3305	2080	3544	2476	2642	2337
TRINITY_DN3847_c0_g1_i3.p1	80	40	72	56	98	124	497	334	485	294	226	182
TRINITY_DN268_c0_g1_i6.p1	0	0	0	0	0	0	0	1	0	0	0	0
TRINITY_DN16172_c0_g1_i2.p1	97	17	72	30	65	83	52	46	72	44	100	70
TRINITY_DN20470_c0_g1_i10.p1	2	2	0	2	4	0	8	0	0	10	0	7
TRINITY_DN8063_c0_g1_i3.p1	37	12	32	27	31	30	55	41	48	31	27	17
TRINITY_DN48012_c0_g1_i1.p1	0	0	0	0	0	0	0	0	0	0	0	0
TRINITY_DN105129_c0_g1_i2.p1	1	0	0	0	0	1	1	0	2	0	0	0
TRINITY_DN33717_c0_g1_i2.p1	1	2	0	1	0	0	3	4	0	3	1	0
TRINITY_DN144933_c0_g1_i1.p1	0	0	0	1	0	0	4	0	0	0	0	0
TRINITY_DN4770_c0_g1_i4.p1	247	388	342	356	391	327	642	380	604	406	387	376
TRINITY_DN10063_c1_g1_i1.p1	43	48	72	43	66	52	60	30	40	39	36	30
TRINITY_DN92491_c0_g1_i1.p1	0	2	0	0	0	0	0	0	0	0	0	0
TRINITY_DN24132_c0_g1_i1.p1	2	4	4	0	3	8	6	3	6	4	3	4
TRINITY_DN5757_c0_g2_i3.p1	2866	3061	4423	2697	3749	3388	3545	2137	3039	2203	2515	1683
TRINITY_DN13104_c1_g1_i2.p1	2	2	6	8	0	3	4	2	1	0	3	0
TRINITY_DN55709_c0_g1_i4.p1	0	1	0	3	0	2	0	1	2	1	6	3
TRINITY_DN171238_c0_g1_i1.p1	1	4	5	0	0	1	2	1	1	0	2	0
TRINITY_DN865_c0_g1_i8.p1	787	1506	1121	0	0	23	9	869	3179	928	2160	0
TRINITY_DN160903_c0_g1_i1.p1	0	0	0	0	0	0	7	0	0	0	0	0
TRINITY_DN18659_c0_g1_i1.p2	14	13	18	1	6	0	2	0	0	1	2	1
TRINITY_DN7669_c0_g1_i2.p1	0	0	0	0	0	0	0	0	0	0	0	0
TRINITY_DN7178_c0_g1_i1.p2	50	56	36	28	72	71	212	171	208	122	86	93
TRINITY_DN13342_c1_g1_i5.p1	11	13	12	9	14	9	14	4	12	7	10	6
TRINITY_DN5243_c0_g1_i5.p1	677	736	737	600	930	881	1119	717	971	775	680	534
TRINITY_DN31350_c0_g1_i4.p1	34	31	37	37	69	84	56	27	41	41	26	45
TRINITY_DN11139_c1_g1_i7.p1	6	18	24	14	13	22	16	14	17	9	11	8
TRINITY_DN11874_c0_g1_i1.p1	3	7	7	4	6	8	10	0	12	7	3	6
TRINITY_DN101630_c0_g1_i1.p1	0	4	0	0	2	0	3	0	2	0	1	0
TRINITY_DN20264_c0_g1_i22.p1	6	13	34	5	10	9	19	9	13	32	38	11
TRINITY_DN20336_c0_g1_i1.p1	0	0	0	0	0	0	0	0	0	0	2	0
TRINITY_DN1981_c2_g2_i2.p1	67	37	75	66	69	53	81	61	64	56	66	49
TRINITY_DN137797_c0_g1_i1.p1	0	0	0	0	0	0	0	0	0	0	0	0
TRINITY_DN49668_c0_g1_i1.p1	0	0	0	0	0	1	0	0	0	0	0	0
TRINITY_DN15867_c0_g1_i1.p1	9	19	10	6	12	10	2	3	3	7	7	2
TRINITY_DN997_c1_g1_i16.p1	169	98	146	95	145	189	208	90	123	104	126	95
TRINITY_DN658_c0_g1_i16.p1	2	0	0	0	0	0	0	0	0	0	0	0
TRINITY_DN8044_c0_g1_i3.p1	443	705	575	598	803	668	798	483	661	450	443	468
TRINITY_DN4890_c0_g3_i7.p1	0	0	0	0	0	0	0	0	0	0	0	0
TRINITY_DN1598_c1_g2_i1.p1	173	290	270	191	215	184	471	272	261	267	329	177
TRINITY_DN2812_c2_g1_i1.p1	12	11	8	16	24	8	28	12	22	15	15	8
TRINITY_DN12685_c0_g1_i30.p1	0	0	0	0	0	8	4	15	0	26	0	0
TRINITY_DN104280_c0_g1_i1.p1	0	0	0	0	0	0	4	0	0	0	0	0
TRINITY_DN1958_c0_g1_i1.p1	0	0	0	0	0	0	0	0	0	0	0	0
TRINITY_DN16_c0_g2_i10.p1	1	4	4	0	4	1	10	4	1	6	0	1
TRINITY_DN33221_c0_g1_i2.p1	61	38	73	44	50	79	83	57	56	71	68	21
TRINITY_DN2537_c2_g1_i4.p1	1105	1300	1393	1204	1501	1324	1742	1022	1403	1152	1170	1020
TRINITY_DN174787_c0_g1_i1.p2	0	0	1	0	0	0	1	2	0	0	1	0
TRINITY_DN74904_c0_g1_i1.p1	0	0	0	0	0	0	3	0	0	0	0	0
TRINITY_DN15428_c0_g1_i19.p1	46	55	55	57	50	60	111	59	80	52	55	46
TRINITY_DN29420_c0_g1_i8.p1	19	3	10	5	13	19	16	19	21	17	23	5
TRINITY_DN9142_c0_g1_i26.p4	0	0	1	0	0	0	0	0	0	0	0	0
TRINITY_DN298_c0_g1_i3.p1	103	85	131	109	155	140	163	118	144	111	126	80
TRINITY_DN447_c1_g1_i3.p1	0	0	2	2	0	0	2	4	1	1	0	0
TRINITY_DN14530_c0_g2_i1.p1	14	75	32	46	43	43	68	37	43	24	10	12
TRINITY_DN217_c0_g1_i3.p1	358	305	270	242	289	332	463	254	412	278	273	224
TRINITY_DN34325_c0_g2_i2.p1	0	0	0	0	0	0	0	0	0	0	0	0
TRINITY_DN13919_c0_g1_i7.p2	1	1	0	2	0	1	4	0	0	1	1	3
TRINITY_DN3029_c0_g1_i5.p1	731	1384	1100	1188	1097	932	1297	589	1020	758	720	728
TRINITY_DN142285_c0_g1_i1.p1	0	0	0	4	0	0	37	0	0	0	0	0
TRINITY_DN11058_c0_g1_i10.p3	33	31	21	35	62	65	61	51	74	34	42	42
TRINITY_DN12681_c1_g1_i1.p1	1	0	0	0	2	1	5	0	0	2	1	0
TRINITY_DN93146_c0_g2_i1.p2	0	0	2	2	1	1	2	1	0	0	5	0
TRINITY_DN63527_c0_g1_i1.p1	0	0	0	0	0	0	0	0	0	0	0	0
TRINITY_DN10575_c0_g1_i6.p1	0	8	7	6	0	4	4	2	3	3	3	2
TRINITY_DN23326_c0_g1_i2.p1	326	495	447	414	441	447	1038	584	738	574	475	445
TRINITY_DN3203_c0_g1_i6.p1	3	2	16	6	14	1	9	0	14	5	8	0
TRINITY_DN639_c0_g1_i16.p2	1	2	0	0	0	5	4	0	2	0	0	1
TRINITY_DN2736_c0_g1_i2.p1	9	4	26	7	13	4	15	9	12	21	14	0
TRINITY_DN3364_c0_g3_i2.p1	393	323	618	329	481	488	386	305	304	260	380	177
TRINITY_DN28196_c0_g1_i5.p1	15	9	9	7	13	21	14	15	4	9	19	4
TRINITY_DN10520_c0_g1_i7.p1	2	1	3	1	3	4	6	5	7	8	5	2
TRINITY_DN4042_c0_g1_i17.p2	2	4	19	17	4	16	31	112	25	25	5	7
TRINITY_DN267_c0_g1_i41.p1	19	15	29	17	23	32	38	46	55	32	20	28
TRINITY_DN23443_c0_g1_i2.p1	0	0	0	0	0	0	0	0	0	0	0	0
TRINITY_DN1072_c0_g1_i19.p1	0	0	0	0	0	0	0	0	0	0	0	0
TRINITY_DN3360_c0_g1_i13.p1	499	471	702	404	578	716	593	361	481	370	474	263
TRINITY_DN9292_c0_g1_i14.p1	1	1	0	0	3	3	1	1	0	0	2	1
TRINITY_DN70723_c0_g1_i1.p2	0	0	0	0	0	0	5	0	0	0	0	0
TRINITY_DN34580_c0_g1_i1.p1	7	3	15	5	9	9	20	17	6	15	10	8
TRINITY_DN9673_c0_g1_i10.p1	0	7	6	0	2	3	6	5	0	4	0	4
TRINITY_DN19046_c0_g1_i2.p2	6	21	8	9	13	7	7	3	3	7	4	8
TRINITY_DN35249_c0_g1_i10.p1	2	1	1	0	0	0	1	1	0	0	0	3
TRINITY_DN623_c0_g1_i2.p1	0	0	68	128	35	181	0	54	0	68	35	35
TRINITY_DN799_c0_g1_i10.p1	93	61	134	77	102	151	65	39	58	61	58	30
TRINITY_DN144035_c0_g1_i1.p2	0	0	0	0	0	0	2	0	0	0	0	0
TRINITY_DN8417_c1_g1_i3.p1	11	22	20	14	16	14	12	8	8	5	4	8
TRINITY_DN107490_c0_g1_i1.p1	3	2	2	0	1	1	3	3	1	7	4	4
TRINITY_DN12940_c0_g1_i17.p1	0	0	0	0	0	0	0	0	0	0	0	0
TRINITY_DN47154_c1_g1_i2.p1	4	9	8	1	3	8	5	2	12	8	4	1
TRINITY_DN6452_c0_g1_i14.p2	8	7	11	3	5	5	2	3	4	0	5	6
TRINITY_DN20997_c0_g2_i1.p2	22	26	40	22	37	53	69	32	38	38	32	44
TRINITY_DN168105_c0_g1_i1.p1	0	0	0	0	0	1	1	0	1	0	1	0
TRINITY_DN13836_c1_g1_i1.p1	8	30	16	15	18	22	15	8	20	13	11	8
TRINITY_DN118460_c0_g1_i1.p3	0	0	0	0	0	0	4	0	0	0	0	0
TRINITY_DN277_c0_g1_i16.p1	1584	1685	1968	1715	2093	1953	3122	1814	2738	1996	1976	1695
TRINITY_DN24110_c0_g1_i5.p1	6	11	7	4	3	5	8	4	6	5	7	2
TRINITY_DN40124_c0_g1_i1.p2	0	0	0	0	0	0	0	0	0	1	0	0
TRINITY_DN21293_c0_g1_i3.p1	49	41	66	29	71	78	58	47	40	32	45	28
TRINITY_DN12957_c0_g1_i2.p1	21	6	16	7	15	8	24	17	20	22	20	30
TRINITY_DN8314_c0_g1_i1.p1	133	121	115	82	190	137	295	158	277	155	147	124
TRINITY_DN601_c0_g1_i7.p1	3	0	0	2	2	0	1	0	3	2	0	0
TRINITY_DN20203_c0_g1_i8.p1	91	38	108	64	86	114	185	103	92	109	127	48
TRINITY_DN46052_c0_g1_i1.p1	2	3	0	2	0	1	0	1	0	1	0	0
TRINITY_DN71032_c0_g1_i2.p1	2	0	6	8	5	0	0	2	1	0	1	3
TRINITY_DN14921_c0_g1_i1.p2	4	3	4	5	10	0	5	7	4	7	5	5
TRINITY_DN2027_c0_g1_i3.p1	1202	1078	982	1149	1582	1460	1192	902	1483	747	1003	839
TRINITY_DN65146_c1_g1_i1.p1	2	0	0	0	2	0	0	1	0	2	1	0
TRINITY_DN21134_c0_g2_i1.p1	0	0	0	0	0	0	1	0	0	0	0	0
TRINITY_DN95896_c0_g1_i1.p1	1	0	0	0	0	0	0	0	0	0	0	1
TRINITY_DN374_c0_g1_i10.p1	24	5	11	17	21	5	30	18	12	28	19	8
TRINITY_DN9659_c2_g1_i1.p1	78	89	130	99	91	107	116	77	121	68	90	37
TRINITY_DN1624_c2_g1_i2.p1	64	14	68	20	28	58	93	69	40	103	106	24
TRINITY_DN14026_c0_g1_i4.p1	925	908	1190	807	1062	1137	2116	1320	1635	1458	1385	914
TRINITY_DN173468_c0_g1_i1.p1	0	7	2	2	2	2	3	0	2	3	3	3
TRINITY_DN784_c1_g2_i1.p1	0	0	0	0	1	0	18	0	0	0	0	0
TRINITY_DN127825_c0_g1_i1.p1	0	0	0	0	0	0	0	0	0	0	0	0
TRINITY_DN5586_c0_g1_i9.p1	20	9	27	16	21	13	23	29	35	22	19	14
TRINITY_DN10875_c1_g2_i1.p1	2	1	1	5	14	6	6	2	6	12	15	3
TRINITY_DN16824_c0_g1_i1.p1	10	1	41	6	9	13	43	16	3	5	1	0
TRINITY_DN1112_c2_g1_i1.p1	324	304	282	266	358	416	639	469	638	471	415	375
TRINITY_DN11607_c0_g1_i2.p1	16	21	15	18	19	24	18	9	18	11	11	5
TRINITY_DN7161_c0_g1_i2.p1	35	12	26	14	67	72	85	29	45	40	48	48
TRINITY_DN6386_c1_g2_i1.p1	4	0	10	2	3	5	21	7	3	5	8	2
TRINITY_DN108615_c0_g1_i1.p1	3	0	3	0	13	3	0	1	3	0	2	0
TRINITY_DN3363_c0_g2_i13.p2	34	21	31	21	23	15	28	20	15	14	14	7
TRINITY_DN19314_c1_g2_i2.p1	0	0	0	1	1	0	8	0	3	10	1	0
TRINITY_DN32069_c0_g2_i1.p1	0	0	0	0	0	1	2	4	0	0	0	1
TRINITY_DN1586_c0_g1_i4.p1	60	47	61	38	101	73	106	97	92	83	60	25
TRINITY_DN7532_c0_g2_i2.p1	1	5	6	0	10	3	1	6	1	8	3	2
TRINITY_DN9800_c0_g1_i7.p1	55	69	46	37	82	68	71	34	59	52	41	39
TRINITY_DN40074_c0_g1_i2.p1	0	1	1	0	0	1	1	0	0	0	0	0
TRINITY_DN68732_c0_g1_i1.p1	0	0	0	0	0	0	5	0	0	0	0	0
TRINITY_DN16602_c0_g1_i1.p1	18	6	27	18	9	31	23	16	20	23	22	8
TRINITY_DN143329_c0_g1_i1.p1	0	0	0	0	0	0	0	0	0	0	0	1
TRINITY_DN2511_c1_g2_i18.p1	149	92	51	59	47	34	26	122	12	23	108	37
TRINITY_DN143144_c0_g1_i1.p2	0	0	0	0	0	0	9	0	0	0	0	0
TRINITY_DN16019_c0_g1_i1.p1	1	0	0	0	2	0	0	0	0	0	0	1
TRINITY_DN38372_c0_g1_i1.p1	1	0	1	2	3	0	0	0	1	1	0	2
TRINITY_DN2463_c5_g2_i3.p2	40	33	40	30	50	67	53	30	70	34	44	34
TRINITY_DN23971_c0_g1_i1.p1	55	72	50	48	65	42	71	46	50	49	41	44
TRINITY_DN18225_c2_g1_i10.p2	0	1	6	0	2	0	1	5	6	0	7	4
TRINITY_DN29923_c0_g2_i1.p1	0	6	4	7	4	3	3	5	1	6	1	0
TRINITY_DN79589_c0_g1_i3.p1	0	0	0	0	0	0	0	1	0	0	0	0
TRINITY_DN49465_c2_g1_i1.p1	0	0	0	0	0	0	0	0	0	0	0	0
TRINITY_DN16663_c0_g1_i3.p2	0	0	0	0	0	0	0	0	0	0	0	0
TRINITY_DN6059_c14_g1_i1.p1	59	54	76	37	55	40	67	45	62	45	64	40
TRINITY_DN5051_c0_g1_i31.p1	457	654	243	646	381	691	470	304	337	0	246	266
TRINITY_DN158466_c0_g1_i1.p1	0	0	0	0	0	0	3	0	0	0	0	0
TRINITY_DN445_c0_g1_i2.p2	30	26	7	30	21	16	2	4	6	4	7	2
TRINITY_DN34105_c0_g2_i22.p1	14	17	23	19	15	33	6	3	26	17	14	12
TRINITY_DN17698_c1_g1_i6.p1	8	10	17	12	19	5	22	6	19	14	19	6
TRINITY_DN2921_c0_g1_i3.p1	9	0	0	0	0	0	0	0	65	0	29	0
TRINITY_DN17347_c0_g1_i3.p1	292	337	408	339	475	428	772	450	651	741	549	377
TRINITY_DN195_c1_g2_i1.p1	120	127	144	137	164	145	141	87	87	62	99	73
TRINITY_DN8274_c0_g1_i1.p4	7	4	10	12	7	8	0	4	6	7	4	6
TRINITY_DN11067_c0_g2_i1.p1	10	15	25	8	22	11	30	24	21	17	17	7
TRINITY_DN43501_c0_g1_i14.p1	28	24	35	22	42	30	61	34	42	33	42	29
TRINITY_DN7841_c0_g1_i1.p1	42	36	29	40	40	14	29	10	39	10	13	15
TRINITY_DN2110_c0_g1_i1.p1	54	38	42	48	46	73	68	57	61	37	55	23
TRINITY_DN37312_c1_g1_i1.p1	0	0	0	0	0	0	0	0	0	0	0	0
TRINITY_DN29546_c0_g1_i2.p1	0	6	6	7	6	0	10	5	3	1	4	0
TRINITY_DN2258_c0_g1_i10.p4	1	1	3	1	1	2	2	0	0	4	1	0
TRINITY_DN24063_c0_g3_i5.p1	5	6	18	11	6	6	6	8	3	10	7	8
TRINITY_DN1200_c1_g1_i2.p1	637	785	1102	659	1125	608	621	323	550	197	448	533
TRINITY_DN17394_c1_g4_i1.p1	0	0	2	0	2	0	0	1	1	1	1	0
TRINITY_DN31427_c0_g2_i1.p1	0	0	0	9	0	0	0	0	0	0	7	0
TRINITY_DN8303_c0_g1_i1.p1	0	0	0	0	0	0	67	0	0	0	0	0
TRINITY_DN14352_c0_g1_i3.p1	27	46	54	36	46	52	56	29	37	40	26	31
TRINITY_DN4456_c0_g1_i2.p1	74	31	38	45	43	18	45	82	45	31	46	15
TRINITY_DN1734_c0_g1_i2.p1	0	3	13	5	0	0	41	10	13	0	0	0
TRINITY_DN67451_c0_g1_i1.p1	1	0	4	1	0	3	5	5	3	3	2	3
TRINITY_DN279_c3_g1_i10.p1	42	39	47	16	31	44	49	35	49	37	36	23
TRINITY_DN20992_c0_g1_i3.p1	1	1	1	2	3	3	2	2	20	5	9	4
TRINITY_DN2830_c1_g1_i1.p1	9	12	13	4	29	23	26	14	22	25	10	11
TRINITY_DN36387_c0_g1_i4.p1	3	1	3	4	3	0	0	0	0	2	1	3
TRINITY_DN2612_c0_g1_i10.p1	1098	1283	1667	1175	1415	1508	2724	1816	2088	1673	1934	1314
TRINITY_DN3772_c0_g1_i1.p1	1588	2413	2059	1857	2192	2030	1376	797	1226	967	953	1019
TRINITY_DN140061_c0_g1_i1.p1	0	0	0	0	0	0	0	0	3	0	0	0
TRINITY_DN12450_c0_g1_i2.p1	1	1	3	0	0	1	0	1	0	0	1	0
TRINITY_DN58063_c0_g1_i2.p1	7	20	12	13	16	17	19	11	22	11	7	12
TRINITY_DN19238_c0_g1_i2.p1	1	1	0	0	0	0	2	0	1	0	0	0
TRINITY_DN132321_c0_g1_i1.p1	0	0	0	0	0	0	0	0	1	0	1	0
TRINITY_DN144955_c0_g1_i1.p1	0	0	0	0	0	0	8	0	0	0	0	0
TRINITY_DN334_c2_g1_i1.p1	3419	3420	4844	3289	4583	4417	4224	2693	3715	2907	3016	2132
TRINITY_DN602_c0_g2_i2.p1	43	16	53	17	33	54	56	43	41	35	36	19
TRINITY_DN4155_c0_g1_i14.p1	45	60	78	57	78	53	41	28	44	52	30	29
TRINITY_DN32855_c0_g2_i3.p1	11	6	11	8	14	17	10	8	10	8	16	6
TRINITY_DN65_c4_g1_i1.p1	2137	2419	2571	2475	2868	2738	1722	985	1469	1254	1223	1294
TRINITY_DN17826_c2_g1_i3.p1	18	19	30	20	44	23	24	10	9	11	6	19
TRINITY_DN18964_c0_g1_i1.p1	11	10	9	15	30	15	11	1	3	6	1	4
TRINITY_DN17590_c0_g1_i2.p1	0	4	4	1	2	2	5	0	4	2	0	0
TRINITY_DN10624_c2_g1_i1.p1	13	18	27	29	6	24	26	11	19	11	43	13
TRINITY_DN39286_c0_g1_i3.p1	108	109	154	121	131	172	136	84	103	99	100	51
TRINITY_DN35579_c0_g1_i1.p1	2700	3970	4354	3693	4015	3663	5187	2704	3788	2924	2996	2603
TRINITY_DN1255_c1_g1_i4.p1	280	412	570	358	501	409	719	337	601	364	382	304
TRINITY_DN3232_c0_g1_i1.p1	196	377	251	275	285	215	459	268	304	295	338	267
TRINITY_DN109304_c0_g1_i1.p1	0	0	0	0	1	0	1	1	3	0	0	1
TRINITY_DN7060_c1_g1_i8.p1	5	2	0	2	0	0	7	0	2	0	6	3
TRINITY_DN4923_c0_g1_i2.p1	36	39	51	59	53	58	160	105	132	77	74	76
TRINITY_DN32051_c0_g2_i3.p1	0	0	0	0	0	0	0	0	1	0	0	0
TRINITY_DN2334_c0_g1_i67.p1	69	71	0	0	136	251	357	293	0	149	128	0
TRINITY_DN41247_c0_g1_i1.p1	0	0	1	5	2	2	1	0	1	0	0	0
TRINITY_DN69238_c0_g1_i1.p1	2	1	0	0	1	0	3	3	0	3	1	0
TRINITY_DN165687_c0_g1_i1.p1	0	1	1	1	0	1	1	0	0	0	0	1
TRINITY_DN2634_c0_g1_i24.p1	42	0	32	11	75	20	0	5	0	38	12	50
TRINITY_DN126220_c0_g1_i1.p1	0	0	0	0	0	0	3	0	0	0	0	0
TRINITY_DN134093_c0_g1_i1.p1	0	0	0	0	0	0	8	0	0	0	0	0
TRINITY_DN2532_c0_g1_i1.p1	66	52	117	54	96	138	155	122	139	130	143	53
TRINITY_DN100515_c0_g1_i1.p1	7	5	1	6	5	17	11	6	3	6	16	5
TRINITY_DN40208_c0_g1_i2.p1	1	6	4	2	9	3	6	4	3	6	3	0
TRINITY_DN27108_c0_g1_i2.p1	56	98	62	75	70	67	76	47	43	67	38	40
TRINITY_DN120512_c0_g1_i1.p1	0	2	1	2	6	0	9	1	3	1	1	0
TRINITY_DN1089_c0_g1_i4.p1	38	25	42	18	35	57	62	38	43	34	41	36
TRINITY_DN144423_c0_g1_i1.p1	2	1	0	0	0	0	2	0	0	1	1	0
TRINITY_DN24147_c0_g1_i12.p1	41	34	37	32	28	58	52	20	36	17	23	36
TRINITY_DN110028_c0_g1_i1.p1	0	1	1	0	2	2	2	2	0	0	2	0
TRINITY_DN24342_c0_g1_i4.p1	0	0	0	0	0	0	2	0	0	0	0	0
TRINITY_DN17370_c0_g1_i2.p1	0	0	0	0	0	0	0	0	0	0	0	0
TRINITY_DN126276_c0_g1_i1.p1	0	0	0	0	0	0	3	0	0	0	0	0
TRINITY_DN2073_c0_g1_i4.p1	122	85	126	97	106	173	275	163	202	161	172	80
TRINITY_DN3324_c2_g1_i2.p2	0	2	5	0	1	0	0	4	4	2	0	0
TRINITY_DN37216_c0_g2_i1.p1	0	6	5	2	3	0	3	2	10	0	4	0
TRINITY_DN15591_c0_g1_i1.p1	1	4	11	8	14	0	7	0	0	5	1	0
TRINITY_DN107476_c0_g1_i1.p1	0	0	0	0	0	0	6	0	0	0	0	0
TRINITY_DN3327_c1_g1_i18.p1	347	320	745	425	372	471	978	606	807	626	878	274
TRINITY_DN510_c1_g2_i1.p1	14	9	12	10	1	12	11	14	2	9	2	3
TRINITY_DN23518_c0_g1_i9.p1	3	2	10	0	2	0	0	0	0	6	0	0
TRINITY_DN21889_c0_g1_i12.p2	1	2	9	2	6	3	2	3	5	8	3	2
TRINITY_DN27785_c1_g1_i3.p1	19	21	31	13	19	17	26	20	27	15	10	16
TRINITY_DN94530_c0_g1_i1.p1	0	1	0	0	0	0	0	0	0	1	1	0
TRINITY_DN11231_c1_g1_i1.p2	0	0	1	0	0	0	1	0	0	4	1	0
TRINITY_DN213_c5_g1_i1.p1	0	0	0	0	0	0	0	0	0	0	0	0
TRINITY_DN1588_c0_g1_i16.p1	246	227	304	220	270	292	442	297	353	306	266	196
TRINITY_DN104837_c0_g1_i1.p1	0	0	1	2	0	0	1	0	0	0	1	0
TRINITY_DN6019_c2_g1_i9.p1	4	6	8	2	5	9	2	9	6	3	7	2
TRINITY_DN11240_c0_g2_i1.p1	6	3	0	0	0	0	0	1	0	0	2	2
TRINITY_DN174148_c0_g1_i1.p1	0	0	0	1	0	0	4	0	0	0	0	0
TRINITY_DN615_c0_g1_i1.p1	1220	1531	1721	1363	1660	1657	2502	1369	2138	1511	1627	1102
TRINITY_DN10874_c1_g1_i13.p1	0	0	0	0	0	0	0	0	0	0	0	0
TRINITY_DN429_c0_g1_i1.p1	330	350	335	330	422	417	498	332	500	370	374	317
TRINITY_DN12276_c0_g1_i1.p1	79	102	121	84	104	144	230	152	216	163	153	122
TRINITY_DN1205_c0_g3_i1.p1	9	1	6	5	11	8	8	7	5	1	5	6
TRINITY_DN790_c0_g1_i3.p1	9	14	12	11	17	17	15	13	6	15	4	2
TRINITY_DN120631_c0_g1_i1.p1	3	5	3	10	6	4	6	4	4	4	5	2
TRINITY_DN144255_c0_g1_i1.p1	0	2	2	2	1	2	6	5	1	1	0	0
TRINITY_DN4485_c0_g1_i6.p1	26	33	39	19	19	25	43	18	24	27	23	24
TRINITY_DN9695_c0_g1_i11.p1	33	30	23	9	24	34	31	19	34	15	22	27
TRINITY_DN167175_c0_g1_i1.p1	1	0	0	0	0	1	0	0	2	1	0	2
TRINITY_DN871_c0_g1_i7.p1	4	26	4	28	13	24	26	12	17	13	22	20
TRINITY_DN18899_c0_g1_i16.p2	15	11	4	33	6	6	23	12	33	12	0	16
TRINITY_DN5514_c0_g1_i14.p1	0	0	0	0	0	0	0	0	0	0	0	0
TRINITY_DN15087_c0_g1_i2.p1	0	0	0	0	0	0	0	0	0	0	0	0
TRINITY_DN42297_c0_g1_i11.p1	1	1	0	0	0	0	2	1	2	0	3	0
TRINITY_DN3774_c0_g2_i1.p1	205	207	275	211	218	268	193	166	197	159	170	124
TRINITY_DN20105_c0_g1_i2.p1	2	1	2	1	0	6	0	2	0	0	3	1
TRINITY_DN570_c0_g1_i4.p1	132	191	182	206	208	213	181	65	144	83	115	92
TRINITY_DN1239_c3_g1_i14.p1	75	69	99	77	99	105	118	66	98	61	67	48
TRINITY_DN10059_c0_g1_i8.p1	11	11	4	0	9	8	12	2	27	0	12	1
TRINITY_DN5296_c0_g1_i1.p1	115	136	175	153	132	109	518	264	276	318	260	185
TRINITY_DN1312_c0_g1_i12.p1	483	522	555	440	662	556	292	253	314	289	371	156
TRINITY_DN32996_c0_g1_i13.p2	18	9	38	12	14	17	41	23	15	21	29	10
TRINITY_DN5240_c0_g1_i5.p1	20	113	0	100	93	66	84	38	60	88	64	47
TRINITY_DN86847_c0_g1_i1.p1	0	0	0	0	0	0	10	0	0	0	0	0
TRINITY_DN110626_c0_g1_i1.p1	0	0	0	1	0	0	0	4	0	0	1	0
TRINITY_DN30653_c0_g1_i1.p1	0	0	0	0	0	0	31	0	0	0	0	0
TRINITY_DN22875_c0_g1_i1.p1	6	4	7	4	6	6	8	2	1	3	5	3
TRINITY_DN6945_c0_g1_i2.p1	0	5	4	2	0	4	0	0	676	4	6	1
TRINITY_DN26714_c0_g1_i3.p1	6	2	11	4	9	10	7	12	16	11	9	5
TRINITY_DN2302_c0_g1_i10.p1	150	198	91	54	174	67	168	43	180	95	164	18
TRINITY_DN11792_c0_g2_i2.p1	129	179	182	134	179	155	234	108	179	154	126	159
TRINITY_DN6614_c0_g2_i4.p1	1	0	6	0	3	1	2	4	0	8	4	0
TRINITY_DN33727_c0_g1_i2.p1	1	3	4	2	2	1	2	0	1	1	0	0
TRINITY_DN9657_c0_g4_i1.p1	3	0	0	1	1	1	0	2	4	5	0	0
TRINITY_DN11444_c0_g1_i1.p1	123	67	107	100	93	150	234	170	133	197	184	68
TRINITY_DN1203_c3_g1_i3.p1	571	720	689	680	805	645	695	394	592	394	408	391
TRINITY_DN2787_c1_g1_i11.p2	172	355	276	244	377	232	222	127	216	110	178	168
TRINITY_DN169073_c0_g1_i1.p1	0	2	2	2	1	0	0	0	1	2	0	0
TRINITY_DN17030_c0_g1_i1.p1	0	0	0	1	0	0	0	0	0	0	0	0
TRINITY_DN1634_c0_g1_i1.p1	748	563	715	533	547	546	724	353	512	617	880	704
TRINITY_DN162931_c0_g1_i1.p2	0	0	0	0	0	0	3	0	0	0	0	0
TRINITY_DN858_c0_g1_i3.p1	901	1017	1263	813	1110	1309	902	657	1168	629	838	630
TRINITY_DN48607_c0_g1_i1.p1	17	13	3	6	6	4	6	4	3	4	4	5
TRINITY_DN22972_c0_g2_i1.p1	154	138	223	145	175	197	478	237	376	295	307	161
TRINITY_DN131479_c0_g1_i1.p1	0	0	0	0	0	0	0	0	0	0	0	0
TRINITY_DN167124_c0_g1_i1.p1	0	0	0	0	0	0	7	0	0	0	0	0
TRINITY_DN26692_c0_g1_i1.p1	0	0	0	0	0	1	7	3	1	2	4	1
TRINITY_DN1260_c10_g1_i1.p1	17	8	16	7	7	16	28	20	27	11	14	8
TRINITY_DN10608_c0_g1_i14.p1	86	107	148	88	160	104	198	110	195	137	154	102
TRINITY_DN58753_c0_g1_i2.p1	3	1	0	6	6	0	5	0	0	3	0	0
TRINITY_DN3385_c0_g2_i1.p1	197	194	246	197	211	266	370	190	297	189	226	154
TRINITY_DN36151_c0_g1_i1.p1	1	0	0	0	1	0	1	0	1	0	0	1
TRINITY_DN8053_c0_g1_i3.p1	21	21	25	11	18	19	25	16	22	28	13	13
TRINITY_DN1317_c0_g1_i15.p1	135	109	792	360	0	230	537	277	986	675	0	351
TRINITY_DN46315_c0_g2_i12.p2	0	0	1	0	3	0	5	2	1	1	0	3
TRINITY_DN15187_c0_g1_i2.p1	0	1	1	2	0	0	0	0	0	2	0	0
TRINITY_DN4858_c2_g1_i1.p1	5	4	5	2	4	1	4	3	5	1	3	3
TRINITY_DN7885_c2_g1_i6.p1	24	12	17	3	12	30	27	48	39	25	28	24
TRINITY_DN135497_c0_g1_i1.p1	0	0	0	0	0	0	3	0	0	0	0	0
TRINITY_DN195_c0_g2_i1.p1	12372	12235	19109	10279	14741	12993	12392	8478	10712	8727	9876	6460
TRINITY_DN650_c0_g1_i26.p1	773	945	981	717	945	896	1379	857	1113	900	876	742
TRINITY_DN80224_c0_g1_i1.p1	6	3	1	4	0	3	4	3	9	0	3	3
TRINITY_DN27857_c0_g1_i2.p1	0	0	1	0	1	1	0	0	1	4	0	0
TRINITY_DN162745_c0_g1_i1.p1	1	0	2	0	1	1	0	0	5	0	0	1
TRINITY_DN7359_c0_g1_i2.p1	464	593	620	455	591	507	910	545	834	633	641	515
TRINITY_DN21575_c0_g1_i13.p1	13	5	7	0	0	6	2	9	14	17	0	3
TRINITY_DN7661_c0_g1_i19.p1	32	22	16	25	31	27	12	16	26	10	15	12
TRINITY_DN160224_c0_g1_i1.p1	1	2	0	3	0	0	1	3	1	1	0	0
TRINITY_DN11705_c0_g1_i13.p1	1286	1756	1679	1516	1864	1451	2163	1108	1604	1280	1228	1128
TRINITY_DN11456_c0_g1_i2.p2	18	14	16	24	30	15	21	17	21	9	25	21
TRINITY_DN4040_c0_g1_i3.p1	158	227	187	166	213	220	169	114	175	139	172	122
TRINITY_DN8411_c0_g2_i1.p2	1	0	0	0	0	2	2	2	0	1	0	1
TRINITY_DN62410_c0_g1_i1.p1	5	1	6	2	7	2	8	8	7	3	7	2
TRINITY_DN13725_c0_g1_i1.p1	62	91	88	66	85	91	59	63	77	69	43	57
TRINITY_DN44939_c0_g1_i1.p1	0	2	2	0	1	3	3	7	1	1	5	0
TRINITY_DN7048_c0_g1_i10.p3	7	6	0	4	0	6	0	0	8	0	0	0
TRINITY_DN5952_c0_g1_i1.p1	62	46	56	59	61	85	128	87	118	89	94	67
TRINITY_DN2705_c0_g1_i1.p1	132	129	181	140	113	157	188	163	84	209	163	70
TRINITY_DN28027_c0_g2_i2.p1	24	46	83	74	23	34	50	20	25	11	25	64
TRINITY_DN51956_c0_g1_i1.p1	0	0	0	2	0	0	7	0	0	0	0	0
TRINITY_DN41516_c0_g1_i1.p1	3	0	1	1	1	0	9	0	0	7	2	0
TRINITY_DN12689_c1_g1_i1.p1	9	3	15	8	6	6	16	8	2	12	8	7
TRINITY_DN59645_c0_g1_i4.p1	3336	4196	4522	3546	4694	4139	2496	1336	2194	1653	1805	1696
TRINITY_DN7038_c1_g1_i2.p1	6	13	9	6	16	12	11	4	14	6	11	4
TRINITY_DN26740_c0_g1_i5.p1	19	35	39	42	26	31	30	27	32	22	25	13
TRINITY_DN26133_c0_g1_i1.p1	1	2	2	0	7	4	1	1	3	1	0	1
TRINITY_DN213_c10_g1_i1.p1	41	29	56	23	38	58	74	49	59	32	38	36
TRINITY_DN8831_c0_g1_i2.p1	211	122	191	144	211	232	188	156	203	165	149	124
TRINITY_DN16644_c0_g1_i2.p2	1	1	11	3	2	0	3	3	1	0	1	5
TRINITY_DN53061_c0_g1_i1.p1	0	0	3	4	2	0	2	7	4	2	0	0
TRINITY_DN168603_c0_g1_i1.p1	0	0	0	0	0	0	3	0	0	0	0	0
TRINITY_DN1499_c0_g2_i2.p1	6	184	616	261	306	300	324	126	129	289	110	104
TRINITY_DN9324_c0_g1_i2.p3	6	2	0	1	0	2	2	4	2	2	1	0
TRINITY_DN110083_c0_g1_i1.p1	0	0	0	0	0	0	8	0	0	0	0	0
TRINITY_DN7100_c0_g1_i1.p1	195	181	181	146	252	178	191	133	184	121	122	124
TRINITY_DN13406_c0_g1_i10.p1	15	38	38	31	33	21	44	17	37	33	32	18
TRINITY_DN10362_c0_g1_i3.p1	1218	1371	1610	1440	1893	1833	1312	814	1259	880	924	903
TRINITY_DN53447_c0_g1_i2.p1	0	0	10	0	0	3	4	9	0	7	10	3
TRINITY_DN12716_c0_g1_i9.p1	276	244	345	298	363	280	425	284	303	391	393	314
TRINITY_DN86996_c0_g1_i1.p1	0	0	3	1	3	0	2	0	1	1	0	2
TRINITY_DN164029_c0_g1_i1.p1	0	0	0	0	0	0	6	0	0	0	0	0
TRINITY_DN147131_c0_g1_i1.p1	0	0	0	0	0	0	4	0	0	0	0	0
TRINITY_DN1107_c0_g1_i2.p1	22	28	18	28	29	33	50	21	43	30	28	28
TRINITY_DN44465_c1_g1_i1.p2	0	0	0	0	0	0	3	0	0	0	0	0
TRINITY_DN6386_c1_g1_i6.p1	6	5	2	1	2	3	4	3	7	9	5	5
TRINITY_DN19081_c0_g1_i4.p1	16	16	17	11	9	18	67	6	13	4	23	4
TRINITY_DN110_c0_g1_i10.p1	30	49	33	41	39	37	37	20	26	11	23	25
TRINITY_DN1165_c0_g1_i5.p2	1	0	2	2	0	0	2	1	1	0	0	0
TRINITY_DN29143_c0_g1_i2.p1	1	0	2	0	1	0	0	0	0	1	0	0
TRINITY_DN1617_c0_g1_i3.p1	306	472	513	344	428	364	555	406	489	354	344	328
TRINITY_DN2261_c0_g1_i6.p1	2	0	9	10	8	10	22	12	6	0	7	3
TRINITY_DN4218_c7_g1_i4.p1	0	0	0	0	0	0	0	0	0	0	0	0
TRINITY_DN4413_c0_g1_i21.p1	47	231	40	0	181	157	304	0	144	0	164	0
TRINITY_DN9977_c0_g1_i2.p1	0	15	0	0	0	0	0	0	11	0	3	0
TRINITY_DN450_c0_g1_i27.p1	29	66	51	20	33	14	116	39	67	82	81	32
TRINITY_DN7168_c0_g1_i17.p2	0	0	1	0	3	2	3	2	1	0	1	0
TRINITY_DN378_c5_g1_i11.p1	15	11	8	15	20	17	25	14	17	11	19	15
TRINITY_DN94_c14_g1_i4.p1	693	1188	967	1036	1051	1077	1889	899	1395	1028	979	844
TRINITY_DN15908_c0_g1_i15.p1	154	54	149	27	70	46	54	49	42	34	61	14
TRINITY_DN7956_c0_g1_i8.p1	22	64	50	50	48	30	40	33	52	32	23	51
TRINITY_DN949_c0_g1_i14.p1	47	36	68	14	54	19	20	7	8	14	21	14
TRINITY_DN2578_c0_g1_i13.p2	31	29	19	12	20	18	22	23	21	18	19	21
TRINITY_DN24469_c0_g1_i1.p1	2	2	0	0	1	4	0	4	0	0	0	2
TRINITY_DN167_c0_g1_i26.p1	10	11	18	0	17	7	22	13	28	23	9	9
TRINITY_DN57848_c0_g1_i3.p1	0	0	0	0	0	0	0	1	1	0	1	0
TRINITY_DN31471_c0_g1_i1.p1	0	0	0	1	0	0	0	0	0	0	0	0
TRINITY_DN131001_c0_g1_i1.p1	0	0	0	0	0	0	0	0	1	1	0	0
TRINITY_DN13629_c0_g1_i1.p1	2145	3336	3111	2432	3180	3106	2844	1468	2342	1616	1588	1487
TRINITY_DN16893_c0_g1_i1.p1	216	83	282	129	155	245	366	334	131	221	272	78
TRINITY_DN996_c9_g2_i6.p1	1513	2222	2089	1978	2059	2106	1822	935	1595	1064	1167	1157
TRINITY_DN16279_c0_g1_i5.p1	0	0	0	0	2	0	0	0	3	2	0	1
TRINITY_DN2445_c0_g1_i4.p2	7	17	0	8	6	20	15	2	7	8	0	2
TRINITY_DN31707_c0_g1_i1.p1	2	8	1	9	0	4	3	1	3	0	1	2
TRINITY_DN73315_c0_g1_i1.p1	2	5	5	2	7	2	4	0	7	1	1	2
TRINITY_DN2528_c0_g1_i1.p1	546	643	854	634	784	704	1227	690	1043	757	643	500
TRINITY_DN44626_c0_g3_i1.p1	7	0	5	1	0	3	2	0	1	3	2	0
TRINITY_DN8400_c1_g1_i2.p2	24	5	21	14	60	31	15	9	25	20	6	4
TRINITY_DN8009_c0_g1_i5.p1	1	0	5	0	0	0	4	5	2	1	3	1
TRINITY_DN11296_c0_g1_i14.p1	1	0	0	1	0	0	0	0	0	1	0	0
TRINITY_DN71125_c0_g1_i2.p1	1	1	1	3	0	1	3	0	3	3	1	0
TRINITY_DN11545_c0_g1_i4.p3	1	5	14	7	9	8	5	5	6	4	2	0
TRINITY_DN263_c0_g2_i8.p1	58	62	67	27	54	56	62	46	55	39	52	49
TRINITY_DN69282_c0_g1_i1.p1	0	0	1	0	0	0	0	0	0	0	0	0
TRINITY_DN2665_c0_g1_i2.p1	297	316	360	322	406	457	277	145	234	145	172	183
TRINITY_DN717_c2_g1_i5.p1	59	39	33	58	63	60	63	29	42	19	52	54
TRINITY_DN113592_c0_g1_i1.p1	0	0	0	0	0	0	1	2	0	0	0	0
TRINITY_DN29901_c0_g1_i1.p1	0	1	4	3	1	0	0	2	1	0	0	0
TRINITY_DN23053_c0_g2_i1.p1	8	5	7	6	7	9	14	5	7	5	7	4
TRINITY_DN26237_c0_g1_i2.p1	18	9	12	14	18	19	20	14	18	25	9	18
TRINITY_DN25415_c0_g1_i1.p1	3	1	0	0	3	3	3	0	2	3	6	3
TRINITY_DN81731_c0_g1_i1.p3	0	0	0	0	0	0	0	0	0	0	0	0
TRINITY_DN54841_c0_g1_i1.p1	2	0	0	2	0	0	3	0	0	1	1	1
TRINITY_DN39068_c0_g2_i1.p1	0	0	7	3	3	4	13	0	5	4	0	4
TRINITY_DN7723_c0_g2_i3.p2	0	0	0	0	0	0	0	0	0	0	0	0
TRINITY_DN3935_c0_g1_i12.p1	0	0	0	0	0	0	2	0	0	0	0	0
TRINITY_DN7513_c0_g1_i3.p1	14	10	13	8	12	11	9	10	27	6	10	9
TRINITY_DN38849_c0_g2_i3.p1	1	0	0	0	0	0	0	0	0	0	0	0
TRINITY_DN50054_c0_g1_i1.p1	0	0	0	0	0	0	6	0	0	0	0	0
TRINITY_DN33300_c0_g1_i1.p1	0	1	0	0	0	2	2	1	0	1	2	0
TRINITY_DN4155_c0_g1_i2.p1	2	2	1	0	0	2	2	0	5	4	1	1
TRINITY_DN123777_c0_g1_i1.p3	0	0	0	0	0	0	9	0	0	0	0	0
TRINITY_DN8004_c0_g1_i18.p1	4	11	1	4	1	2	5	6	10	8	3	3
TRINITY_DN155013_c0_g1_i1.p1	4	2	0	1	6	0	2	6	2	2	1	0
TRINITY_DN36732_c0_g1_i2.p1	1	0	1	1	1	0	5	1	0	0	0	0
TRINITY_DN2363_c1_g1_i1.p1	0	0	1	0	0	0	1	0	1	0	0	0
TRINITY_DN9972_c0_g1_i1.p1	0	0	0	0	1	3	0	0	0	1	0	1
TRINITY_DN515_c0_g1_i10.p2	16	13	12	12	17	14	13	8	9	9	16	13
TRINITY_DN7215_c0_g1_i10.p1	56	0	34	24	94	86	158	59	82	66	55	28
TRINITY_DN8875_c0_g1_i14.p1	0	0	1	0	2	3	4	7	5	5	7	2
TRINITY_DN1193_c0_g1_i15.p1	768	743	1623	935	905	810	3585	1586	2280	2092	2333	1465
TRINITY_DN783_c0_g1_i1.p3	7	7	7	4	6	20	19	4	8	4	9	0
TRINITY_DN2516_c0_g1_i15.p1	87	168	171	135	99	158	342	160	222	124	338	72
TRINITY_DN1418_c0_g1_i2.p1	19	32	33	20	43	18	41	17	26	26	18	18
TRINITY_DN945_c0_g1_i4.p1	1481	1797	2314	1215	1581	1149	4761	3206	6097	3794	4920	2848
TRINITY_DN20671_c0_g1_i1.p3	0	4	6	4	6	3	4	2	6	3	6	4
TRINITY_DN5669_c0_g2_i1.p1	2	4	4	1	2	11	7	17	5	6	6	3
TRINITY_DN6865_c0_g1_i5.p1	1	0	1	0	0	2	0	0	0	1	0	0
TRINITY_DN167134_c0_g1_i1.p1	0	0	0	0	0	0	6	0	0	0	0	0
TRINITY_DN143416_c0_g1_i1.p3	0	0	0	0	0	0	0	0	0	0	0	0
TRINITY_DN44798_c0_g1_i1.p1	0	0	0	1	2	1	5	5	0	2	3	7
TRINITY_DN145_c1_g1_i1.p6	51	57	103	35	48	70	68	52	55	68	66	42
TRINITY_DN4896_c0_g2_i1.p1	139	146	129	124	193	156	214	139	239	154	150	159
TRINITY_DN1556_c0_g1_i1.p1	178	181	298	154	188	240	448	317	212	262	330	125
TRINITY_DN8966_c0_g1_i3.p1	157	187	287	138	189	163	191	120	150	171	109	112
TRINITY_DN142698_c0_g1_i1.p1	0	4	10	1	0	0	0	0	0	10	11	11
TRINITY_DN23892_c2_g1_i1.p1	1	0	0	1	2	2	0	0	0	0	0	0
TRINITY_DN3418_c0_g1_i11.p1	1564	1651	1721	1402	2116	1629	2367	1359	1962	1459	1369	1161
TRINITY_DN5232_c0_g1_i15.p1	0	3	12	0	0	15	26	0	18	20	0	13
TRINITY_DN519_c1_g1_i14.p1	10	8	13	14	16	19	8	11	5	7	2	9
TRINITY_DN33674_c0_g1_i6.p1	2	0	1	0	0	0	5	0	1	2	0	0
TRINITY_DN156759_c0_g1_i1.p1	0	0	0	0	0	0	2	1	0	0	0	0
TRINITY_DN930_c0_g1_i11.p1	4	2	1	3	2	6	1	1	4	3	4	2
TRINITY_DN2713_c1_g1_i3.p1	5	1	3	3	3	4	9	3	9	3	0	9
TRINITY_DN313_c0_g1_i13.p1	3733	4936	4732	4656	5832	5137	2598	1441	2324	1725	1578	1809
TRINITY_DN3339_c0_g1_i6.p1	3	12	2	4	3	0	3	12	10	27	17	12
TRINITY_DN10240_c0_g1_i5.p1	3	5	3	9	7	5	0	1	1	1	0	3
TRINITY_DN8048_c0_g2_i4.p1	21	21	42	25	39	27	31	12	28	10	13	7
TRINITY_DN130665_c0_g1_i2.p1	1	0	2	0	0	0	0	1	0	2	2	0
TRINITY_DN7926_c1_g1_i1.p1	6	2	4	8	9	17	7	3	1	5	4	1
TRINITY_DN3687_c0_g3_i1.p1	1870	2261	1899	2004	2727	2276	1141	743	1131	774	789	957
TRINITY_DN9188_c0_g1_i2.p1	5	8	4	2	3	4	3	5	0	2	5	0
TRINITY_DN17512_c0_g1_i16.p1	0	0	5	2	3	6	2	2	3	2	4	0
TRINITY_DN2071_c0_g1_i44.p1	10	20	9	7	7	6	13	6	2	6	2	8
TRINITY_DN41255_c0_g1_i1.p1	0	1	4	3	1	1	3	0	1	0	1	1
TRINITY_DN167303_c0_g1_i1.p1	0	0	0	0	0	0	1	0	0	1	0	3
TRINITY_DN138_c0_g2_i2.p1	0	0	43	0	0	23	0	3	4	3	19	0
TRINITY_DN83996_c0_g1_i6.p1	3	0	2	0	1	2	16	2	1	0	3	6
TRINITY_DN60907_c0_g1_i1.p3	0	0	0	0	0	0	2	0	0	0	0	0
TRINITY_DN128995_c0_g1_i1.p1	0	0	0	0	0	0	1	0	3	0	0	0
TRINITY_DN144433_c0_g1_i1.p1	0	1	0	0	1	0	1	2	0	1	0	0
TRINITY_DN524_c0_g1_i6.p1	793	1149	1083	1013	1214	919	807	470	713	482	647	547
TRINITY_DN2140_c0_g1_i4.p1	158	50	80	33	132	170	175	102	84	118	123	92
TRINITY_DN47720_c0_g1_i3.p1	1	3	0	1	0	1	0	2	0	0	3	1
TRINITY_DN21814_c0_g1_i10.p1	12	6	16	9	20	18	21	13	23	10	14	12
TRINITY_DN12370_c0_g2_i3.p1	5	12	17	8	13	17	8	3	14	8	7	3
TRINITY_DN3578_c0_g1_i6.p1	88	105	109	115	111	116	79	73	90	39	68	52
TRINITY_DN386_c0_g1_i1.p1	0	261	89	225	94	540	838	392	276	454	600	0
TRINITY_DN15180_c0_g1_i8.p1	83	195	59	206	183	91	256	96	265	272	153	159
TRINITY_DN1590_c0_g1_i14.p1	29	38	54	34	58	43	91	45	61	49	56	32
TRINITY_DN33527_c0_g1_i1.p2	4	1	0	0	0	3	4	2	1	0	2	1
TRINITY_DN5527_c0_g1_i10.p1	410	501	487	366	510	435	796	513	793	523	527	355
TRINITY_DN7389_c0_g1_i1.p1	0	0	0	0	0	0	0	1	0	0	0	0
TRINITY_DN66049_c0_g1_i1.p1	0	0	0	0	0	0	17	0	0	0	0	0
TRINITY_DN18723_c1_g1_i1.p1	0	1	0	0	0	0	0	2	0	2	0	2
TRINITY_DN15511_c2_g1_i1.p1	104	63	80	64	80	113	144	99	92	90	91	67
TRINITY_DN262_c1_g1_i10.p1	487	468	546	490	646	694	967	613	790	696	581	541
TRINITY_DN6303_c1_g1_i4.p1	16	64	67	47	73	63	22	27	95	21	32	20
TRINITY_DN7163_c4_g1_i1.p1	4	4	1	3	4	7	7	3	8	1	4	5
TRINITY_DN1001_c0_g1_i1.p3	115	73	103	63	86	99	153	96	101	92	104	65
TRINITY_DN32897_c0_g1_i4.p1	8	2	7	0	7	6	7	0	8	6	7	0
TRINITY_DN6650_c0_g2_i2.p1	0	0	0	0	0	0	0	0	0	2	0	0
TRINITY_DN13758_c0_g1_i10.p3	0	3	7	0	6	6	15	10	2	8	7	5
TRINITY_DN4277_c0_g1_i10.p1	7	10	9	15	7	14	14	13	19	8	11	3
TRINITY_DN34080_c0_g1_i6.p1	19	27	21	15	25	20	22	14	11	11	8	14
TRINITY_DN143816_c0_g1_i1.p1	0	0	0	0	0	0	89	0	0	0	0	0
TRINITY_DN36647_c0_g1_i1.p1	0	0	0	0	0	0	8	0	0	0	0	0
TRINITY_DN153849_c0_g1_i1.p1	0	0	0	0	0	0	3	0	0	0	0	0
TRINITY_DN5980_c0_g1_i3.p1	1659	1831	2234	1357	1676	2054	5291	3871	3563	4267	3758	1999
TRINITY_DN65069_c0_g1_i1.p1	0	0	0	0	0	0	0	0	0	0	0	0
TRINITY_DN15898_c0_g1_i2.p1	0	0	0	0	0	0	0	0	0	0	0	0
TRINITY_DN20143_c0_g5_i1.p1	7	20	17	14	16	16	5	1	16	12	15	9
TRINITY_DN122605_c0_g1_i1.p1	0	0	0	0	0	0	5	0	0	0	0	0
TRINITY_DN157584_c0_g1_i1.p1	0	0	0	0	0	0	10	0	0	0	0	0
TRINITY_DN822_c0_g1_i13.p1	7	6	15	3	6	7	7	3	9	9	11	6
TRINITY_DN12817_c0_g1_i20.p1	1	2	10	0	1	3	5	1	2	0	4	0
TRINITY_DN8024_c0_g1_i2.p1	588	865	773	713	959	809	1087	650	936	709	618	645
TRINITY_DN35112_c2_g1_i1.p1	5	0	4	0	5	2	19	6	4	1	2	2
TRINITY_DN6267_c0_g1_i1.p1	235	274	222	197	346	344	453	240	387	294	264	242
TRINITY_DN27146_c0_g1_i11.p2	1	0	0	1	0	2	2	0	0	4	3	1
TRINITY_DN1449_c0_g1_i1.p1	29	22	29	26	30	55	41	25	23	22	29	12
TRINITY_DN132657_c0_g1_i1.p1	0	0	0	0	0	0	5	0	0	0	0	0
TRINITY_DN861_c1_g2_i5.p1	9818	16753	19144	12484	14236	10986	6938	3463	6012	5303	4519	3972
TRINITY_DN979_c0_g1_i18.p1	22	47	33	30	77	46	70	35	43	28	28	18
TRINITY_DN111649_c0_g1_i1.p1	0	0	0	0	0	0	0	0	1	1	0	0
TRINITY_DN2009_c0_g1_i10.p1	2	2	8	0	2	0	18	0	2	11	15	4
TRINITY_DN4846_c0_g1_i5.p2	8	11	16	9	19	16	32	7	16	8	8	3
TRINITY_DN132683_c0_g1_i1.p1	1	1	2	2	2	2	3	3	2	5	6	3
TRINITY_DN24704_c0_g1_i2.p1	19	5	16	12	14	21	11	13	14	14	20	9
TRINITY_DN28340_c0_g1_i1.p1	0	10	1	1	4	1	4	1	9	1	0	1
TRINITY_DN16448_c0_g1_i9.p1	0	0	0	0	0	0	0	0	0	0	0	0
TRINITY_DN57393_c0_g1_i1.p1	2	0	0	0	0	1	3	0	7	0	1	0
TRINITY_DN80_c2_g1_i5.p1	2	0	2	2	0	7	14	4	2	11	7	1
TRINITY_DN3020_c0_g1_i12.p1	155	385	451	399	296	115	13666	9223	16052	9772	8379	9142
TRINITY_DN129317_c0_g1_i1.p1	0	2	2	0	1	0	1	0	4	2	1	0
TRINITY_DN4729_c0_g2_i1.p2	0	1	1	0	0	1	1	1	2	0	2	1
TRINITY_DN14656_c1_g1_i3.p1	43	21	44	43	36	53	108	29	94	37	81	42
TRINITY_DN3661_c0_g1_i13.p1	14	19	29	4	14	13	19	13	20	6	24	5
TRINITY_DN92264_c0_g2_i1.p1	0	1	0	1	2	1	2	0	0	3	0	1
TRINITY_DN21092_c0_g1_i6.p1	0	0	2	2	1	0	1	0	1	2	0	0
TRINITY_DN1567_c0_g1_i1.p1	353	392	528	407	331	502	479	394	335	367	367	169
TRINITY_DN54151_c0_g1_i1.p1	0	0	0	0	0	0	0	0	0	0	0	0
TRINITY_DN21499_c0_g1_i9.p1	0	0	8	0	0	0	0	6	6	0	0	0
TRINITY_DN31427_c0_g1_i11.p1	169	262	238	246	328	222	233	144	232	157	179	165
TRINITY_DN15091_c0_g1_i1.p1	692	859	828	781	945	841	1265	827	1103	814	761	636
TRINITY_DN151_c0_g2_i3.p2	37	17	29	25	28	23	33	26	53	29	34	18
TRINITY_DN28648_c0_g1_i1.p1	20	9	12	25	23	26	13	10	18	4	9	11
TRINITY_DN48575_c0_g1_i1.p1	62	72	42	50	58	69	65	40	62	37	48	46
TRINITY_DN116649_c0_g1_i1.p1	0	0	2	0	0	0	0	0	0	0	4	0
TRINITY_DN21829_c0_g1_i4.p1	2	1	1	1	0	6	3	1	2	0	2	2
TRINITY_DN109428_c0_g1_i1.p2	0	0	0	0	0	0	4	0	0	0	0	0
TRINITY_DN14064_c0_g1_i1.p1	3	1	1	3	1	2	5	3	1	4	7	3
TRINITY_DN3110_c0_g1_i19.p1	1	0	0	0	0	1	0	0	0	0	0	2
TRINITY_DN133066_c0_g1_i1.p1	0	0	0	2	0	0	12	0	0	0	0	0
TRINITY_DN24487_c0_g1_i1.p1	0	0	0	0	0	0	18	0	0	0	0	0
TRINITY_DN116746_c0_g1_i1.p1	0	0	0	1	0	0	16	0	0	0	0	0
TRINITY_DN2336_c0_g1_i2.p1	23	0	40	12	21	26	54	40	86	0	0	21
TRINITY_DN118085_c0_g1_i1.p3	0	0	0	0	0	0	11	0	0	0	0	0
TRINITY_DN83401_c0_g1_i1.p1	0	0	0	0	0	0	4	0	0	0	0	0
TRINITY_DN1376_c1_g2_i5.p1	266	297	504	233	317	133	368	216	272	310	319	178
TRINITY_DN7189_c0_g1_i8.p3	0	0	0	0	6	4	0	8	0	0	4	0
TRINITY_DN5392_c0_g1_i6.p1	112	161	97	110	166	149	619	387	510	290	227	293
TRINITY_DN624_c2_g1_i4.p3	41	19	31	3	19	39	47	31	12	17	23	18
TRINITY_DN2764_c0_g1_i1.p1	213	254	233	256	281	323	284	222	318	179	213	197
TRINITY_DN18450_c1_g1_i1.p1	2	0	0	6	0	2	2	1	0	0	0	0
TRINITY_DN1829_c0_g1_i36.p1	0	0	22	23	31	18	72	26	56	89	50	98
TRINITY_DN10436_c1_g1_i1.p1	8	3	1	2	1	1	11	16	21	3	3	0
TRINITY_DN5783_c1_g1_i1.p1	42	43	53	29	44	45	96	68	82	45	81	44
TRINITY_DN3663_c0_g1_i2.p1	326	268	236	239	376	464	421	268	325	214	230	233
TRINITY_DN85486_c0_g1_i1.p1	0	0	0	0	0	0	12	0	0	0	0	0
TRINITY_DN48820_c0_g2_i1.p1	0	2	1	0	0	0	0	0	1	1	1	0
TRINITY_DN31149_c0_g1_i2.p1	0	0	0	13	0	0	129	0	0	0	0	0
TRINITY_DN7110_c1_g1_i1.p1	426	581	540	530	656	512	1032	545	816	541	513	484
TRINITY_DN1129_c0_g1_i21.p1	1670	2163	2375	1904	2382	2100	2150	1069	1787	1252	1244	1098
TRINITY_DN93902_c0_g1_i2.p1	0	0	0	0	0	0	6	0	0	0	0	0
TRINITY_DN143346_c0_g1_i1.p1	0	0	0	0	0	0	3	0	0	0	0	0
TRINITY_DN13677_c0_g1_i2.p1	7	3	6	1	12	14	7	7	6	15	4	6
TRINITY_DN2136_c0_g2_i1.p2	0	2	2	0	0	3	0	3	0	1	0	0
TRINITY_DN65408_c0_g1_i7.p1	0	8	21	1	8	9	7	3	6	0	2	5
TRINITY_DN35636_c0_g1_i1.p1	0	0	0	0	1	1	0	1	1	0	1	0
TRINITY_DN1988_c5_g1_i9.p1	71	191	72	92	104	163	29	24	31	29	27	13
TRINITY_DN2017_c0_g1_i2.p1	14	0	0	0	0	0	24	0	0	0	15	36
TRINITY_DN1188_c0_g1_i10.p1	501	751	554	745	410	392	1248	522	528	664	664	376
TRINITY_DN6160_c5_g1_i13.p2	5	4	10	12	3	8	11	5	7	3	5	2
TRINITY_DN6033_c0_g1_i4.p1	230	213	217	225	272	291	362	274	420	232	230	251
TRINITY_DN7822_c0_g1_i11.p1	19	16	30	15	22	17	52	30	31	31	28	13
TRINITY_DN29721_c0_g1_i3.p1	58	29	57	25	45	74	109	90	110	87	85	54
TRINITY_DN50905_c2_g1_i1.p1	0	2	2	1	3	5	2	1	5	1	3	2
TRINITY_DN101273_c0_g1_i1.p1	0	0	0	0	0	1	3	1	0	1	1	0
TRINITY_DN7870_c0_g1_i6.p1	365	352	469	349	419	478	675	413	539	439	458	264
TRINITY_DN1435_c0_g2_i7.p1	99	74	86	57	151	136	111	52	129	80	69	80
TRINITY_DN10773_c0_g1_i2.p1	827	767	967	842	1029	1794	1605	875	1093	901	836	685
TRINITY_DN45669_c0_g1_i17.p1	9	9	8	1	10	11	14	8	9	2	5	0
TRINITY_DN8814_c0_g1_i4.p1	25	38	60	38	56	34	104	68	97	96	110	65
TRINITY_DN23791_c0_g2_i2.p1	2	3	1	2	2	5	2	0	2	0	2	1
TRINITY_DN47459_c0_g1_i1.p1	8	5	6	8	8	6	12	3	10	6	6	4
TRINITY_DN174179_c0_g1_i1.p1	0	1	0	0	0	0	1	0	0	0	1	1
TRINITY_DN9561_c0_g1_i8.p1	2804	3045	3059	3224	3647	3862	2894	1748	2847	2058	2396	1725
TRINITY_DN1013_c0_g1_i1.p1	245	160	282	152	225	322	183	191	192	157	224	88
TRINITY_DN54426_c2_g1_i1.p1	6	0	1	2	0	0	4	0	0	1	0	0
TRINITY_DN3695_c1_g1_i1.p1	232	42	221	48	53	667	111	68	100	72	69	195
TRINITY_DN15364_c0_g1_i8.p1	12	11	9	6	19	15	38	38	46	34	29	16
TRINITY_DN16640_c0_g3_i5.p1	0	0	0	0	0	0	0	1	0	0	0	0
TRINITY_DN6073_c0_g1_i2.p1	4	0	0	0	12	16	10	0	16	7	0	27
TRINITY_DN5528_c0_g2_i2.p1	153	141	177	123	204	269	197	135	180	150	109	127
TRINITY_DN248_c5_g1_i3.p1	243	338	320	334	468	375	347	221	414	233	243	315
TRINITY_DN7822_c0_g1_i2.p1	0	0	0	0	0	1	0	0	1	0	0	1
TRINITY_DN10168_c0_g1_i9.p1	4	10	6	8	15	5	10	1	2	3	1	1
TRINITY_DN8423_c0_g1_i1.p1	33	24	28	20	20	49	75	65	71	57	48	25
TRINITY_DN619_c7_g1_i5.p1	11	15	20	17	23	11	22	22	27	14	22	17
TRINITY_DN3202_c1_g2_i2.p2	1	8	4	2	1	1	2	0	5	4	2	2
TRINITY_DN15666_c0_g4_i2.p1	3	0	0	0	0	5	4	2	2	0	2	3
TRINITY_DN58850_c0_g1_i1.p1	2	0	2	0	0	0	1	1	2	0	0	0
TRINITY_DN1524_c1_g1_i1.p1	73	102	87	102	104	114	156	85	148	94	104	90
TRINITY_DN865_c0_g1_i43.p1	520	689	878	836	353	260	1226	694	818	784	564	1111
TRINITY_DN28394_c0_g2_i1.p1	1	2	1	0	2	2	3	0	0	0	2	0
TRINITY_DN37132_c0_g1_i1.p1	7	4	9	8	8	4	8	7	8	7	7	9
TRINITY_DN8947_c1_g1_i1.p1	4347	5697	5354	5668	6664	5428	2993	1856	2738	2033	2048	2165
TRINITY_DN2855_c0_g1_i15.p1	84	171	225	37	117	127	116	51	118	91	125	82
TRINITY_DN156_c1_g1_i14.p1	0	0	0	0	0	3	1	0	0	0	0	0
TRINITY_DN24564_c0_g1_i2.p1	0	0	0	0	0	0	0	0	0	0	0	0
TRINITY_DN98968_c0_g2_i2.p1	0	0	1	2	0	6	2	3	0	2	1	2
TRINITY_DN2608_c2_g1_i8.p1	149	178	185	152	169	160	378	276	238	309	184	124
TRINITY_DN33093_c0_g1_i1.p1	3	2	2	0	0	2	1	4	2	0	4	0
TRINITY_DN488_c1_g2_i19.p1	67	78	91	66	60	80	106	52	60	32	69	38
TRINITY_DN133238_c0_g1_i1.p1	0	0	0	0	0	0	0	0	0	0	0	0
TRINITY_DN131117_c0_g1_i1.p1	0	0	6	7	0	3	3	8	1	1	0	1
TRINITY_DN397_c0_g1_i18.p1	114	200	9	437	24	24	158	137	389	506	195	193
TRINITY_DN10260_c0_g2_i1.p1	0	0	0	0	0	0	0	0	0	0	0	0
TRINITY_DN2544_c0_g1_i4.p3	0	0	0	0	0	0	0	0	0	7	0	0
TRINITY_DN119351_c0_g1_i1.p1	0	0	1	0	0	0	0	1	0	0	1	0
TRINITY_DN17147_c0_g1_i1.p1	1	14	14	4	7	10	2	3	4	7	9	7
TRINITY_DN803_c0_g1_i7.p1	8	20	12	13	23	16	34	7	17	20	14	4
TRINITY_DN82020_c0_g1_i2.p1	2	0	1	0	2	0	2	1	0	1	0	0
TRINITY_DN427_c0_g1_i4.p1	168	204	288	163	185	193	242	149	144	208	200	103
TRINITY_DN343_c0_g1_i1.p1	359	251	274	227	340	488	545	356	247	236	313	135
TRINITY_DN24235_c0_g1_i1.p1	0	0	0	0	0	0	0	0	0	0	0	0
TRINITY_DN748_c0_g1_i3.p1	3	2	8	1	3	4	9	1	2	3	3	0
TRINITY_DN54952_c0_g1_i1.p1	0	5	6	2	1	2	2	1	1	3	4	0
TRINITY_DN39191_c0_g2_i4.p2	2	2	2	1	9	3	6	6	2	2	7	0
TRINITY_DN22308_c0_g2_i6.p1	4	2	2	1	4	1	5	3	5	6	4	3
TRINITY_DN2713_c1_g1_i2.p1	6028	11509	9394	9341	9784	7274	7548	3620	5811	4158	3889	4668
TRINITY_DN13759_c0_g1_i2.p3	0	0	0	5	0	0	16	0	0	0	0	0
TRINITY_DN749_c0_g1_i13.p1	0	0	1	0	0	0	0	0	0	0	0	0
TRINITY_DN165322_c0_g1_i1.p1	0	0	1	0	0	0	1	0	1	0	0	0
TRINITY_DN421_c0_g1_i13.p1	1601	1724	2321	1611	1865	2050	1335	790	1342	977	1036	837
TRINITY_DN84172_c0_g1_i7.p1	1	0	0	0	6	0	0	2	0	0	0	0
TRINITY_DN11368_c0_g2_i1.p1	15	8	17	18	18	16	26	33	27	31	24	22
TRINITY_DN18276_c0_g1_i1.p1	0	0	0	0	0	9	4	0	2	0	0	0
TRINITY_DN101516_c0_g1_i1.p1	0	0	0	0	1	0	2	0	0	0	0	0
TRINITY_DN4960_c0_g1_i1.p1	11	24	12	10	16	27	15	10	14	6	7	5
TRINITY_DN212_c0_g1_i12.p1	12	11	4	14	20	18	22	13	18	21	20	9
TRINITY_DN7013_c0_g1_i2.p2	27	23	52	24	18	24	63	37	42	39	31	43
TRINITY_DN32511_c0_g1_i22.p1	0	0	0	1	0	2	0	0	0	0	0	0
TRINITY_DN2718_c0_g1_i3.p1	35	47	46	58	66	71	94	80	85	63	93	61
TRINITY_DN18142_c0_g1_i3.p1	3	0	0	0	3	0	5	2	1	0	1	0
TRINITY_DN129122_c0_g1_i1.p1	0	0	0	1	0	0	3	0	0	0	0	0
TRINITY_DN120112_c0_g1_i1.p1	0	0	0	0	0	0	5	0	0	0	0	0
TRINITY_DN162697_c0_g1_i1.p1	0	0	0	0	0	0	6	0	0	0	0	0
TRINITY_DN34544_c0_g1_i1.p1	44	53	60	69	67	63	133	72	88	104	79	82
TRINITY_DN18450_c1_g1_i2.p1	3	8	9	10	23	13	22	11	14	13	12	4
TRINITY_DN134076_c0_g1_i1.p1	0	0	1	0	0	0	0	0	0	0	0	0
TRINITY_DN18986_c0_g1_i1.p1	20	5	6	9	12	17	10	16	18	10	20	9
TRINITY_DN21499_c5_g1_i1.p1	0	0	0	0	0	0	0	0	0	1	1	1
TRINITY_DN72364_c0_g1_i2.p1	0	1	1	2	2	1	0	0	0	2	0	0
TRINITY_DN109096_c0_g1_i1.p1	0	0	0	0	0	0	0	0	0	0	0	0
TRINITY_DN109886_c0_g1_i1.p1	0	0	0	0	0	0	13	0	0	0	0	0
TRINITY_DN57_c3_g1_i11.p2	0	1	0	0	0	1	0	0	0	0	0	0
TRINITY_DN167370_c0_g1_i1.p1	0	0	0	0	0	0	8	0	0	0	0	0
TRINITY_DN7456_c0_g1_i2.p1	6	3	0	0	0	0	11	0	7	13	0	7
TRINITY_DN152_c0_g1_i2.p1	2827	5073	4568	3985	4557	3291	4532	2668	3586	2692	2621	2467
TRINITY_DN6031_c0_g1_i7.p1	0	2	0	0	7	4	4	0	0	3	8	0
TRINITY_DN5463_c0_g1_i3.p1	879	961	1130	840	1151	933	1662	920	1243	952	978	771
TRINITY_DN40404_c0_g1_i10.p1	1	0	2	0	2	8	0	0	1	1	1	3
TRINITY_DN96539_c0_g1_i2.p1	0	0	0	2	0	0	1	0	0	0	0	0
TRINITY_DN15859_c0_g1_i8.p2	7	4	1	0	0	0	2	0	4	1	0	6
TRINITY_DN20703_c1_g1_i4.p1	29	49	37	33	56	43	51	29	33	51	40	42
TRINITY_DN35697_c0_g1_i3.p1	0	0	0	0	0	0	5	5	0	5	0	0
TRINITY_DN4816_c0_g1_i1.p1	95	75	127	50	49	60	83	40	50	57	42	42
TRINITY_DN26228_c0_g1_i8.p1	6	2	8	4	8	3	7	4	3	3	5	3
TRINITY_DN36009_c0_g2_i1.p1	0	0	0	0	1	0	0	0	0	0	0	0
TRINITY_DN15_c0_g1_i12.p2	7	5	1	5	3	2	0	0	7	3	0	0
TRINITY_DN38432_c0_g2_i2.p1	26	15	34	22	17	30	24	27	26	15	19	8
TRINITY_DN2130_c0_g1_i1.p1	29	39	49	29	53	53	56	29	73	33	29	33
TRINITY_DN3121_c0_g2_i4.p1	31	25	41	25	39	24	28	14	25	15	27	14
TRINITY_DN7816_c0_g3_i1.p1	1	8	4	1	7	0	6	1	10	1	1	0
TRINITY_DN57066_c0_g1_i1.p1	12	3	5	3	13	8	0	0	0	1	0	0
TRINITY_DN22169_c0_g1_i6.p1	9	1	6	1	6	3	1	1	1	4	3	8
TRINITY_DN16100_c0_g1_i4.p1	0	2	3	2	2	11	1	4	2	2	0	0
TRINITY_DN30102_c0_g2_i1.p1	113	200	129	126	157	126	95	121	180	84	48	81
TRINITY_DN14009_c0_g1_i10.p1	2	0	1	4	7	4	4	9	6	4	4	3
TRINITY_DN45553_c0_g1_i1.p1	1	4	1	1	0	3	7	3	1	2	2	2
TRINITY_DN124832_c0_g1_i1.p1	0	0	0	0	0	0	2	0	0	0	0	0
TRINITY_DN50658_c0_g1_i1.p2	0	0	0	0	0	0	0	0	0	0	0	0
TRINITY_DN566_c0_g2_i2.p1	58	39	60	54	89	75	97	65	60	58	65	43
TRINITY_DN11829_c0_g1_i1.p1	772	1383	1166	1184	1228	853	1433	725	1089	839	756	816
TRINITY_DN9456_c0_g1_i1.p1	0	2	0	2	1	0	10	1	1	4	16	5
TRINITY_DN2202_c0_g1_i1.p1	0	0	6	0	0	0	0	0	7	3	3	3
TRINITY_DN20754_c0_g1_i4.p1	0	2	1	2	6	6	3	2	10	1	0	1
TRINITY_DN61281_c0_g2_i1.p1	0	0	0	0	0	0	0	1	0	0	2	2
TRINITY_DN14275_c0_g1_i1.p1	1	4	5	1	4	5	17	5	13	6	8	3
TRINITY_DN534_c0_g2_i1.p1	2	2	0	0	3	2	2	4	0	3	3	1
TRINITY_DN11973_c0_g1_i1.p2	3	3	6	1	3	4	8	5	3	7	3	4
TRINITY_DN9279_c0_g1_i1.p1	0	0	0	0	0	0	0	4	0	0	0	0
TRINITY_DN1770_c2_g1_i2.p1	596	427	433	240	322	1025	298	0	305	18	123	399
TRINITY_DN551_c0_g1_i19.p1	39	34	115	15	48	22	44	61	41	33	64	12
TRINITY_DN2014_c1_g1_i10.p1	0	0	0	0	0	0	0	0	0	0	0	0
TRINITY_DN7456_c0_g1_i8.p1	0	0	0	0	0	0	1	0	0	0	0	0
TRINITY_DN26739_c0_g1_i7.p1	11	2	9	2	2	1	7	0	5	6	5	1
TRINITY_DN73827_c0_g1_i1.p1	0	0	0	0	0	0	4	0	0	0	0	0
TRINITY_DN13402_c0_g1_i1.p1	10	11	24	9	5	8	13	4	2	7	3	5
TRINITY_DN181_c1_g1_i11.p1	926	1268	994	1090	1247	797	428	282	467	338	363	399
TRINITY_DN1624_c0_g1_i100.p2	202	374	276	292	323	200	314	142	221	171	139	155
TRINITY_DN359_c24_g1_i1.p1	0	0	0	0	0	0	0	0	0	0	0	0
TRINITY_DN1233_c0_g1_i4.p1	99	156	158	164	174	131	243	166	219	172	201	126
TRINITY_DN102875_c0_g1_i1.p1	5	2	0	2	2	1	2	0	3	1	1	0
TRINITY_DN18993_c0_g1_i4.p1	5	9	12	4	4	14	16	8	9	13	7	2
TRINITY_DN4791_c0_g1_i15.p1	763	1136	806	787	1249	1225	1796	917	1166	997	1010	770
TRINITY_DN3440_c0_g1_i2.p1	139	141	136	126	159	166	299	197	296	195	170	143
TRINITY_DN8526_c0_g1_i3.p1	0	0	2	2	0	0	0	5	0	0	3	0
TRINITY_DN29976_c1_g1_i1.p1	7	1	6	0	0	2	3	0	0	0	5	2
TRINITY_DN4186_c0_g1_i1.p1	0	0	2	0	0	0	16	0	0	0	0	0
TRINITY_DN171406_c0_g1_i1.p1	0	0	0	0	0	0	3	0	0	0	0	0
TRINITY_DN141921_c0_g1_i1.p1	0	0	0	0	0	0	9	0	0	0	0	0
TRINITY_DN8901_c0_g3_i1.p1	15	8	26	7	12	10	14	10	11	9	10	5
TRINITY_DN122470_c0_g1_i1.p1	0	0	0	0	0	0	3	0	0	0	0	0
TRINITY_DN10_c0_g3_i1.p1	89	57	85	80	68	85	83	104	78	82	132	51
TRINITY_DN10578_c0_g1_i8.p1	17	10	19	0	9	6	18	7	7	7	7	0
TRINITY_DN14498_c0_g1_i1.p1	0	0	0	0	0	0	0	0	0	0	0	0
TRINITY_DN123752_c0_g1_i1.p1	0	0	0	0	0	0	7	0	0	0	0	0
TRINITY_DN11085_c0_g1_i8.p1	0	0	0	0	0	0	0	0	0	0	0	0
TRINITY_DN124_c15_g1_i1.p1	1205	1308	1562	1077	1420	1409	2688	1607	1841	1564	1630	1080
TRINITY_DN510_c1_g2_i1.p2	97	83	52	67	83	59	39	19	34	38	24	22
TRINITY_DN10975_c0_g1_i10.p1	15	10	16	10	12	18	25	32	27	15	24	15
TRINITY_DN2989_c0_g1_i2.p1	41	8	0	18	30	0	56	46	40	17	16	0
TRINITY_DN38644_c0_g1_i2.p1	8	11	30	16	12	15	2	2	7	1	4	1
TRINITY_DN42199_c0_g2_i1.p1	0	0	4	2	1	1	5	3	3	1	4	0
TRINITY_DN24016_c0_g2_i3.p1	0	1	3	0	1	0	0	0	0	0	1	0
TRINITY_DN5497_c0_g1_i3.p1	19	21	26	14	19	30	39	30	27	25	12	12
TRINITY_DN2627_c0_g2_i3.p1	107	71	148	72	123	97	298	152	216	174	139	84
TRINITY_DN2561_c0_g1_i3.p1	0	0	0	0	0	0	0	0	0	0	0	0
TRINITY_DN154826_c0_g1_i1.p1	0	2	4	3	2	0	3	1	4	0	0	0
TRINITY_DN4058_c0_g1_i1.p1	1562	2141	2199	1911	2274	1908	2621	1570	2283	1717	1657	1667
TRINITY_DN400_c2_g1_i4.p1	30	43	32	36	45	37	44	29	37	28	27	33
TRINITY_DN836_c1_g1_i2.p1	2465	2684	3620	2162	3309	3100	3715	2674	2898	2570	2531	1586
TRINITY_DN9547_c0_g1_i17.p1	0	2	2	1	0	1	0	0	1	0	0	0
TRINITY_DN1555_c1_g1_i3.p1	64	78	113	47	91	99	148	143	128	110	104	69
TRINITY_DN130319_c0_g1_i1.p1	0	0	0	0	0	0	4	0	0	0	0	0
TRINITY_DN35904_c1_g1_i1.p1	0	0	1	0	1	2	2	0	1	0	2	0
TRINITY_DN18846_c0_g1_i10.p1	1920	2886	2733	2455	2829	2092	4116	2246	3362	2716	2284	2290
TRINITY_DN4218_c0_g1_i36.p1	22	28	70	31	60	35	88	54	72	48	52	28
TRINITY_DN18065_c0_g1_i1.p1	1508	2296	2156	1971	2405	2274	2055	1135	1662	1325	1252	1223
TRINITY_DN3076_c0_g1_i11.p1	514	510	615	554	605	861	579	377	505	403	431	370
TRINITY_DN5873_c0_g1_i6.p1	0	6	6	6	18	5	7	2	0	7	7	1
TRINITY_DN8719_c0_g1_i1.p1	1192	1553	1604	1380	1538	1619	1557	938	1368	1072	1077	882
TRINITY_DN920_c0_g1_i14.p1	482	371	624	370	592	685	1079	713	699	688	741	361
TRINITY_DN8200_c0_g1_i12.p1	0	6	0	0	6	8	2	0	0	43	0	0
TRINITY_DN13007_c1_g1_i2.p1	0	0	0	0	0	0	0	0	0	0	0	1
TRINITY_DN23074_c0_g2_i1.p1	0	0	0	0	0	0	1	0	0	0	0	2
TRINITY_DN17693_c0_g1_i4.p1	0	0	0	6	0	0	0	0	5	4	17	3
TRINITY_DN4338_c1_g1_i3.p1	59	51	78	64	75	65	90	44	68	74	55	24
TRINITY_DN27659_c0_g1_i3.p1	0	3	1	3	0	1	1	3	2	0	1	0
TRINITY_DN9602_c1_g1_i4.p1	0	0	0	0	7	0	12	6	0	0	0	0
TRINITY_DN5635_c0_g2_i8.p1	8	1	6	4	3	7	14	11	5	7	14	3
TRINITY_DN827_c1_g1_i1.p1	27	31	44	20	19	14	51	28	22	33	32	15
TRINITY_DN1969_c0_g1_i12.p1	651	853	812	732	932	852	799	495	806	476	531	510
TRINITY_DN10286_c0_g1_i11.p1	1	1	0	0	2	1	3	1	0	1	0	0
TRINITY_DN2244_c0_g1_i4.p1	1541	1167	2347	1117	1564	2099	2061	1273	1447	1393	1507	722
TRINITY_DN4618_c1_g1_i2.p1	115	105	148	99	135	253	189	131	150	145	160	76
TRINITY_DN86_c12_g1_i1.p1	21	27	15	19	24	21	19	9	39	21	25	7
TRINITY_DN57331_c0_g1_i4.p1	4	0	0	0	0	3	3	0	4	0	0	5
TRINITY_DN10908_c1_g1_i1.p1	122	81	137	71	110	149	465	326	520	283	313	216
TRINITY_DN9177_c0_g1_i4.p1	10	16	21	21	19	18	21	16	14	11	24	10
TRINITY_DN7316_c0_g1_i15.p3	1660	2334	2250	1910	1610	1746	3500	1787	3008	2634	2253	1846
TRINITY_DN47_c0_g1_i4.p1	27	92	9	0	16	18	69	27	22	46	21	0
TRINITY_DN25334_c0_g1_i7.p1	0	20	7	0	17	22	29	22	20	12	33	7
TRINITY_DN62989_c0_g1_i1.p1	0	5	2	0	2	1	0	1	2	1	2	0
TRINITY_DN36951_c0_g1_i2.p1	24	19	28	10	17	29	53	27	35	26	33	22
TRINITY_DN19648_c0_g1_i1.p1	336	339	354	292	383	448	693	443	647	482	432	400
TRINITY_DN160542_c0_g1_i1.p1	0	0	0	0	0	0	9	0	0	0	0	0
TRINITY_DN120_c3_g1_i10.p1	7	12	18	7	5	9	9	10	3	9	8	8
TRINITY_DN29235_c0_g1_i2.p1	0	0	2	0	0	7	0	0	0	2	0	0
TRINITY_DN3516_c0_g1_i6.p1	24	19	16	68	18	27	20	6	19	9	50	12
TRINITY_DN221_c0_g2_i1.p1	442	612	593	552	625	523	1063	506	783	623	549	524
TRINITY_DN640_c0_g1_i18.p1	23	29	61	19	39	52	80	32	62	55	55	23
TRINITY_DN13838_c0_g1_i3.p1	0	0	1	0	0	0	0	0	1	0	0	0
TRINITY_DN655_c0_g1_i1.p1	0	240	117	239	0	0	177	0	263	0	0	0
TRINITY_DN5414_c0_g1_i2.p1	480	615	565	503	620	582	1298	844	1177	928	749	781
TRINITY_DN157355_c0_g1_i1.p1	3	0	2	0	2	0	2	0	2	0	0	0
TRINITY_DN3943_c0_g1_i4.p1	341	458	436	430	503	423	539	326	389	355	353	333
TRINITY_DN1905_c0_g1_i9.p1	12837	14434	15803	12462	17645	17697	13951	7810	11749	8808	9087	8419
TRINITY_DN9925_c0_g1_i1.p1	70	30	55	38	51	101	120	71	99	105	91	37
TRINITY_DN152033_c0_g1_i1.p1	0	0	0	0	0	0	2	0	0	0	0	0
TRINITY_DN2330_c0_g1_i6.p1	32	50	27	28	75	32	38	32	27	21	7	5
TRINITY_DN5082_c0_g1_i2.p1	351	443	596	457	592	449	563	319	387	501	338	401
TRINITY_DN134128_c0_g1_i1.p2	0	0	0	1	0	0	16	0	0	0	0	0
TRINITY_DN168036_c0_g1_i1.p1	2	1	4	0	0	2	1	4	2	3	2	1
TRINITY_DN5388_c1_g1_i2.p1	88	76	82	51	70	78	80	107	108	92	71	39
TRINITY_DN2326_c0_g1_i12.p1	159	143	125	174	236	195	239	165	198	168	200	138
TRINITY_DN117783_c0_g1_i1.p1	1	3	3	0	6	2	4	1	6	1	0	2
TRINITY_DN160532_c0_g1_i1.p1	0	0	0	0	0	0	3	0	0	0	0	0
TRINITY_DN661_c6_g1_i3.p1	695	1030	1117	882	1059	988	1389	812	1173	879	793	728
TRINITY_DN13365_c0_g2_i3.p1	0	7	5	0	12	0	0	0	14	6	3	0
TRINITY_DN3201_c0_g1_i1.p1	256	182	323	141	230	248	626	417	403	487	383	244
TRINITY_DN6163_c2_g1_i2.p1	25	8	38	6	28	29	70	57	40	44	20	30
TRINITY_DN40213_c0_g1_i3.p1	0	3	4	0	0	0	1	2	3	8	7	1
TRINITY_DN7735_c1_g1_i4.p1	10496	14925	13932	12893	14174	13363	12037	6565	9931	7678	7823	7720
TRINITY_DN5040_c0_g1_i11.p1	4	2	8	4	3	2	12	11	10	7	17	11
TRINITY_DN61920_c0_g1_i1.p1	10	16	7	13	25	14	20	12	12	16	10	15
TRINITY_DN22724_c0_g1_i1.p1	0	0	0	0	0	0	0	0	0	0	0	0
TRINITY_DN990_c2_g1_i1.p1	46	31	39	13	26	15	49	28	33	27	16	31
TRINITY_DN69690_c0_g1_i1.p1	0	0	0	0	0	0	0	0	0	0	0	0
TRINITY_DN5277_c0_g1_i11.p1	39	30	54	41	62	57	113	60	48	50	49	18
TRINITY_DN321_c0_g1_i1.p1	879	1203	1300	1009	1230	1057	2152	1131	1681	1253	1217	1049
TRINITY_DN2292_c1_g1_i1.p1	0	0	0	1	0	0	0	0	0	0	0	0
TRINITY_DN82146_c0_g1_i1.p1	0	2	0	0	0	0	0	1	1	2	0	0
TRINITY_DN50913_c0_g2_i2.p1	19	48	23	24	33	16	53	23	29	20	33	37
TRINITY_DN10402_c1_g2_i4.p1	22	25	33	14	16	28	28	18	34	16	23	9
TRINITY_DN12323_c0_g1_i1.p1	199	208	292	197	249	386	239	212	195	192	193	135
TRINITY_DN1364_c0_g1_i13.p1	570	648	667	384	964	651	320	164	210	240	254	228
TRINITY_DN10534_c0_g1_i1.p1	3	14	5	5	14	11	16	6	14	10	9	7
TRINITY_DN12985_c0_g1_i1.p1	27	27	34	18	31	32	53	54	39	51	54	29
TRINITY_DN59269_c0_g1_i1.p1	0	0	0	0	0	0	0	0	0	0	0	1
TRINITY_DN6094_c1_g1_i3.p1	2	2	2	2	1	5	8	6	0	10	2	1
TRINITY_DN5424_c0_g1_i8.p1	6	20	32	7	46	15	25	37	11	21	0	9
TRINITY_DN16460_c0_g1_i8.p1	0	2	3	0	0	1	3	1	6	0	0	2
TRINITY_DN55844_c0_g2_i1.p1	0	0	3	3	1	1	2	1	2	3	0	0
TRINITY_DN519_c3_g1_i1.p1	766	1240	1031	867	1640	1236	768	363	890	461	552	554
TRINITY_DN13288_c0_g1_i6.p1	4	0	6	4	5	4	3	4	0	2	3	2
TRINITY_DN51369_c0_g2_i3.p1	13	22	35	34	39	28	53	19	36	22	21	32
TRINITY_DN1369_c0_g1_i19.p1	101	217	286	216	178	147	60	39	47	30	72	71
TRINITY_DN1021_c0_g1_i3.p1	82	116	97	81	73	78	67	35	73	56	40	22
TRINITY_DN5643_c0_g1_i2.p1	0	0	0	0	7	0	3	0	2	0	3	0
TRINITY_DN16520_c1_g1_i4.p1	18	23	17	11	41	30	39	28	25	15	15	19
TRINITY_DN119930_c0_g1_i1.p1	1	2	0	0	1	2	0	1	0	0	3	4
TRINITY_DN8342_c0_g1_i1.p1	5	19	11	10	5	6	13	7	10	13	8	8
TRINITY_DN26796_c0_g1_i3.p1	8	5	8	6	7	3	11	8	12	0	5	10
TRINITY_DN3012_c0_g1_i7.p1	0	0	1	6	0	0	53	0	0	0	0	0
TRINITY_DN43107_c0_g1_i2.p1	3	4	2	6	3	2	3	2	5	1	3	1
TRINITY_DN9885_c0_g3_i1.p2	0	1	0	0	0	0	4	4	4	2	2	2
TRINITY_DN11078_c0_g1_i1.p1	6	3	6	3	3	10	7	4	7	6	5	4
TRINITY_DN131613_c0_g1_i1.p1	0	2	2	2	5	2	0	1	0	0	2	3
TRINITY_DN803_c2_g2_i2.p1	431	410	618	477	534	780	523	343	632	421	515	303
TRINITY_DN5786_c0_g1_i15.p1	1	0	0	0	0	0	0	1	0	0	0	0
TRINITY_DN169692_c0_g1_i1.p1	0	0	0	0	0	0	5	0	0	0	0	0
TRINITY_DN2123_c2_g1_i10.p4	62	66	188	96	168	137	132	73	95	96	84	59
TRINITY_DN118869_c0_g1_i1.p2	0	0	0	0	1	1	0	0	0	0	0	0
TRINITY_DN37619_c0_g1_i4.p1	176	196	230	178	247	265	302	202	247	157	198	172
TRINITY_DN77552_c0_g1_i4.p1	0	0	0	0	0	0	0	0	0	0	0	0
TRINITY_DN32750_c0_g1_i3.p1	0	0	1	1	0	0	3	0	0	1	0	0
TRINITY_DN1876_c0_g3_i3.p1	123	140	132	124	191	129	285	182	251	170	165	140
TRINITY_DN20179_c0_g1_i2.p1	0	0	6	4	5	0	52	16	15	0	9	18
TRINITY_DN209_c0_g1_i13.p1	8137	2011	5615	1756	8228	4623	4464	2773	3804	3026	3580	1947
TRINITY_DN18178_c0_g2_i3.p2	0	0	0	0	0	0	0	0	0	0	0	0
TRINITY_DN131478_c0_g1_i1.p1	0	0	0	0	0	0	4	0	0	0	0	0
TRINITY_DN6023_c0_g1_i2.p1	278	320	365	272	342	358	673	363	484	430	390	295
TRINITY_DN30316_c0_g1_i1.p1	0	0	0	0	0	0	0	0	0	0	0	0
TRINITY_DN4614_c0_g1_i37.p1	2968	4106	3997	3800	4301	3670	2684	1566	2447	1807	1833	1691
TRINITY_DN1592_c0_g1_i1.p1	394	478	451	463	474	422	294	200	348	195	232	213
TRINITY_DN1504_c0_g3_i1.p1	0	0	0	0	0	0	0	0	0	0	0	0
TRINITY_DN850_c5_g1_i1.p1	90	38	112	71	69	134	179	167	150	98	152	69
TRINITY_DN7793_c1_g2_i2.p1	19	9	29	21	26	20	45	38	29	22	29	14
TRINITY_DN2611_c0_g1_i1.p2	34	28	36	14	43	71	74	50	80	51	56	31
TRINITY_DN2143_c0_g1_i20.p1	343	415	480	403	470	378	663	383	527	319	396	328
TRINITY_DN35137_c0_g1_i7.p1	1771	1835	1931	1737	1892	2407	2173	1445	2072	1620	1916	1136
TRINITY_DN4228_c0_g1_i14.p2	22	13	28	26	42	0	0	17	0	0	7	12
TRINITY_DN538_c2_g1_i18.p1	899	1102	1201	1022	1177	1267	2225	1254	1716	1340	1255	923
TRINITY_DN424_c0_g1_i1.p1	1518	1888	1896	1714	2185	2154	2966	1984	2448	1892	1724	1586
TRINITY_DN1707_c0_g1_i12.p1	331	330	451	333	452	428	448	273	368	247	282	214
TRINITY_DN13370_c0_g1_i2.p1	18	18	28	28	38	35	21	25	26	16	20	20
TRINITY_DN292_c6_g1_i16.p1	452	357	554	331	461	561	923	638	653	610	622	388
TRINITY_DN31650_c0_g1_i1.p1	113	129	110	101	134	140	114	52	124	77	70	69
TRINITY_DN149443_c0_g1_i1.p3	0	0	0	0	0	0	3	0	0	0	0	0
TRINITY_DN5384_c0_g1_i1.p1	0	0	0	0	0	0	0	0	0	0	0	0
TRINITY_DN3524_c1_g3_i3.p1	12634	18407	18111	17381	19522	17784	16710	8718	12780	10085	10101	8966
TRINITY_DN49384_c1_g1_i1.p1	13	5	8	3	3	7	8	7	3	6	5	0
TRINITY_DN1750_c1_g1_i14.p1	46	25	75	11	0	98	46	9	52	50	95	85
TRINITY_DN35950_c0_g1_i1.p1	0	0	2	2	1	0	3	5	0	0	0	0
TRINITY_DN158_c0_g1_i7.p1	708	1102	1090	948	998	974	1148	620	924	748	730	674
TRINITY_DN121083_c0_g1_i1.p1	0	0	1	2	0	1	0	0	1	1	0	0
TRINITY_DN892_c0_g1_i7.p1	37	50	67	55	51	19	98	57	85	69	33	35
TRINITY_DN46960_c0_g1_i2.p1	0	0	0	0	0	0	2	0	0	0	0	0
TRINITY_DN408_c0_g2_i19.p2	480	428	486	353	668	380	1460	846	843	523	458	374
TRINITY_DN551_c1_g1_i12.p1	159	31	177	16	75	46	92	60	52	43	81	3
TRINITY_DN103352_c0_g1_i1.p1	0	4	2	0	4	3	6	0	2	2	1	1
TRINITY_DN5801_c0_g1_i1.p1	134	120	77	119	151	219	164	60	98	62	62	51
TRINITY_DN37977_c0_g1_i12.p1	8	36	2	21	48	1	50	2	9	5	2	11
TRINITY_DN891_c0_g1_i38.p1	21	16	58	33	37	48	41	28	27	38	21	47
TRINITY_DN7120_c2_g1_i3.p1	1971	2924	2455	2612	2791	2460	1851	984	1562	1108	1208	1201
TRINITY_DN515_c0_g1_i10.p1	769	964	1001	811	985	915	1307	936	1005	840	898	589
TRINITY_DN135327_c0_g1_i1.p1	0	1	0	3	4	3	3	2	3	1	3	2
TRINITY_DN3484_c0_g2_i1.p1	2	1	2	4	2	3	0	2	1	2	5	0
TRINITY_DN6109_c0_g1_i3.p1	0	0	0	0	0	0	0	0	0	0	0	0
TRINITY_DN35101_c1_g1_i10.p1	63	33	28	34	65	87	47	45	62	47	54	38
TRINITY_DN108978_c0_g1_i1.p1	0	0	0	0	0	0	5	0	0	0	0	0
TRINITY_DN408_c0_g1_i5.p1	729	518	588	427	672	346	1802	649	810	568	449	422
TRINITY_DN176950_c0_g1_i1.p1	0	1	3	0	0	0	2	0	0	0	0	0
TRINITY_DN87112_c0_g1_i1.p1	3	0	4	3	11	12	3	2	1	4	2	2
TRINITY_DN150627_c0_g1_i1.p1	0	0	0	0	0	0	5	0	0	0	0	0
TRINITY_DN9891_c0_g1_i5.p1	21	37	0	16	0	0	0	0	7	37	12	0
TRINITY_DN154771_c0_g1_i1.p1	0	0	0	0	0	0	4	0	0	0	0	0
TRINITY_DN115_c0_g1_i2.p1	11232	10647	15065	9451	13362	16364	9262	6112	7033	6183	7167	4703
TRINITY_DN132883_c0_g1_i1.p1	0	0	0	0	0	5	1	0	0	0	2	0
TRINITY_DN6009_c0_g1_i3.p6	40	44	33	42	37	35	30	13	31	14	13	13
TRINITY_DN80988_c0_g1_i1.p1	1	3	2	2	1	3	9	7	6	3	3	2
TRINITY_DN229_c0_g1_i3.p2	868	1229	1146	1171	1281	1263	1523	904	1319	977	925	986
TRINITY_DN7026_c3_g1_i1.p1	50	44	58	65	59	44	44	29	61	44	30	22
TRINITY_DN15017_c0_g1_i1.p1	229	307	299	210	339	302	474	274	427	297	284	299
TRINITY_DN1083_c0_g2_i2.p1	905	1548	1405	1237	1412	1183	1607	954	1300	997	879	951
TRINITY_DN4055_c0_g2_i2.p1	2125	3658	3601	3080	3246	2184	6912	3648	5593	3553	3487	3046
TRINITY_DN38757_c0_g2_i2.p1	0	1	0	0	0	0	1	0	0	0	0	1
TRINITY_DN3788_c0_g1_i3.p1	7	10	13	8	20	14	16	7	10	3	10	7
TRINITY_DN503_c11_g1_i12.p1	11545	16908	14266	16884	18347	15419	11229	5979	10739	6967	7665	7432
TRINITY_DN47830_c0_g1_i5.p1	0	0	0	0	0	0	0	0	0	0	0	0
TRINITY_DN31064_c0_g1_i2.p1	9	8	14	7	15	7	17	6	4	5	13	8
TRINITY_DN129_c0_g2_i1.p1	67	10	82	90	60	58	278	75	41	73	91	45
TRINITY_DN10045_c0_g1_i4.p1	114	69	140	88	127	145	189	164	149	135	154	86
TRINITY_DN52813_c0_g1_i2.p1	3	1	1	0	0	0	2	4	1	0	0	1
TRINITY_DN1912_c1_g1_i39.p1	59	103	92	69	115	63	130	60	119	77	64	45
TRINITY_DN9142_c0_g1_i1.p1	6	17	16	34	10	0	22	47	11	48	12	7
TRINITY_DN6261_c0_g1_i1.p1	624	776	1125	766	817	825	767	371	813	501	549	398
TRINITY_DN51970_c0_g2_i2.p1	5	2	3	1	3	5	1	2	2	3	1	1
TRINITY_DN144896_c0_g1_i1.p1	0	1	2	0	0	1	3	6	1	0	1	0
TRINITY_DN9327_c0_g1_i17.p2	3	2	6	2	2	15	14	4	7	2	5	5
TRINITY_DN171721_c0_g1_i1.p1	1	0	0	0	0	0	0	0	0	0	1	1
TRINITY_DN3384_c0_g1_i8.p1	242	248	297	228	339	332	334	204	212	178	215	201
TRINITY_DN1175_c0_g2_i1.p1	134	101	173	84	143	113	183	99	183	139	129	77
TRINITY_DN2865_c0_g1_i1.p1	530	678	803	601	674	811	987	551	821	593	633	522
TRINITY_DN6065_c0_g2_i3.p1	8	18	17	19	14	24	31	22	11	11	7	13
TRINITY_DN6631_c0_g2_i1.p2	12	12	16	5	21	13	25	15	36	9	12	6
TRINITY_DN158050_c0_g1_i1.p1	0	1	0	0	0	0	2	0	0	1	0	1
TRINITY_DN4112_c0_g2_i1.p1	190	244	247	239	319	215	485	298	402	264	287	252
TRINITY_DN62562_c0_g1_i2.p1	0	0	0	0	0	0	7	0	0	0	0	0
TRINITY_DN28488_c1_g1_i2.p1	0	4	1	3	2	0	0	0	0	0	0	0
TRINITY_DN190_c0_g1_i1.p1	89	170	77	170	120	66	192	92	205	126	163	108
TRINITY_DN1629_c0_g1_i20.p1	0	0	0	0	0	0	0	0	0	0	0	0
TRINITY_DN6253_c0_g1_i7.p1	305	735	723	373	548	666	352	184	180	188	215	164
TRINITY_DN4033_c0_g1_i15.p2	7	24	5	18	8	18	31	0	21	9	5	38
TRINITY_DN4612_c0_g1_i32.p1	0	0	0	0	0	0	0	0	0	0	0	0
TRINITY_DN1691_c1_g1_i4.p1	23531	39424	34420	33911	35560	27503	29242	14704	22559	16897	16616	17487
TRINITY_DN7883_c0_g1_i10.p1	7	1	4	2	18	0	16	7	11	8	1	0
TRINITY_DN29322_c0_g1_i4.p1	0	0	3	0	0	0	0	0	0	0	0	0
TRINITY_DN113422_c0_g1_i1.p1	0	0	3	0	0	0	0	0	3	0	0	0
TRINITY_DN978_c2_g2_i1.p2	11	13	11	4	7	8	15	8	5	7	10	6
TRINITY_DN87464_c6_g1_i1.p1	0	1	0	2	0	0	3	1	0	1	0	0
TRINITY_DN5849_c1_g1_i10.p1	41	20	30	17	67	34	31	22	28	12	9	19
TRINITY_DN979_c0_g1_i7.p1	1	1	2	3	2	5	4	4	3	1	1	1
TRINITY_DN4657_c0_g1_i6.p1	10	2	22	6	24	14	22	2	12	13	24	6
TRINITY_DN5212_c0_g1_i13.p1	55	67	57	67	82	85	98	47	95	54	60	74
TRINITY_DN498_c0_g1_i8.p1	391	374	450	335	444	525	848	608	694	723	661	420
TRINITY_DN79_c4_g1_i2.p2	12	0	5	1	7	1	18	9	11	4	16	2
TRINITY_DN149_c37_g1_i1.p1	1986	3030	3331	2563	2919	2243	4297	2333	3434	2644	2604	2370
TRINITY_DN15629_c0_g1_i14.p2	2	2	8	3	5	5	1	5	5	1	1	1
TRINITY_DN47214_c0_g1_i1.p1	4	1	3	1	1	7	5	2	4	6	6	1
TRINITY_DN27245_c0_g1_i8.p1	3	3	10	2	16	7	4	5	8	9	6	7
TRINITY_DN127_c0_g1_i2.p1	5777	8417	8246	7530	7825	6667	7352	3790	5872	4193	4287	4290
TRINITY_DN8849_c0_g1_i2.p1	55	89	80	48	80	44	343	214	304	193	152	144
TRINITY_DN3940_c0_g2_i2.p1	1498	1378	1865	1194	1744	1811	2309	1459	1792	1536	1566	1056
TRINITY_DN118840_c0_g1_i1.p1	171	203	231	183	237	231	34	23	120	47	45	66
TRINITY_DN42171_c6_g1_i1.p1	1	5	0	4	1	0	1	1	0	0	2	0
TRINITY_DN13648_c1_g1_i3.p2	2	2	1	3	3	2	1	0	0	0	0	0
TRINITY_DN5239_c0_g1_i13.p2	0	2	0	0	4	0	0	2	0	0	0	0
TRINITY_DN14115_c0_g1_i10.p1	945	833	1471	756	1031	1188	1961	1264	1418	1317	1435	873
TRINITY_DN3361_c0_g1_i17.p1	0	0	0	0	0	0	0	0	0	0	0	0
TRINITY_DN643_c2_g1_i1.p1	76	61	86	68	74	145	94	78	91	79	65	62
TRINITY_DN1880_c0_g1_i2.p2	20	9	8	7	16	7	15	3	11	0	2	3
TRINITY_DN119302_c0_g1_i1.p1	0	5	6	0	5	1	1	2	13	0	0	1
TRINITY_DN123303_c0_g1_i1.p1	0	0	0	0	0	0	0	0	1	0	1	0
TRINITY_DN50224_c0_g1_i3.p1	0	0	0	1	0	0	0	0	0	0	0	0
TRINITY_DN117025_c0_g1_i1.p1	1201	1897	1663	1569	1844	1668	3783	2027	2970	1996	1693	1573
TRINITY_DN3415_c1_g2_i1.p1	377	480	564	401	539	455	802	567	752	639	578	429
TRINITY_DN5174_c0_g1_i5.p2	20	0	9	16	45	13	23	10	8	11	3	10
TRINITY_DN1089_c3_g1_i1.p1	21	20	25	26	31	33	40	15	34	19	31	21
TRINITY_DN6420_c0_g1_i7.p2	8	2	8	2	0	0	6	2	6	7	2	1
TRINITY_DN22982_c0_g2_i5.p2	0	0	3	3	6	0	1	1	3	1	2	0
TRINITY_DN2806_c0_g1_i7.p1	0	0	2	0	0	0	2	0	0	0	0	0
TRINITY_DN5737_c0_g1_i5.p1	947	1428	1227	1200	1368	1081	1039	516	796	598	593	622
TRINITY_DN1689_c0_g1_i19.p1	446	340	550	320	463	449	246	116	172	119	166	129
TRINITY_DN40304_c1_g1_i3.p1	2	1	0	0	2	2	1	2	0	0	0	0
TRINITY_DN12926_c0_g1_i2.p1	15	29	27	21	20	18	16	2	6	10	6	7
TRINITY_DN9465_c0_g1_i12.p1	3	0	6	4	6	5	7	2	3	1	3	2
TRINITY_DN18433_c0_g1_i8.p1	9	6	10	7	20	13	19	11	13	5	1	0
TRINITY_DN167933_c0_g1_i1.p1	0	3	0	0	0	0	0	0	0	2	0	1
TRINITY_DN149052_c0_g1_i1.p1	0	0	0	0	0	1	1	2	1	0	0	0
TRINITY_DN6273_c1_g1_i1.p1	0	0	1	0	0	0	2	0	0	0	0	0
TRINITY_DN7663_c0_g1_i1.p1	6	2	6	7	5	2	13	9	4	10	2	1
TRINITY_DN46413_c0_g1_i1.p1	0	0	0	0	0	0	10	0	0	0	0	0
TRINITY_DN14869_c0_g1_i5.p1	9	14	6	6	21	19	16	13	22	11	14	11
TRINITY_DN167056_c0_g1_i1.p1	0	0	0	1	0	0	17	0	0	0	0	0
TRINITY_DN422_c0_g1_i26.p1	143	244	191	182	205	157	206	204	178	145	165	106
TRINITY_DN6957_c0_g1_i1.p1	7	8	9	10	8	15	6	0	13	15	7	6
TRINITY_DN1192_c0_g1_i11.p2	0	0	0	0	0	0	0	0	0	0	0	0
TRINITY_DN47442_c0_g1_i1.p1	13	15	13	5	7	3	13	5	3	10	3	10
TRINITY_DN26576_c0_g1_i1.p1	9	9	9	11	2	8	20	12	21	14	7	10
TRINITY_DN52417_c0_g1_i2.p2	0	0	0	0	0	0	6	0	0	0	0	0
TRINITY_DN8333_c0_g1_i2.p1	41	63	41	47	46	42	60	37	75	48	47	56
TRINITY_DN46384_c1_g1_i1.p2	0	0	0	0	0	0	0	0	0	1	0	0
TRINITY_DN59724_c0_g1_i1.p1	2	12	25	6	6	4	13	0	14	3	2	2
TRINITY_DN150394_c0_g1_i1.p1	0	0	0	0	0	0	3	0	0	0	0	0
TRINITY_DN237_c8_g1_i1.p1	74	71	102	88	105	111	186	110	152	129	140	98
TRINITY_DN6933_c0_g1_i5.p2	0	0	0	0	0	0	0	0	0	0	0	2
TRINITY_DN691_c2_g2_i3.p1	0	0	19	0	16	17	0	7	12	6	9	0
TRINITY_DN9977_c0_g1_i1.p1	5	0	11	7	10	9	12	8	10	3	0	8
TRINITY_DN565_c0_g1_i3.p1	3	6	1	1	2	1	7	4	11	3	9	0
TRINITY_DN181_c1_g1_i52.p1	83	84	129	81	178	66	74	53	99	65	76	57
TRINITY_DN2833_c0_g1_i21.p1	0	2	0	0	0	0	0	0	0	2	0	0
TRINITY_DN147190_c0_g1_i1.p1	0	0	0	0	0	0	0	0	0	0	0	0
TRINITY_DN87219_c0_g1_i1.p1	1	2	0	0	1	2	1	1	1	0	0	0
TRINITY_DN11765_c4_g1_i6.p2	5	5	8	9	11	6	11	9	6	6	3	3
TRINITY_DN4071_c0_g1_i1.p1	7	8	26	11	3	23	29	27	15	19	12	12
TRINITY_DN1880_c0_g1_i14.p1	755	1101	893	867	858	737	1128	577	786	538	471	644
TRINITY_DN144236_c0_g1_i1.p1	6	3	2	0	3	4	0	4	2	4	4	0
TRINITY_DN115512_c0_g1_i1.p1	0	0	0	0	0	0	3	0	0	0	0	0
TRINITY_DN133858_c0_g1_i1.p1	0	0	0	0	0	0	4	0	0	0	0	0
TRINITY_DN37744_c0_g1_i4.p1	20	37	17	9	44	19	0	0	28	0	9	15
TRINITY_DN2684_c0_g1_i2.p1	0	2	1	0	3	1	5	1	0	4	3	0
TRINITY_DN153740_c0_g1_i1.p1	0	0	1	0	0	0	0	0	0	0	0	1
TRINITY_DN640_c0_g1_i10.p2	0	0	1	0	0	0	0	0	0	0	1	0
TRINITY_DN910_c0_g2_i1.p1	33	49	43	0	26	24	23	30	25	45	49	31
TRINITY_DN1239_c3_g1_i2.p1	18	14	28	16	25	47	34	41	45	24	42	27
TRINITY_DN15428_c0_g1_i5.p1	1	2	5	3	1	4	10	13	14	6	1	9
TRINITY_DN4329_c0_g1_i29.p2	20	9	15	28	60	25	42	35	32	7	17	27
TRINITY_DN30868_c1_g1_i1.p1	0	0	0	0	0	0	0	0	0	0	0	0
TRINITY_DN6303_c1_g1_i13.p1	5	13	9	12	15	8	2	15	5	11	3	15
TRINITY_DN9077_c0_g1_i7.p1	2	0	2	2	1	4	7	1	1	2	1	0
TRINITY_DN360_c1_g1_i10.p1	68	79	68	79	123	99	83	55	121	53	67	47
TRINITY_DN21358_c1_g1_i5.p1	12	13	7	2	10	8	10	6	9	12	7	7
TRINITY_DN16568_c0_g1_i1.p1	0	0	0	0	0	0	0	0	0	0	1	0
TRINITY_DN171608_c0_g1_i1.p1	0	0	0	0	0	0	4	0	0	0	0	0
TRINITY_DN23799_c0_g1_i1.p1	544	639	853	617	638	766	2715	1490	2246	1593	1586	1006
TRINITY_DN11705_c0_g1_i1.p1	0	0	0	0	0	0	0	0	0	0	0	0
TRINITY_DN9787_c0_g1_i40.p1	7	2	8	0	9	6	11	0	6	9	11	0
TRINITY_DN2666_c0_g1_i1.p1	893	470	623	444	1285	1224	1616	888	1822	1068	903	1183
TRINITY_DN156_c1_g1_i11.p1	602	873	1122	631	897	859	763	402	469	669	924	631
TRINITY_DN1620_c0_g1_i12.p1	222	206	299	181	260	323	554	432	356	405	369	257
TRINITY_DN96018_c0_g1_i2.p1	7	3	0	2	15	9	2	2	2	0	0	3
TRINITY_DN6488_c0_g3_i2.p2	0	0	0	0	0	1	0	0	0	0	0	0
TRINITY_DN36830_c1_g1_i2.p1	2	0	1	0	3	2	3	1	3	1	0	0
TRINITY_DN5678_c0_g1_i7.p1	0	1	0	0	2	0	2	0	5	0	0	0
TRINITY_DN23951_c0_g1_i1.p1	4	0	0	0	0	1	1	2	0	0	0	1
TRINITY_DN3119_c0_g1_i5.p1	40	36	47	22	45	35	29	14	0	17	18	16
TRINITY_DN144616_c0_g1_i1.p1	0	0	0	0	0	0	11	0	0	0	0	0
TRINITY_DN281_c0_g1_i2.p1	1159	1198	1259	949	1211	1365	2030	1136	1653	1298	1296	972
TRINITY_DN4300_c0_g1_i2.p1	67	48	39	35	71	67	87	27	66	58	66	45
TRINITY_DN176101_c0_g1_i1.p1	0	0	0	0	0	0	5	0	0	0	0	0
TRINITY_DN25386_c0_g1_i2.p1	2	2	1	0	2	0	0	0	2	1	0	2
TRINITY_DN4051_c0_g1_i1.p1	3	3	9	5	0	2	5	19	10	4	0	0
TRINITY_DN18854_c0_g2_i1.p1	0	0	0	0	0	0	0	0	0	0	0	1
TRINITY_DN373_c1_g2_i3.p1	328	282	467	315	374	351	1281	1171	965	824	718	332
TRINITY_DN1858_c2_g1_i2.p1	0	0	0	0	0	0	0	0	0	0	0	0
TRINITY_DN5170_c2_g1_i3.p2	0	0	0	0	0	0	0	0	0	0	0	0
TRINITY_DN91160_c0_g1_i2.p1	0	0	0	0	0	0	0	0	1	0	0	0
TRINITY_DN726_c0_g1_i4.p1	38	48	39	41	35	43	37	17	41	20	30	16
TRINITY_DN14680_c0_g1_i1.p1	14	16	12	11	4	30	18	52	26	37	31	10
TRINITY_DN6977_c0_g1_i1.p1	37	48	41	35	52	44	124	78	127	70	55	95
TRINITY_DN11690_c0_g1_i3.p1	207	207	187	207	172	217	145	131	163	150	145	105
TRINITY_DN1381_c1_g1_i2.p1	3099	4274	4703	3684	4111	3651	5816	3552	4973	3835	3906	3362
TRINITY_DN88049_c0_g1_i6.p2	4	3	3	2	2	8	0	1	1	1	2	3
TRINITY_DN773_c1_g1_i1.p4	27	63	42	44	41	34	55	37	34	33	37	21
TRINITY_DN126_c1_g1_i8.p1	0	0	0	0	0	0	0	0	0	0	0	0
TRINITY_DN10495_c1_g1_i4.p1	1	2	2	2	7	4	8	9	5	4	2	4
TRINITY_DN2462_c3_g1_i3.p1	51	84	81	84	75	83	90	74	101	58	110	78
TRINITY_DN24994_c0_g1_i4.p1	1	0	1	0	1	1	0	2	2	0	3	1
TRINITY_DN167_c0_g1_i10.p1	132	94	176	93	127	119	180	143	225	141	134	103
TRINITY_DN4612_c0_g1_i1.p1	0	0	0	0	0	0	0	0	0	0	0	0
TRINITY_DN817_c0_g1_i17.p2	59	64	48	59	81	72	73	30	49	27	28	29
TRINITY_DN53593_c1_g1_i2.p1	2	1	2	1	0	0	0	1	4	2	3	0
TRINITY_DN33804_c0_g1_i2.p1	10	20	25	13	35	25	44	25	23	19	36	21
TRINITY_DN65612_c0_g1_i1.p1	4	4	7	0	3	4	5	4	5	0	4	2
TRINITY_DN4785_c0_g2_i10.p1	1288	2178	3864	2228	2161	1299	1241	785	1384	1443	1750	939
TRINITY_DN33635_c0_g1_i2.p1	0	0	0	0	0	0	4	12	0	0	12	0
TRINITY_DN36_c0_g1_i3.p1	401	400	639	476	462	648	188	105	219	153	177	147
TRINITY_DN9788_c0_g1_i2.p2	0	0	0	0	4	5	11	2	0	3	1	3
TRINITY_DN148053_c0_g1_i1.p3	0	0	0	0	0	0	3	0	0	0	0	0
TRINITY_DN19538_c0_g1_i1.p1	918	1669	1353	1316	1526	1091	1637	836	1338	976	924	893
TRINITY_DN34314_c0_g1_i1.p1	3	6	2	3	10	1	6	1	4	7	2	2
TRINITY_DN13830_c0_g1_i4.p1	7	3	5	0	4	2	5	2	10	4	3	1
TRINITY_DN1379_c0_g1_i1.p1	56	24	26	18	53	90	157	75	79	37	86	48
TRINITY_DN17299_c0_g1_i10.p1	0	3	8	7	4	0	3	2	4	1	5	4
TRINITY_DN4144_c0_g1_i2.p1	773	894	960	864	1092	918	1185	673	1052	730	735	717
TRINITY_DN5252_c2_g4_i1.p1	0	0	7	0	8	0	0	1	0	3	2	0
TRINITY_DN17433_c0_g1_i1.p1	1038	1636	1397	1317	1468	1195	2256	1208	1846	1351	1293	1307
TRINITY_DN64575_c0_g1_i2.p2	8	0	4	1	1	1	3	4	5	2	4	1
TRINITY_DN5278_c1_g2_i2.p1	7	4	0	1	5	1	0	6	3	4	0	3
TRINITY_DN8329_c0_g1_i1.p1	0	0	0	0	0	0	0	0	0	0	0	0
TRINITY_DN13962_c0_g1_i1.p1	0	1	2	0	1	1	0	0	0	1	0	0
TRINITY_DN1346_c0_g1_i103.p1	736	948	1010	457	967	634	1308	717	990	716	650	709
TRINITY_DN8323_c0_g1_i4.p1	331	453	510	363	451	398	815	480	651	512	551	379
TRINITY_DN31504_c1_g1_i2.p1	2	0	4	0	1	0	5	3	4	1	0	1
TRINITY_DN3645_c0_g1_i1.p1	283	363	269	326	378	365	398	274	414	226	260	259
TRINITY_DN10031_c0_g1_i2.p1	48	31	62	35	57	47	86	51	69	51	56	35
TRINITY_DN14574_c0_g1_i16.p1	0	9	0	0	0	0	0	5	7	0	0	7
TRINITY_DN173969_c0_g1_i1.p1	1	2	0	0	0	0	2	1	1	3	0	0
TRINITY_DN26678_c1_g1_i1.p1	0	1	3	6	2	2	1	6	1	1	3	0
TRINITY_DN260_c0_g1_i12.p1	3073	3973	5364	3751	4098	4010	6138	3886	4545	4463	4225	3020
TRINITY_DN164000_c0_g1_i1.p1	0	0	0	0	0	0	0	0	0	0	0	0
TRINITY_DN145_c1_g1_i1.p5	13	17	29	10	5	16	11	18	20	9	24	8
TRINITY_DN21674_c0_g1_i2.p1	0	0	0	0	0	0	1	0	0	0	0	0
TRINITY_DN3689_c2_g1_i2.p1	545	482	684	471	528	847	1244	795	887	1050	898	554
TRINITY_DN57119_c1_g1_i1.p1	2	4	5	1	2	1	4	1	0	2	2	0
TRINITY_DN28011_c0_g1_i1.p1	0	0	0	0	0	0	14	0	0	0	0	0
TRINITY_DN5941_c0_g1_i2.p1	0	0	3	2	0	0	5	6	0	2	3	0
TRINITY_DN14370_c0_g2_i4.p1	4	9	13	7	4	4	18	8	7	4	19	8
TRINITY_DN3108_c0_g1_i1.p1	0	0	0	0	0	0	0	0	0	0	0	0
TRINITY_DN17721_c0_g1_i2.p1	0	0	0	0	0	0	0	0	0	0	0	0
TRINITY_DN5908_c0_g1_i4.p1	5	9	23	9	5	6	15	8	3	5	10	10
TRINITY_DN1263_c0_g3_i2.p1	3841	3452	3936	2079	3161	5776	2914	1931	2216	2512	2166	1776
TRINITY_DN442_c10_g1_i1.p1	369	361	433	379	435	566	619	370	538	385	410	312
TRINITY_DN57051_c0_g1_i1.p1	0	0	0	0	3	1	6	0	0	1	0	0
TRINITY_DN1165_c0_g1_i5.p1	6	3	0	8	1	5	8	2	4	6	3	3
TRINITY_DN690_c0_g2_i3.p1	22	8	18	12	20	15	28	15	27	36	26	19
TRINITY_DN26657_c1_g2_i1.p1	7	7	5	5	4	9	13	3	11	10	3	2
TRINITY_DN151110_c0_g1_i1.p1	145	53	215	72	137	144	150	116	113	120	176	51
TRINITY_DN7679_c0_g1_i10.p1	0	0	2	0	0	0	3	0	0	1	1	2
TRINITY_DN5175_c0_g1_i1.p1	23	18	33	20	35	29	45	13	22	20	20	13
TRINITY_DN2082_c0_g1_i3.p1	165	174	212	163	183	201	367	226	335	304	232	170
TRINITY_DN6692_c0_g1_i13.p4	3	4	12	0	14	4	10	0	8	6	4	4
TRINITY_DN3054_c1_g1_i11.p1	1112	1758	1264	1230	1458	1235	581	237	454	323	405	445
TRINITY_DN22515_c0_g1_i3.p1	9	6	17	10	13	12	5	9	8	4	3	7
TRINITY_DN99317_c0_g1_i1.p1	1	0	2	0	1	1	4	0	1	0	1	0
TRINITY_DN7590_c0_g1_i3.p1	0	2	29	0	33	0	0	5	0	4	10	0
TRINITY_DN4985_c0_g1_i24.p1	127	162	177	152	125	123	130	93	136	103	89	82
TRINITY_DN24524_c4_g1_i1.p1	0	0	0	0	0	0	0	0	0	0	0	0
TRINITY_DN737_c0_g2_i2.p1	341	365	705	459	278	0	258	125	243	43	338	160
TRINITY_DN2564_c0_g2_i17.p2	44	23	13	13	26	40	15	19	9	13	17	9
TRINITY_DN39474_c0_g1_i18.p1	0	0	0	0	0	0	0	0	0	0	0	0
TRINITY_DN875_c0_g1_i3.p1	94	183	132	174	252	181	153	93	118	86	72	86
TRINITY_DN43652_c0_g1_i1.p1	16	3	28	8	11	14	29	23	17	16	22	4
TRINITY_DN9077_c0_g1_i2.p1	2	3	7	1	3	2	6	11	2	4	3	2
TRINITY_DN8961_c0_g1_i12.p1	4	4	7	7	3	8	4	4	4	6	6	2
TRINITY_DN706_c0_g1_i54.p1	407	809	911	84	491	518	1115	277	437	298	321	462
TRINITY_DN37675_c0_g1_i11.p1	0	0	1	1	2	0	4	1	0	0	1	1
TRINITY_DN148408_c0_g1_i1.p1	0	0	0	0	0	0	4	0	0	0	0	0
TRINITY_DN16187_c1_g1_i2.p1	217	316	314	243	301	287	488	268	423	284	300	275
TRINITY_DN7156_c0_g1_i10.p2	0	0	0	0	0	0	3	0	0	0	0	0
TRINITY_DN1909_c0_g1_i1.p1	347	294	388	332	416	467	679	453	528	479	487	347
TRINITY_DN39942_c0_g1_i3.p1	3	5	5	0	9	0	2	0	1	4	1	1
TRINITY_DN176361_c0_g1_i1.p1	0	0	0	0	0	0	3	0	0	0	0	0
TRINITY_DN3618_c6_g1_i1.p1	8	5	4	3	0	0	7	6	0	0	8	0
TRINITY_DN108_c0_g1_i22.p1	768	813	829	725	907	977	1398	880	1317	984	947	764
TRINITY_DN61278_c0_g1_i1.p1	2	0	0	0	0	0	0	0	0	0	0	0
TRINITY_DN558_c0_g1_i65.p1	38	0	21	68	0	0	0	27	10	0	0	0
TRINITY_DN13930_c2_g1_i6.p1	0	0	0	1	4	2	0	1	1	1	0	0
TRINITY_DN4101_c0_g1_i3.p2	154	267	184	177	200	147	236	120	175	154	120	130
TRINITY_DN4433_c1_g1_i1.p1	1	2	2	0	3	2	17	1	0	6	7	6
TRINITY_DN73028_c0_g1_i2.p1	0	1	0	0	0	0	1	0	1	1	0	0
TRINITY_DN14525_c0_g1_i3.p1	1	2	2	7	2	3	10	0	3	6	1	3
TRINITY_DN3382_c0_g1_i1.p1	1377	1690	1721	1455	2115	1733	1863	1210	1914	1193	1335	1155
TRINITY_DN9679_c0_g1_i14.p2	70	80	139	111	80	124	178	100	151	121	97	75
TRINITY_DN5185_c1_g1_i7.p2	42	46	81	32	57	65	210	121	84	103	119	51
TRINITY_DN361_c0_g1_i9.p1	3	8	13	7	13	5	13	8	9	9	7	2
TRINITY_DN8155_c4_g4_i1.p1	0	0	0	0	0	0	0	0	0	0	0	0
TRINITY_DN2413_c0_g1_i2.p1	4	29	54	21	33	29	27	25	5	14	4	0
TRINITY_DN131787_c0_g1_i1.p1	0	0	0	0	0	0	0	0	0	0	0	0
TRINITY_DN122799_c0_g1_i1.p1	0	0	0	2	0	0	8	0	0	0	0	0
TRINITY_DN80040_c0_g1_i3.p1	470	611	564	572	681	638	816	524	693	487	490	484
TRINITY_DN116296_c0_g1_i1.p1	0	0	0	0	1	0	0	4	1	0	1	0
TRINITY_DN510_c1_g1_i3.p2	33	23	48	28	37	34	61	28	40	42	43	18
TRINITY_DN3139_c0_g1_i1.p1	141	89	141	99	161	215	395	282	317	246	276	165
TRINITY_DN143965_c0_g1_i1.p1	2	0	0	0	0	0	1	3	0	1	0	0
TRINITY_DN422_c0_g1_i4.p1	204	284	279	243	330	276	207	128	179	143	148	172
TRINITY_DN21724_c0_g1_i1.p1	5	2	0	1	11	5	5	11	5	0	9	5
TRINITY_DN58660_c0_g1_i1.p1	0	5	4	1	1	1	1	1	1	0	1	0
TRINITY_DN55301_c0_g1_i1.p1	2	0	5	1	0	0	1	3	1	1	1	0
TRINITY_DN19927_c0_g1_i3.p1	20	19	27	12	26	12	16	10	23	16	7	11
TRINITY_DN163289_c0_g1_i1.p1	0	0	0	0	0	0	0	0	0	0	0	0
TRINITY_DN62302_c0_g1_i1.p1	0	0	0	0	0	0	0	0	0	0	0	0
TRINITY_DN9508_c0_g1_i19.p1	74	107	105	97	112	80	117	56	109	71	63	50
TRINITY_DN6459_c0_g1_i4.p1	4	7	17	5	8	8	23	15	28	10	10	11
TRINITY_DN26122_c0_g1_i1.p1	0	0	0	0	0	0	0	0	0	0	0	0
TRINITY_DN22924_c0_g1_i1.p1	14	6	4	10	7	7	8	6	18	7	2	4
TRINITY_DN13252_c0_g1_i2.p1	37	60	67	46	61	70	57	45	33	41	40	31
TRINITY_DN3834_c0_g1_i4.p1	170	250	289	260	259	218	400	216	282	218	211	182
TRINITY_DN7166_c0_g1_i10.p1	0	0	0	0	0	0	0	0	0	0	0	0
TRINITY_DN6874_c0_g1_i2.p3	0	0	0	0	0	0	0	1	0	0	0	0
TRINITY_DN20304_c0_g1_i3.p1	0	0	0	0	5	0	0	0	2	0	0	0
TRINITY_DN494_c0_g1_i48.p1	0	0	0	0	0	0	0	0	0	0	0	0
TRINITY_DN11622_c0_g1_i1.p1	26	66	77	51	33	79	74	34	69	80	59	33
TRINITY_DN11395_c2_g1_i4.p1	12	12	21	7	8	13	10	5	5	3	3	4
TRINITY_DN153762_c0_g1_i1.p1	0	0	0	0	0	0	0	0	0	0	2	1
TRINITY_DN135640_c0_g1_i1.p1	0	0	0	0	0	0	6	0	0	0	0	0
TRINITY_DN78319_c0_g1_i1.p1	0	0	4	0	1	1	0	6	2	2	0	0
TRINITY_DN992_c1_g1_i21.p1	0	0	0	0	0	0	0	0	0	0	0	0
TRINITY_DN16778_c0_g1_i3.p1	0	0	0	0	0	0	0	0	1	0	0	0
TRINITY_DN21775_c0_g2_i6.p2	6	3	7	5	13	3	2	3	6	2	4	4
TRINITY_DN1087_c0_g1_i13.p1	1726	2996	2618	2526	2479	2032	3372	1716	2608	2114	1777	1738
TRINITY_DN154492_c0_g1_i1.p1	60	76	98	68	52	81	287	126	150	165	160	163
TRINITY_DN34585_c3_g1_i1.p1	0	2	2	1	1	0	0	0	3	0	1	1
TRINITY_DN27780_c0_g1_i2.p1	0	3	3	4	5	1	2	4	1	2	4	1
TRINITY_DN5364_c5_g1_i1.p1	229	169	222	170	274	316	290	235	318	210	247	214
TRINITY_DN28483_c4_g1_i1.p1	0	5	1	0	1	2	6	3	1	0	0	0
TRINITY_DN19161_c0_g1_i8.p1	0	0	0	0	0	0	0	1	0	0	0	0
TRINITY_DN5759_c1_g1_i1.p2	0	0	0	0	0	0	0	0	0	0	0	0
TRINITY_DN65425_c0_g1_i1.p1	4	3	2	3	4	4	9	1	4	3	4	2
TRINITY_DN17481_c0_g1_i11.p4	0	2	6	1	4	1	5	2	5	3	3	4
TRINITY_DN136697_c0_g1_i1.p1	0	0	0	0	0	0	3	0	0	0	0	0
TRINITY_DN31531_c0_g1_i1.p1	0	2	0	0	0	1	2	2	5	0	2	0
TRINITY_DN30469_c0_g1_i1.p1	5	7	9	10	14	6	8	7	3	5	4	3
TRINITY_DN3289_c0_g1_i4.p1	721	1058	930	732	806	776	1070	657	765	638	689	560
TRINITY_DN30534_c0_g1_i5.p1	46	49	51	55	70	81	23	20	38	16	25	35
TRINITY_DN81314_c0_g1_i1.p1	17	18	33	16	18	26	25	28	29	14	24	14
TRINITY_DN7960_c0_g1_i22.p1	2	6	6	17	9	1	0	8	38	5	2	3
TRINITY_DN169584_c0_g1_i1.p1	0	0	0	0	0	1	0	0	1	1	2	0
TRINITY_DN134095_c0_g1_i1.p2	0	0	0	0	0	0	2	0	0	0	0	0
TRINITY_DN11229_c0_g1_i4.p1	23	33	17	17	17	39	47	14	19	23	26	14
TRINITY_DN7033_c0_g2_i4.p1	4	2	4	4	6	7	16	2	4	4	1	1
TRINITY_DN4858_c0_g1_i2.p1	39	25	44	49	51	54	88	65	45	56	76	33
TRINITY_DN16998_c0_g1_i6.p1	0	11	6	6	14	15	18	5	9	0	7	2
TRINITY_DN30550_c0_g1_i3.p1	0	2	1	0	0	0	0	0	1	0	0	0
TRINITY_DN9659_c0_g1_i8.p1	328	142	263	162	409	262	429	247	349	255	313	215
TRINITY_DN37072_c0_g1_i1.p1	0	0	0	1	0	0	0	0	2	0	4	0
TRINITY_DN3531_c0_g1_i3.p1	124	88	153	97	122	198	237	160	224	161	175	103
TRINITY_DN9868_c0_g1_i7.p1	5	0	6	3	8	0	11	6	1	0	2	2
TRINITY_DN142870_c0_g1_i1.p3	0	0	0	0	0	0	0	0	0	0	0	0
TRINITY_DN88311_c0_g2_i1.p2	1	0	0	0	0	0	3	3	4	6	7	0
TRINITY_DN3541_c0_g1_i10.p1	813	571	156	411	236	536	913	582	861	374	511	377
TRINITY_DN15676_c0_g1_i14.p1	0	0	0	0	0	0	0	1	1	6	0	0
TRINITY_DN204_c14_g1_i4.p1	5840	6628	8714	6631	6248	6405	7628	4725	6366	5442	5519	3878
TRINITY_DN143121_c0_g1_i1.p2	0	0	0	0	0	0	11	0	0	0	0	0
TRINITY_DN6546_c0_g2_i5.p1	425	673	627	611	776	821	225	146	251	161	231	214
TRINITY_DN34934_c0_g1_i3.p1	1360	1929	1850	1601	2074	1696	1495	714	1193	778	770	867
TRINITY_DN112675_c0_g1_i1.p3	0	0	0	0	0	0	0	0	0	0	0	0
TRINITY_DN21841_c0_g1_i2.p2	29	44	80	42	47	46	107	44	70	61	48	39
TRINITY_DN47706_c0_g1_i2.p1	14	38	46	23	31	25	49	26	57	52	27	23
TRINITY_DN70698_c0_g2_i1.p1	0	0	0	0	0	0	0	0	0	0	0	0
TRINITY_DN1590_c0_g1_i21.p1	0	0	0	0	0	0	0	0	0	0	0	0
TRINITY_DN12747_c0_g1_i13.p1	7	10	18	5	20	18	25	7	9	18	18	11
TRINITY_DN25887_c0_g1_i4.p1	10	16	31	19	13	11	28	26	19	18	15	10
TRINITY_DN17435_c2_g1_i5.p1	28	18	23	10	23	15	15	40	13	6	24	13
TRINITY_DN129104_c0_g1_i1.p1	5	0	0	0	5	3	9	2	7	3	4	5
TRINITY_DN98537_c0_g1_i1.p1	1	0	0	0	2	1	2	2	0	5	1	4
TRINITY_DN50318_c0_g1_i1.p1	0	0	0	0	0	1	0	0	0	0	0	0
TRINITY_DN51207_c0_g1_i1.p1	0	0	0	0	0	0	2	1	1	0	0	0
TRINITY_DN1591_c0_g1_i8.p1	82	47	63	54	71	115	89	70	81	71	81	69
TRINITY_DN10529_c0_g1_i7.p1	2	3	4	6	12	1	5	4	0	0	2	5
TRINITY_DN1438_c0_g1_i18.p1	63	73	63	115	12	41	272	159	132	72	97	162
TRINITY_DN2537_c2_g1_i2.p1	52	43	59	50	52	59	89	63	55	74	77	38
TRINITY_DN21843_c0_g1_i2.p1	9	10	23	6	13	24	21	19	13	11	25	0
TRINITY_DN51026_c0_g1_i1.p1	0	0	0	0	0	0	0	2	1	0	0	0
TRINITY_DN4222_c0_g1_i13.p1	31	24	31	23	26	38	76	31	49	39	28	42
TRINITY_DN123513_c0_g1_i1.p1	0	0	0	0	0	0	3	0	0	0	0	0
TRINITY_DN41897_c0_g1_i2.p1	49	41	79	64	92	64	105	57	65	65	67	35
TRINITY_DN727_c0_g1_i13.p1	0	0	0	1	0	0	1	1	1	2	0	0
TRINITY_DN2472_c0_g1_i4.p1	3548	4727	5316	4169	5197	3817	4205	2388	3101	3195	2481	2540
TRINITY_DN40222_c0_g1_i2.p1	0	0	0	0	0	0	0	0	0	0	0	1
TRINITY_DN128425_c0_g1_i1.p1	0	0	0	0	0	0	3	0	0	0	0	0
TRINITY_DN64163_c0_g2_i2.p1	1	1	0	1	1	0	0	1	1	0	0	1
TRINITY_DN97430_c0_g1_i1.p1	1	2	1	0	2	1	2	1	1	1	2	1
TRINITY_DN136831_c0_g1_i1.p1	0	0	0	0	0	0	3	0	0	0	0	0
TRINITY_DN4763_c0_g2_i1.p1	0	0	1	0	0	0	3	0	3	0	0	1
TRINITY_DN57657_c0_g1_i2.p1	1	2	1	0	0	2	2	0	0	1	1	1
TRINITY_DN32516_c0_g1_i2.p1	0	0	0	0	0	0	0	0	0	0	0	0
TRINITY_DN22459_c0_g1_i2.p1	1	0	1	1	3	3	3	0	0	1	3	0
TRINITY_DN124_c2_g1_i2.p1	51	25	89	26	61	38	50	25	28	31	35	18
TRINITY_DN3797_c0_g1_i1.p1	1458	1918	2041	1651	2016	1977	1980	1351	1897	1303	1376	1256
TRINITY_DN39128_c0_g1_i1.p1	0	0	2	1	2	2	7	7	3	0	4	0
TRINITY_DN3196_c2_g1_i2.p1	46	23	65	31	34	45	93	70	75	68	69	33
TRINITY_DN57762_c0_g1_i2.p1	1	0	0	0	0	1	0	0	0	0	1	1
TRINITY_DN2999_c0_g1_i9.p1	137	145	202	197	116	174	145	125	162	110	97	41
TRINITY_DN4612_c0_g1_i47.p1	79	131	78	59	135	92	150	68	128	86	87	60
TRINITY_DN62871_c0_g1_i4.p1	26	20	15	9	12	29	27	20	26	13	5	13
TRINITY_DN18875_c0_g1_i2.p1	12	29	25	10	19	18	32	26	16	30	17	26
TRINITY_DN36642_c0_g2_i2.p1	0	1	1	5	0	0	3	1	0	1	3	1
TRINITY_DN2910_c0_g1_i16.p1	94	32	157	113	94	146	183	117	129	87	47	77
TRINITY_DN8893_c0_g1_i2.p1	33	13	4	25	30	30	59	41	49	58	26	39
TRINITY_DN20080_c0_g1_i3.p2	108	376	295	278	458	203	289	144	266	93	174	144
TRINITY_DN40778_c0_g2_i1.p1	0	0	0	0	0	0	0	0	0	0	0	0
TRINITY_DN3124_c0_g1_i12.p2	0	0	0	0	0	0	0	0	0	0	0	0
TRINITY_DN17698_c1_g1_i4.p1	3	6	4	2	8	4	8	0	5	2	0	3
TRINITY_DN708_c0_g1_i44.p1	0	0	0	0	0	0	0	0	0	0	0	0
TRINITY_DN167229_c0_g1_i1.p1	0	0	0	0	0	0	3	0	0	0	0	0
TRINITY_DN13270_c3_g2_i1.p1	0	0	1	4	5	0	3	1	1	0	0	1
TRINITY_DN10111_c0_g1_i9.p1	2	21	24	7	29	21	27	14	21	33	5	23
TRINITY_DN2972_c0_g1_i1.p1	323	306	427	277	378	391	617	405	483	382	371	306
TRINITY_DN15374_c0_g1_i22.p2	10	7	8	5	15	5	8	5	7	6	5	2
TRINITY_DN2418_c1_g1_i1.p1	6290	3918	3788	4151	11336	10610	559	438	1291	638	622	1021
TRINITY_DN47978_c0_g1_i1.p1	2	0	1	0	0	0	1	0	3	0	2	0
TRINITY_DN4471_c0_g1_i3.p1	6243	8494	9169	7973	9069	8676	9943	5591	8034	6113	5782	5462
TRINITY_DN4812_c0_g1_i1.p1	742	975	1173	860	915	1183	1110	730	1048	853	908	649
TRINITY_DN126092_c0_g1_i1.p1	0	0	0	0	0	0	0	0	0	0	0	0
TRINITY_DN61388_c0_g1_i1.p1	9	14	7	10	13	13	16	4	6	8	8	11
TRINITY_DN2369_c0_g1_i102.p1	484	834	728	591	669	640	841	379	468	364	422	404
TRINITY_DN69521_c0_g1_i1.p1	1	4	2	0	0	1	2	0	1	3	3	3
TRINITY_DN6801_c1_g1_i2.p1	24	21	68	24	25	51	70	47	23	31	46	20
TRINITY_DN166061_c0_g1_i1.p1	0	0	0	0	0	0	5	0	0	0	0	0
TRINITY_DN168245_c0_g1_i1.p1	0	0	0	2	0	0	27	0	0	0	0	0
TRINITY_DN7060_c0_g1_i12.p1	234	229	342	223	397	380	253	200	213	216	204	166
TRINITY_DN175467_c0_g1_i1.p1	0	6	1	0	0	0	0	0	0	5	0	0
TRINITY_DN4612_c0_g1_i46.p1	0	0	0	0	0	0	0	0	0	0	0	0
TRINITY_DN4668_c0_g1_i3.p1	46	45	55	48	73	59	60	27	54	43	37	40
TRINITY_DN286_c2_g1_i7.p1	803	1075	1145	958	1005	883	1008	716	734	691	642	641
TRINITY_DN10070_c0_g3_i1.p1	83	32	195	45	95	112	56	29	36	52	76	6
TRINITY_DN455_c1_g2_i6.p1	154673	233976	253931	199991	209077	182936	155701	87604	132223	102840	110726	93136
TRINITY_DN585_c0_g1_i6.p1	1263	510	1449	188	1234	411	1067	688	609	0	657	377
TRINITY_DN1146_c2_g1_i7.p1	25	47	46	33	53	34	93	33	57	30	57	33
TRINITY_DN18105_c0_g2_i5.p1	1	2	0	0	6	3	1	0	2	2	2	1
TRINITY_DN104816_c0_g1_i1.p1	4	0	0	0	0	0	0	1	3	0	0	1
TRINITY_DN69972_c0_g1_i1.p1	17	22	22	21	18	23	4	9	12	8	13	8
TRINITY_DN1487_c2_g1_i1.p3	0	2	4	3	2	2	2	1	4	6	3	2
TRINITY_DN5017_c0_g1_i1.p1	100	133	111	101	150	121	161	78	165	103	98	98
TRINITY_DN172291_c0_g1_i2.p1	0	0	0	0	0	0	0	0	0	0	0	0
TRINITY_DN92278_c0_g1_i1.p1	0	0	0	0	0	0	1	3	0	0	0	0
TRINITY_DN47446_c0_g1_i2.p1	0	0	1	46	0	0	505	0	0	0	0	0
TRINITY_DN132007_c0_g1_i1.p1	0	0	0	0	0	0	6	0	0	0	0	0
TRINITY_DN5884_c0_g1_i4.p2	0	0	1	0	0	0	0	1	1	1	1	0
TRINITY_DN3205_c0_g1_i1.p1	344	404	371	334	476	450	540	355	550	356	366	320
TRINITY_DN29721_c0_g1_i5.p1	15	10	0	7	0	8	6	3	0	4	20	0
TRINITY_DN9097_c0_g1_i5.p1	0	3	0	0	0	0	6	0	1	0	6	2
TRINITY_DN7182_c0_g1_i3.p1	0	0	0	0	0	0	31	0	0	0	0	0
TRINITY_DN178006_c0_g1_i1.p1	0	0	0	0	0	0	2	0	1	0	0	0
TRINITY_DN89681_c0_g1_i1.p1	0	3	1	0	1	0	2	1	4	3	1	1
TRINITY_DN5393_c0_g1_i11.p1	9	7	0	0	0	8	0	3	0	0	0	0
TRINITY_DN5346_c1_g1_i3.p1	0	0	8	3	2	6	5	0	0	1	4	3
TRINITY_DN5311_c0_g1_i13.p1	876	1080	1415	961	1213	1128	1645	919	1387	1030	1072	790
TRINITY_DN34178_c0_g1_i1.p1	1	5	3	4	0	4	1	4	1	2	0	0
TRINITY_DN13871_c0_g2_i3.p1	16	8	24	7	5	15	27	6	10	10	18	3
TRINITY_DN13079_c0_g1_i3.p1	25	16	35	10	7	22	4	16	13	13	3	50
TRINITY_DN2098_c0_g1_i13.p1	10	6	7	0	7	20	12	2	11	17	13	13
TRINITY_DN141991_c0_g1_i1.p2	0	0	0	2	0	0	15	0	0	0	0	0
TRINITY_DN17_c3_g1_i6.p1	56	34	88	39	49	59	76	74	62	48	47	46
TRINITY_DN45344_c0_g1_i1.p1	1	2	4	1	2	4	0	0	5	3	2	1
TRINITY_DN88365_c0_g1_i1.p2	0	1	6	3	0	0	0	2	1	0	0	0
TRINITY_DN121729_c0_g1_i1.p1	0	0	0	2	0	0	15	0	0	0	0	0
TRINITY_DN64626_c0_g1_i3.p1	0	0	0	0	0	0	60	0	0	0	0	0
TRINITY_DN134163_c0_g1_i1.p1	0	0	0	0	0	0	0	0	0	0	0	0
TRINITY_DN273_c0_g1_i5.p1	642	1365	1068	1111	1314	1004	1557	779	1292	876	871	929
TRINITY_DN2564_c0_g2_i53.p2	35	43	40	21	77	44	27	21	30	10	15	21
TRINITY_DN19955_c0_g1_i12.p1	0	0	1	0	1	1	3	3	1	0	1	0
TRINITY_DN8630_c0_g1_i4.p1	43	55	92	34	101	100	61	39	49	46	41	52
TRINITY_DN145303_c0_g1_i1.p1	0	0	0	0	0	0	0	1	5	0	8	1
TRINITY_DN535_c0_g1_i1.p1	7386	9356	11058	7574	8412	8299	20754	11956	13370	13392	12456	9222
TRINITY_DN2184_c1_g2_i1.p1	1	0	1	1	1	1	2	2	2	4	1	1
TRINITY_DN20696_c0_g1_i2.p1	0	4	2	0	6	5	0	1	7	2	2	38
TRINITY_DN19046_c0_g1_i21.p2	1	0	0	0	0	0	0	0	3	0	0	1
TRINITY_DN3685_c0_g1_i30.p1	359	589	509	495	576	512	624	313	462	380	350	290
TRINITY_DN572_c0_g2_i4.p1	1639	2172	2481	2074	2398	2293	3942	2222	3199	2343	2232	1784
TRINITY_DN14920_c0_g1_i1.p1	27739	30639	31402	26259	30810	28112	32433	18711	28999	18804	15647	19121
TRINITY_DN655_c0_g1_i35.p1	18	3	23	16	37	31	30	17	21	27	20	8
TRINITY_DN9787_c0_g1_i10.p3	22	15	42	0	18	2	33	5	18	10	18	2
TRINITY_DN21412_c0_g1_i2.p1	2	4	5	1	6	4	3	3	5	5	1	2
TRINITY_DN2167_c0_g1_i1.p1	949	1216	1145	707	848	925	3624	2488	2374	3180	2533	1733
TRINITY_DN955_c0_g1_i7.p1	184	180	188	200	261	307	281	199	317	183	187	169
TRINITY_DN6973_c0_g1_i14.p1	19	13	28	11	24	11	25	13	6	15	21	10
TRINITY_DN160870_c0_g1_i1.p1	0	0	0	0	0	0	13	0	0	0	0	0
TRINITY_DN1465_c1_g1_i1.p1	795	1311	1115	1223	1593	1463	1283	700	953	837	738	783
TRINITY_DN8099_c0_g1_i16.p1	18	0	46	42	47	28	38	25	27	26	52	29
TRINITY_DN50899_c0_g1_i5.p2	0	0	0	0	0	0	0	0	0	0	0	0
TRINITY_DN84528_c0_g1_i1.p1	1	0	1	0	0	0	0	1	3	0	1	0
TRINITY_DN15446_c0_g1_i8.p1	1	6	13	7	9	2	14	7	11	8	10	3
TRINITY_DN19548_c0_g1_i1.p1	4	2	7	4	6	1	2	4	7	2	3	1
TRINITY_DN5717_c0_g1_i3.p1	1504	1680	1942	1431	1920	2162	2094	1271	1662	1345	1449	968
TRINITY_DN1071_c0_g1_i13.p1	59	89	92	64	89	134	128	90	97	89	78	85
TRINITY_DN4036_c1_g2_i1.p1	618	665	743	550	804	838	855	574	743	569	624	477
TRINITY_DN30110_c0_g1_i5.p1	0	7	6	6	7	2	7	1	13	2	0	0
TRINITY_DN52501_c0_g1_i1.p1	0	0	0	4	0	0	11	0	0	0	0	0
TRINITY_DN54529_c0_g1_i1.p1	5	5	3	18	16	19	7	0	4	3	3	6
TRINITY_DN742_c3_g1_i2.p1	433	550	517	435	542	551	751	449	626	466	448	386
TRINITY_DN503_c0_g1_i2.p1	437	497	681	313	623	622	2470	1380	1568	1319	1221	725
TRINITY_DN149217_c0_g1_i1.p1	0	0	0	0	0	0	0	0	1	0	1	0
TRINITY_DN1861_c0_g2_i3.p1	171	112	349	216	243	182	183	131	165	158	232	77
TRINITY_DN19881_c0_g2_i5.p1	4	0	1	0	0	0	0	1	1	0	3	0
TRINITY_DN7897_c0_g2_i3.p1	0	0	1	0	0	0	1	0	0	1	0	0
TRINITY_DN15492_c0_g1_i5.p1	0	6	0	0	1	0	0	5	0	2	6	3
TRINITY_DN48089_c0_g1_i1.p1	1	0	0	0	0	0	1	0	4	0	1	0
TRINITY_DN14690_c0_g1_i1.p1	224	331	298	294	340	311	452	246	386	277	221	274
TRINITY_DN1192_c0_g1_i25.p2	0	0	0	0	0	1	2	2	2	1	0	3
TRINITY_DN110785_c0_g1_i1.p1	0	0	0	1	0	0	4	0	0	0	0	0
TRINITY_DN155983_c0_g1_i1.p1	0	1	0	0	1	0	2	0	2	0	0	0
TRINITY_DN11131_c0_g1_i3.p1	0	0	0	0	3	38	15	0	16	11	24	0
TRINITY_DN419_c2_g1_i5.p1	2	11	38	14	0	9	8	0	19	2	0	7
TRINITY_DN82495_c0_g1_i1.p1	1	2	4	0	2	1	2	2	1	3	0	6
TRINITY_DN7079_c0_g1_i10.p1	168	231	163	185	377	137	502	285	273	243	305	197
TRINITY_DN72432_c1_g2_i6.p1	12	16	11	11	10	4	6	1	4	3	3	3
TRINITY_DN968_c13_g1_i1.p1	105	112	131	126	132	171	217	139	202	105	134	93
TRINITY_DN101668_c0_g1_i1.p1	1	0	0	1	0	0	2	1	0	0	0	0
TRINITY_DN4729_c0_g1_i12.p3	2	0	1	1	1	1	1	1	4	0	4	1
TRINITY_DN22183_c0_g1_i1.p1	27	13	23	25	20	31	41	16	20	26	24	19
TRINITY_DN156277_c0_g1_i1.p1	2	0	1	0	2	1	2	3	3	5	2	0
TRINITY_DN7801_c0_g1_i5.p1	0	2	2	2	3	1	0	6	4	5	9	2
TRINITY_DN25189_c0_g1_i1.p1	3	2	1	0	2	1	1	1	2	5	2	4
TRINITY_DN13731_c0_g1_i12.p1	4	0	3	0	3	0	4	0	2	4	2	0
TRINITY_DN5755_c0_g3_i2.p1	141	0	23	77	0	40	0	123	48	41	50	0
TRINITY_DN7523_c0_g1_i1.p1	51	86	117	84	90	55	53	20	99	52	48	46
TRINITY_DN32242_c3_g1_i1.p1	0	0	0	0	0	4	1	4	4	0	4	2
TRINITY_DN29828_c0_g1_i1.p1	4	12	0	0	14	21	12	11	0	10	0	4
TRINITY_DN1144_c0_g1_i4.p1	299	534	413	439	440	393	604	331	498	409	362	341
TRINITY_DN18292_c2_g3_i1.p1	0	0	0	0	0	0	0	0	0	0	0	0
TRINITY_DN144419_c0_g1_i1.p2	0	0	0	1	0	0	17	0	0	0	0	0
TRINITY_DN1549_c1_g1_i8.p6	0	0	0	0	0	0	0	0	0	0	0	0
TRINITY_DN992_c0_g1_i14.p3	32	40	37	60	27	21	22	13	16	16	17	17
TRINITY_DN5671_c0_g1_i10.p1	351	340	397	326	426	548	742	534	591	492	523	283
TRINITY_DN93733_c0_g1_i3.p1	0	0	38	0	5	0	21	21	19	8	51	40
TRINITY_DN6770_c0_g1_i3.p1	344	285	499	321	378	353	394	447	286	223	323	133
TRINITY_DN1488_c0_g1_i2.p1	214	75	135	111	237	200	213	127	219	150	167	145
TRINITY_DN283_c0_g1_i14.p1	827	876	1160	849	931	1533	1559	988	1193	1086	1162	737
TRINITY_DN3912_c0_g1_i16.p1	1667	1906	1756	1484	2122	2284	2424	1289	1907	1495	1441	1396
TRINITY_DN987_c0_g1_i9.p1	24	56	59	33	49	63	67	59	48	62	35	33
TRINITY_DN172076_c0_g1_i1.p1	1	1	3	1	0	1	3	0	3	0	2	4
TRINITY_DN291_c0_g1_i37.p1	0	0	0	0	0	0	0	0	0	0	0	0
TRINITY_DN11438_c0_g1_i2.p1	31	29	31	31	44	43	43	23	34	32	19	27
TRINITY_DN94727_c0_g1_i1.p1	0	1	0	0	0	1	0	0	0	0	0	0
TRINITY_DN81079_c0_g1_i2.p2	0	0	0	0	0	0	5	0	0	0	0	0
TRINITY_DN168106_c0_g1_i1.p1	2	6	0	3	0	1	2	2	2	2	0	1
TRINITY_DN3501_c0_g2_i2.p1	425	136	580	119	277	324	999	887	425	624	1101	209
TRINITY_DN10694_c0_g1_i1.p1	828	1099	1261	973	1212	968	1567	822	1341	929	970	781
TRINITY_DN57065_c0_g1_i2.p1	0	0	0	0	1	0	0	0	0	0	1	0
TRINITY_DN14338_c0_g2_i1.p2	0	1	1	3	3	4	4	4	4	2	6	1
TRINITY_DN13891_c1_g1_i3.p1	11	19	13	23	11	6	10	17	12	6	7	10
TRINITY_DN19017_c2_g1_i1.p1	1	0	1	2	2	2	5	0	4	0	1	1
TRINITY_DN127379_c0_g1_i1.p4	0	0	0	0	1	1	0	0	0	0	2	1
TRINITY_DN4074_c0_g1_i1.p1	74	84	125	103	113	67	85	34	91	56	49	50
TRINITY_DN710_c0_g1_i4.p1	109	97	93	85	126	116	89	57	81	73	94	51
TRINITY_DN75399_c0_g1_i1.p1	0	0	0	0	0	0	7	0	0	0	0	0
TRINITY_DN41273_c0_g1_i1.p1	13	25	36	14	28	54	41	27	24	34	28	12
TRINITY_DN7966_c0_g1_i11.p1	11	33	27	26	24	29	63	17	29	26	60	38
TRINITY_DN7900_c0_g1_i1.p1	191	209	259	183	303	284	1086	651	826	626	467	470
TRINITY_DN13328_c3_g1_i8.p1	1	0	3	0	3	5	0	1	1	0	0	0
TRINITY_DN219_c2_g1_i3.p1	437	623	625	467	592	648	651	377	664	683	660	450
TRINITY_DN494_c0_g1_i53.p1	526	263	523	210	254	402	559	375	193	517	793	276
TRINITY_DN82681_c0_g1_i1.p1	1	1	2	0	0	0	1	0	0	0	1	0
TRINITY_DN20037_c0_g1_i7.p1	12	10	14	12	20	26	33	19	48	16	11	8
TRINITY_DN108619_c0_g1_i1.p1	0	0	0	5	0	0	20	0	0	0	0	0
TRINITY_DN11818_c2_g1_i1.p1	2	19	2	0	13	11	24	7	0	10	0	7
TRINITY_DN9566_c0_g1_i2.p1	4	7	2	0	2	0	24	24	18	48	25	20
TRINITY_DN18094_c1_g1_i1.p1	0	0	0	0	0	0	0	0	0	0	0	0
TRINITY_DN686_c11_g1_i3.p1	4166	5349	6793	4655	5452	5855	8785	5113	8125	5984	6131	4810
TRINITY_DN823_c3_g1_i1.p1	18	13	18	19	17	32	37	19	36	20	31	23
TRINITY_DN160818_c0_g1_i1.p1	0	0	1	0	0	0	1	0	0	0	4	0
TRINITY_DN15182_c0_g1_i1.p1	103	100	98	90	103	85	199	122	156	120	134	90
TRINITY_DN27447_c0_g1_i1.p1	2	1	1	2	0	2	1	1	1	0	0	0
TRINITY_DN18681_c0_g1_i5.p1	9	42	24	33	23	28	28	7	11	5	8	14
TRINITY_DN134429_c0_g1_i1.p1	0	0	0	0	0	0	6	0	0	0	0	0
TRINITY_DN5415_c0_g1_i1.p1	2	3	6	0	0	0	2	6	0	0	2	2
TRINITY_DN8287_c0_g1_i3.p1	1104	1365	1462	1493	1589	1444	1155	770	1305	886	768	761
TRINITY_DN101330_c0_g1_i1.p1	7	8	15	3	6	8	20	6	11	19	8	5
TRINITY_DN37478_c1_g2_i3.p1	0	0	0	0	0	0	0	0	0	0	0	0
TRINITY_DN338_c1_g1_i7.p1	30	21	25	22	27	33	46	36	42	34	35	22
TRINITY_DN62562_c0_g1_i1.p1	0	0	0	0	0	0	0	0	0	0	0	0
TRINITY_DN89380_c0_g1_i1.p1	0	0	0	0	0	0	0	0	0	0	0	0
TRINITY_DN51727_c0_g1_i1.p1	1	0	0	3	0	1	1	0	3	0	0	3
TRINITY_DN171744_c0_g1_i1.p1	0	0	0	0	0	0	5	0	0	0	0	0
TRINITY_DN174_c0_g1_i3.p1	85	75	97	108	111	104	132	89	97	96	79	52
TRINITY_DN86554_c0_g1_i3.p1	0	2	0	1	4	0	2	2	4	0	4	4
TRINITY_DN81276_c0_g1_i1.p1	2	1	0	0	0	4	2	1	2	2	5	0
TRINITY_DN10052_c0_g1_i3.p1	0	0	0	0	0	0	49	0	0	0	0	0
TRINITY_DN1619_c0_g1_i10.p2	54494	90565	84519	73881	84161	66155	81518	42154	64046	48905	47911	47274
TRINITY_DN952_c0_g1_i3.p1	213	156	225	133	195	271	443	303	285	317	313	163
TRINITY_DN47322_c2_g1_i1.p1	0	3	0	7	0	4	1	1	3	0	3	4
TRINITY_DN478_c0_g1_i17.p1	127	0	13	0	15	55	52	59	0	38	46	120
TRINITY_DN18706_c0_g2_i1.p1	1	4	0	3	0	3	3	4	4	2	4	3
TRINITY_DN28796_c0_g1_i2.p1	0	9	12	8	6	0	0	16	7	21	9	0
TRINITY_DN82417_c0_g1_i1.p1	0	2	1	0	1	0	2	1	0	0	0	0
TRINITY_DN121790_c0_g1_i1.p1	0	0	0	0	0	0	0	0	0	0	0	0
TRINITY_DN881_c0_g1_i10.p1	1974	1821	2571	1561	2160	2162	2237	1535	1933	1552	1672	1078
TRINITY_DN173342_c0_g1_i1.p1	0	0	0	0	0	0	4	0	0	0	0	0
TRINITY_DN10564_c0_g2_i1.p1	231	240	232	213	363	316	286	201	328	198	214	205
TRINITY_DN2422_c0_g2_i1.p1	0	0	0	0	0	0	0	0	0	0	0	0
TRINITY_DN7924_c0_g1_i19.p1	17	12	11	13	20	14	4	10	19	27	11	4
TRINITY_DN4139_c1_g1_i1.p1	0	0	0	0	0	0	0	0	0	0	0	0
TRINITY_DN5059_c1_g1_i4.p1	763	792	995	470	892	725	1043	584	765	526	874	269
TRINITY_DN1901_c0_g1_i17.p1	270	271	382	260	312	444	773	525	525	471	447	250
TRINITY_DN5832_c0_g1_i2.p1	36	30	36	36	58	40	74	49	59	50	34	30
TRINITY_DN6791_c0_g1_i4.p1	25	17	28	8	32	28	25	17	21	10	23	8
TRINITY_DN7856_c1_g1_i4.p1	3198	4587	4511	3821	4401	3759	3710	2133	3207	2296	2335	2211
TRINITY_DN4763_c0_g1_i8.p1	1	0	2	2	0	0	6	1	0	0	21	1
TRINITY_DN6446_c0_g1_i3.p1	70	69	104	49	80	95	199	135	64	124	116	78
TRINITY_DN89976_c0_g1_i1.p1	0	0	3	0	0	3	1	0	2	0	2	0
TRINITY_DN59899_c0_g1_i1.p1	3	1	0	1	2	3	1	1	0	0	0	0
TRINITY_DN127138_c0_g1_i1.p1	0	0	0	0	0	3	0	1	1	1	0	0
TRINITY_DN154728_c0_g1_i1.p1	0	0	0	0	1	0	0	0	2	1	0	0
TRINITY_DN7502_c3_g1_i1.p2	3	3	6	7	5	7	4	5	1	2	2	2
TRINITY_DN3728_c2_g1_i3.p1	1	0	0	1	0	3	0	1	0	1	1	0
TRINITY_DN8455_c0_g1_i13.p1	0	0	0	0	0	0	0	0	0	0	0	0
TRINITY_DN116217_c0_g1_i1.p1	8005	14075	13079	11823	12319	10706	24851	13535	19222	14101	14301	12105
TRINITY_DN12729_c1_g1_i5.p2	1	0	1	1	3	2	4	0	5	3	0	0
TRINITY_DN120824_c0_g1_i1.p1	0	0	1	0	0	0	1	0	2	1	0	0
TRINITY_DN74240_c0_g1_i1.p1	0	2	0	0	0	0	5	0	0	0	0	0
TRINITY_DN1274_c0_g1_i3.p1	3716	5078	5437	4227	4946	4487	6515	3499	5152	4061	4060	3425
TRINITY_DN825_c0_g2_i2.p2	23	9	41	7	37	25	17	59	28	35	19	25
TRINITY_DN29052_c0_g1_i1.p1	0	0	0	0	0	0	0	0	0	0	0	0
TRINITY_DN94671_c0_g1_i1.p1	0	0	1	0	1	0	1	0	3	0	0	0
TRINITY_DN172765_c0_g1_i1.p1	0	0	0	0	0	0	4	0	0	0	0	0
TRINITY_DN25864_c0_g1_i1.p1	3	0	2	2	1	0	4	6	3	0	1	2
TRINITY_DN8665_c0_g1_i2.p1	189	175	142	183	263	225	90	62	110	62	72	85
TRINITY_DN20328_c1_g1_i2.p1	0	0	6	1	0	0	2	1	0	1	0	2
TRINITY_DN119420_c0_g1_i1.p1	0	0	0	0	1	0	1	0	2	1	0	1
TRINITY_DN39807_c0_g2_i1.p1	1	4	3	4	7	5	3	4	3	4	2	9
TRINITY_DN12526_c0_g1_i15.p1	0	33	17	17	0	0	45	22	51	0	0	0
TRINITY_DN117682_c0_g1_i1.p1	0	0	0	0	1	0	1	0	1	0	0	1
TRINITY_DN12040_c0_g2_i1.p2	0	0	0	1	0	0	3	0	0	0	0	0
TRINITY_DN62895_c0_g2_i1.p1	0	0	0	0	0	0	0	0	0	0	0	0
TRINITY_DN34030_c0_g1_i1.p1	0	0	0	3	0	0	8	0	0	0	0	0
TRINITY_DN10883_c4_g2_i1.p2	0	0	1	0	1	2	0	2	2	1	1	2
TRINITY_DN3589_c0_g1_i2.p1	315	418	435	308	387	362	739	437	640	483	462	386
TRINITY_DN21224_c0_g1_i1.p1	0	0	0	0	0	0	0	0	0	0	0	0
TRINITY_DN6765_c0_g1_i1.p1	152	254	228	210	273	210	367	197	285	204	224	217
TRINITY_DN64198_c0_g1_i1.p1	0	0	0	0	0	0	4	0	0	0	0	0
TRINITY_DN59772_c0_g1_i2.p1	19	24	45	32	14	64	55	22	21	20	40	16
TRINITY_DN992_c0_g1_i12.p4	0	0	0	0	0	0	0	0	0	0	0	0
TRINITY_DN112292_c0_g1_i1.p2	0	0	0	0	0	0	6	0	0	0	0	0
TRINITY_DN237_c0_g1_i1.p1	200	288	332	247	257	234	529	333	355	259	271	247
TRINITY_DN149473_c0_g1_i1.p1	0	0	0	0	0	1	0	0	1	1	0	1
TRINITY_DN16821_c0_g1_i2.p1	10	0	0	0	1	4	6	3	4	0	0	5
TRINITY_DN97742_c0_g1_i3.p1	3899	5205	5497	4386	5165	4954	12097	6769	10115	8711	7715	6428
TRINITY_DN2970_c0_g1_i5.p1	288	335	307	216	248	447	570	406	389	392	370	233
TRINITY_DN1640_c0_g1_i1.p3	2	5	6	5	2	5	10	6	8	5	9	2
TRINITY_DN60_c4_g1_i10.p1	0	0	0	3	0	0	4	10	14	13	13	0
TRINITY_DN11553_c0_g1_i1.p1	1	0	6	0	4	4	4	3	3	2	4	3
TRINITY_DN52017_c0_g1_i2.p1	0	0	0	0	0	0	0	0	0	0	0	0
TRINITY_DN54961_c0_g1_i9.p1	8	8	3	9	4	5	1	5	0	3	0	1
TRINITY_DN40012_c2_g1_i1.p1	0	0	0	0	0	0	0	0	0	0	0	0
TRINITY_DN135298_c0_g1_i1.p1	0	0	0	0	0	0	0	0	0	0	0	0
TRINITY_DN7461_c0_g2_i1.p1	12	5	18	7	16	14	14	6	17	3	10	9
TRINITY_DN3268_c0_g1_i15.p1	9	5	16	18	16	12	23	4	17	11	7	11
TRINITY_DN10916_c0_g1_i1.p1	11	2	5	7	14	10	15	4	14	9	7	2
TRINITY_DN177837_c0_g1_i1.p1	0	0	1	0	0	0	1	0	2	0	0	0
TRINITY_DN7889_c0_g1_i10.p1	11	4	17	2	9	20	45	34	21	15	19	8
TRINITY_DN2543_c0_g3_i1.p1	962	1186	1342	1123	1398	1410	2043	1370	1913	1372	1417	1078
TRINITY_DN27396_c1_g1_i1.p1	1	0	0	0	0	0	1	0	2	2	0	0
TRINITY_DN8341_c0_g1_i2.p1	6	9	3	7	9	3	6	3	5	5	11	3
TRINITY_DN407_c3_g1_i1.p1	787	1070	981	908	1064	1116	1354	746	1083	814	826	742
TRINITY_DN503_c0_g1_i1.p1	1786	1767	2108	1429	2277	2406	5358	2964	4071	2995	2694	2104
TRINITY_DN2676_c1_g1_i25.p1	585	868	902	710	875	694	1238	536	931	760	763	600
TRINITY_DN3507_c0_g1_i5.p1	0	1	0	0	0	2	0	0	0	0	0	0
TRINITY_DN38877_c0_g1_i1.p1	10	11	8	8	14	4	10	7	7	3	11	3
TRINITY_DN2774_c0_g1_i14.p1	1301	1731	1992	1515	1880	1391	1786	830	1347	954	987	1041
TRINITY_DN146545_c0_g1_i1.p1	0	1	0	1	0	0	1	2	1	0	0	0
TRINITY_DN2327_c0_g1_i14.p1	120	82	122	112	143	130	215	151	207	159	180	148
TRINITY_DN643_c1_g2_i1.p2	6	6	7	4	9	9	13	8	8	18	15	10
TRINITY_DN67910_c0_g1_i1.p1	1	1	0	0	0	0	1	1	0	1	0	1
TRINITY_DN13493_c0_g1_i5.p1	11	24	14	25	25	38	30	14	19	26	10	12
TRINITY_DN3824_c3_g1_i2.p1	109	156	174	125	161	169	290	155	319	200	174	124
TRINITY_DN5540_c0_g1_i1.p1	109	167	148	107	158	151	208	108	146	117	111	97
TRINITY_DN1401_c0_g1_i3.p1	371	295	531	311	403	430	750	489	478	409	548	375
TRINITY_DN5217_c1_g1_i6.p1	17	20	37	18	23	25	52	40	45	31	26	21
TRINITY_DN12450_c0_g1_i13.p1	2	0	6	0	2	2	1	3	4	1	0	0
TRINITY_DN1450_c0_g3_i1.p1	3229	5412	5125	4470	4754	3735	7165	3689	5424	4273	3807	3562
TRINITY_DN26416_c0_g1_i1.p2	0	0	0	2	1	0	0	0	1	4	0	0
TRINITY_DN11405_c0_g1_i2.p2	0	3	1	0	1	0	0	0	2	0	0	0
TRINITY_DN134187_c0_g1_i1.p1	0	0	0	0	0	0	3	0	0	0	0	0
TRINITY_DN159_c0_g1_i12.p1	280	265	374	235	269	321	693	432	630	616	553	339
TRINITY_DN49053_c0_g1_i1.p1	0	0	1	0	0	0	0	0	0	0	0	0
TRINITY_DN1511_c0_g1_i1.p3	1	0	0	3	2	2	0	1	2	1	0	2
TRINITY_DN9668_c4_g2_i1.p1	234	110	314	142	202	224	415	367	336	276	326	189
TRINITY_DN7258_c1_g1_i1.p1	7	2	6	1	10	3	6	2	5	1	0	0
TRINITY_DN71532_c0_g1_i2.p1	0	0	0	0	0	0	0	1	0	0	1	0
TRINITY_DN93779_c0_g1_i1.p1	0	0	0	5	0	0	26	0	0	0	0	0
TRINITY_DN3627_c0_g2_i10.p1	361	446	337	282	483	489	365	247	412	224	220	263
TRINITY_DN11279_c0_g1_i9.p1	68	105	102	87	80	82	50	51	61	51	56	62
TRINITY_DN139527_c0_g1_i1.p1	0	0	1	0	0	0	0	3	0	0	0	1
TRINITY_DN62710_c0_g1_i1.p1	0	1	1	6	1	0	1	1	1	1	0	0
TRINITY_DN128942_c0_g1_i1.p1	6	7	9	2	3	5	6	10	6	10	11	6
TRINITY_DN12554_c0_g2_i1.p1	13	34	31	22	31	24	29	17	26	27	17	7
TRINITY_DN489_c0_g1_i6.p1	452	404	486	379	615	606	828	523	722	495	506	403
TRINITY_DN107931_c0_g1_i1.p1	488	1069	865	888	1037	803	875	439	800	591	477	533
TRINITY_DN6462_c2_g1_i2.p1	5	18	40	13	4	0	21	0	18	0	8	1
TRINITY_DN15180_c0_g1_i12.p1	159	290	39	99	188	213	109	174	104	168	128	130
TRINITY_DN7773_c0_g1_i26.p1	2502	3503	4160	3017	3406	2869	7029	4158	6875	4626	4545	3699
TRINITY_DN809_c1_g2_i9.p1	288	502	500	519	398	436	377	160	262	210	259	249
TRINITY_DN14106_c0_g1_i14.p1	0	7	0	3	3	0	8	2	2	2	0	2
TRINITY_DN1406_c0_g1_i16.p1	139	150	142	122	160	126	187	134	162	117	126	118
TRINITY_DN1700_c0_g1_i15.p2	4	3	7	1	6	5	10	3	3	5	7	1
TRINITY_DN40136_c0_g1_i1.p1	0	0	0	0	0	0	4	0	0	0	0	0
TRINITY_DN30328_c0_g1_i2.p1	0	0	0	0	0	0	0	0	0	0	0	0
TRINITY_DN157682_c0_g1_i1.p1	0	0	0	0	0	0	5	0	0	0	0	0
TRINITY_DN121061_c0_g1_i1.p1	0	0	0	0	1	1	0	1	2	0	2	0
TRINITY_DN15458_c0_g1_i1.p1	10702	15205	15173	13546	15780	13875	12167	6742	10355	7461	7688	7561
TRINITY_DN69007_c0_g1_i1.p1	0	0	0	0	0	0	0	0	0	0	0	0
TRINITY_DN19046_c0_g1_i2.p1	3	4	8	11	6	8	5	1	5	1	3	3
TRINITY_DN18710_c0_g1_i2.p1	183	213	227	189	287	240	419	281	366	217	241	227
TRINITY_DN907_c1_g1_i3.p1	926	773	1677	737	1144	1166	1423	1015	934	1012	1200	527
TRINITY_DN158676_c0_g1_i1.p1	0	0	0	1	0	0	28	0	0	0	0	0
TRINITY_DN25398_c1_g1_i1.p1	0	5	2	4	11	7	15	5	4	3	6	2
TRINITY_DN12748_c0_g1_i2.p1	0	0	0	0	0	0	0	0	0	1	0	0
TRINITY_DN7284_c0_g1_i4.p1	123	219	198	198	152	76	258	128	213	194	140	73
TRINITY_DN128632_c0_g1_i1.p1	0	0	0	0	0	0	0	0	3	0	0	0
TRINITY_DN27031_c1_g1_i1.p1	0	0	0	0	0	0	0	1	0	0	0	0
TRINITY_DN1510_c0_g1_i1.p1	216	350	429	331	225	250	1823	834	937	1411	1254	551
TRINITY_DN7426_c0_g2_i2.p1	32	18	34	27	26	39	40	13	25	23	23	14
TRINITY_DN5050_c0_g1_i12.p1	9	8	11	9	12	12	21	15	5	13	8	0
TRINITY_DN3637_c0_g1_i4.p1	6	5	8	2	7	3	4	1	2	10	7	5
TRINITY_DN4057_c0_g1_i2.p1	4020	4622	5467	4448	5642	4401	8182	4647	6859	5333	5023	4414
TRINITY_DN4131_c0_g1_i6.p1	8	11	9	6	9	20	17	9	23	12	9	6
TRINITY_DN21358_c1_g1_i7.p2	3	7	4	3	2	4	7	4	8	6	2	8
TRINITY_DN152359_c0_g1_i1.p1	0	0	0	0	1	1	1	3	0	0	0	0
TRINITY_DN154478_c0_g1_i1.p1	4	2	2	0	2	4	3	0	0	4	3	0
TRINITY_DN13460_c0_g2_i4.p1	0	0	0	1	1	1	3	0	2	0	3	4
TRINITY_DN10886_c0_g1_i13.p1	138	194	113	160	143	142	139	51	54	87	89	86
TRINITY_DN1859_c1_g1_i19.p1	43	29	30	20	39	45	69	44	58	57	36	42
TRINITY_DN23492_c0_g1_i1.p1	0	1	1	0	0	1	0	1	0	0	4	0
TRINITY_DN2094_c0_g1_i2.p1	13	20	48	14	31	69	94	67	27	58	67	26
TRINITY_DN55993_c0_g1_i1.p1	15	12	26	16	22	13	50	23	34	31	37	30
TRINITY_DN3756_c0_g1_i6.p1	4	2	0	4	0	12	0	0	3	22	0	12
TRINITY_DN91092_c0_g1_i1.p1	0	0	0	0	0	0	2	0	4	0	0	1
TRINITY_DN3289_c1_g2_i2.p1	213	309	305	271	380	302	389	246	348	289	251	245
TRINITY_DN141854_c0_g1_i1.p1	9	3	11	5	9	13	9	6	3	7	4	6
TRINITY_DN19746_c1_g1_i7.p1	154	219	208	170	207	192	167	86	120	110	113	84
TRINITY_DN122158_c0_g1_i1.p1	0	0	0	0	0	0	2	0	0	0	0	0
TRINITY_DN2676_c1_g1_i13.p1	8	5	10	5	8	14	11	0	2	11	10	6
TRINITY_DN154545_c0_g1_i1.p1	0	0	0	2	0	1	70	0	0	0	0	0
TRINITY_DN154684_c0_g1_i1.p1	0	6	4	2	3	1	3	0	12	0	0	0
TRINITY_DN3850_c0_g1_i2.p2	390	610	549	498	535	493	1108	475	736	638	578	588
TRINITY_DN62727_c0_g1_i2.p1	30	32	17	14	33	34	5	5	6	6	5	11
TRINITY_DN6838_c1_g1_i1.p1	5	6	7	5	5	2	7	7	6	5	4	7
TRINITY_DN3569_c0_g1_i10.p2	3	3	0	5	3	3	2	8	4	13	4	0
TRINITY_DN5258_c0_g1_i4.p1	122	115	93	142	136	155	55	45	71	46	47	55
TRINITY_DN1915_c0_g1_i1.p1	0	4	3	0	0	3	2	1	1	0	1	0
TRINITY_DN167792_c0_g1_i1.p1	0	0	0	0	1	0	2	0	1	2	0	0
TRINITY_DN8538_c0_g2_i5.p1	0	1	0	2	0	4	6	0	16	1	3	2
TRINITY_DN19854_c2_g1_i1.p1	0	0	0	0	0	0	0	0	0	0	0	0
TRINITY_DN27830_c0_g1_i8.p1	3	1	12	6	3	8	6	3	9	5	3	1
TRINITY_DN7287_c2_g1_i13.p1	88	82	124	100	96	124	120	118	88	85	95	84
TRINITY_DN965_c1_g1_i1.p1	486	803	889	623	604	728	1593	870	1236	939	903	719
TRINITY_DN5837_c0_g1_i1.p2	0	0	0	0	0	0	0	0	0	0	0	0
TRINITY_DN3434_c1_g1_i1.p1	514	675	663	620	925	897	868	823	970	763	914	779
TRINITY_DN9679_c0_g1_i1.p1	48	33	54	38	51	45	27	42	28	35	36	20
TRINITY_DN140200_c0_g1_i1.p1	0	0	0	0	0	0	1	0	2	1	0	0
TRINITY_DN54419_c0_g1_i1.p1	0	1	0	1	1	0	1	1	0	0	0	3
TRINITY_DN62655_c0_g1_i1.p1	0	0	0	1	1	0	1	1	0	0	0	0
TRINITY_DN6656_c0_g2_i2.p2	0	0	0	0	0	1	1	1	0	0	1	1
TRINITY_DN6957_c0_g1_i23.p1	5	7	7	2	9	3	11	7	7	4	7	4
TRINITY_DN71722_c0_g1_i1.p1	4	6	4	3	5	3	8	2	0	3	1	4
TRINITY_DN17787_c0_g1_i1.p1	2213	3248	3176	2927	3000	2488	3248	1778	2764	2206	2065	1917
TRINITY_DN2866_c0_g2_i5.p1	0	0	3	0	0	0	2	5	2	2	7	0
TRINITY_DN20614_c0_g1_i2.p2	4	4	4	4	1	1	8	4	3	2	6	4
TRINITY_DN30391_c0_g1_i1.p1	0	4	1	1	1	2	5	9	3	1	3	2
TRINITY_DN74_c1_g3_i1.p2	1	0	2	0	2	0	1	1	2	1	0	0
TRINITY_DN73060_c0_g1_i1.p1	0	2	0	0	3	0	0	0	1	0	2	2
TRINITY_DN145148_c0_g1_i1.p1	0	0	0	4	0	0	14	0	0	0	0	0
TRINITY_DN112_c0_g1_i4.p1	517	742	754	662	880	792	784	441	616	471	470	420
TRINITY_DN37959_c0_g1_i3.p1	3	0	2	0	2	2	0	0	5	5	0	2
TRINITY_DN137088_c0_g1_i1.p2	0	0	0	0	0	0	5	0	0	0	0	0
TRINITY_DN2099_c0_g1_i2.p1	225	261	195	204	237	245	457	196	422	186	254	239
TRINITY_DN12256_c0_g1_i6.p1	22	13	18	9	19	18	37	26	43	43	38	21
TRINITY_DN129703_c0_g1_i1.p1	0	0	0	0	0	0	2	0	0	0	0	0
TRINITY_DN943_c0_g1_i10.p3	0	0	0	0	0	0	0	0	0	0	0	0
TRINITY_DN169236_c0_g1_i1.p1	0	0	0	0	0	0	5	0	0	0	0	0
TRINITY_DN3122_c2_g1_i2.p1	39	45	63	39	45	56	93	42	57	45	41	24
TRINITY_DN107744_c0_g1_i1.p1	0	0	0	0	0	0	5	0	0	0	0	0
TRINITY_DN28086_c0_g1_i1.p1	0	0	7	0	6	2	2	2	1	2	1	0
TRINITY_DN63720_c1_g1_i3.p2	0	2	0	0	1	3	1	1	0	1	2	1
TRINITY_DN2820_c0_g1_i8.p1	21	70	58	45	13	28	11	27	53	28	31	28
TRINITY_DN8991_c0_g1_i10.p4	4	2	4	4	0	3	2	1	4	6	4	2
TRINITY_DN330_c3_g1_i1.p1	17	6	24	15	19	9	36	22	21	16	24	13
TRINITY_DN9594_c0_g1_i1.p1	213	186	212	155	202	227	475	308	438	286	301	246
TRINITY_DN2129_c0_g1_i7.p1	57	28	78	43	59	60	134	93	81	85	63	40
TRINITY_DN157226_c0_g1_i1.p1	0	0	0	0	0	0	4	0	0	0	0	0
TRINITY_DN28643_c4_g1_i1.p2	6	1	1	1	1	1	5	2	2	1	4	3
TRINITY_DN11186_c0_g1_i1.p1	19	124	89	130	31	53	99	13	101	68	26	29
TRINITY_DN2774_c0_g1_i20.p1	534	877	778	737	722	747	452	357	619	500	538	493
TRINITY_DN3264_c0_g1_i6.p1	17	13	21	11	21	16	5	3	8	5	4	7
TRINITY_DN5468_c0_g1_i10.p1	24	15	22	27	18	34	19	25	25	18	7	17
TRINITY_DN111692_c0_g1_i1.p1	1	0	1	2	0	0	1	0	2	0	0	1
TRINITY_DN12180_c1_g1_i1.p1	0	0	0	0	0	0	0	0	4	0	0	0
TRINITY_DN172489_c0_g1_i1.p3	0	0	0	0	0	0	4	0	0	0	0	0
TRINITY_DN57273_c0_g1_i1.p1	0	0	0	0	0	0	0	0	0	0	0	0
TRINITY_DN860_c0_g1_i10.p1	315	470	413	457	398	418	689	479	570	546	423	402
TRINITY_DN1493_c0_g1_i8.p1	1044	1174	1326	1116	1204	1377	1874	1154	1568	1188	1273	898
TRINITY_DN158535_c0_g1_i1.p1	0	0	0	0	0	0	2	0	0	0	0	0
TRINITY_DN7984_c0_g1_i1.p1	171	153	181	148	195	233	234	147	226	144	123	137
TRINITY_DN52217_c0_g1_i1.p1	0	0	0	0	0	0	0	0	0	0	0	0
TRINITY_DN4976_c0_g2_i30.p1	90	135	118	127	151	127	161	93	110	83	73	80
TRINITY_DN9142_c0_g1_i6.p1	8	24	17	29	25	13	4	13	30	19	19	12
TRINITY_DN162536_c0_g1_i1.p1	0	0	0	0	0	0	2	0	0	0	0	0
TRINITY_DN124034_c0_g1_i1.p1	0	0	0	1	0	0	3	0	0	0	0	0
TRINITY_DN1697_c0_g1_i1.p1	441	448	598	479	474	665	1057	745	746	840	755	441
TRINITY_DN4875_c0_g1_i2.p1	0	0	3	0	0	0	10	19	0	3	0	0
TRINITY_DN31652_c0_g1_i1.p1	1010	1146	1257	1012	1372	1342	1332	806	1042	728	752	660
TRINITY_DN72363_c0_g1_i1.p1	0	1	0	0	2	0	1	0	0	0	1	0
TRINITY_DN22169_c0_g1_i1.p1	0	3	0	3	1	0	10	1	6	1	0	1
TRINITY_DN83708_c0_g1_i1.p1	111	285	346	200	233	183	385	238	445	233	206	216
TRINITY_DN75984_c0_g1_i1.p1	0	0	0	1	0	0	28	0	0	0	0	0
TRINITY_DN23476_c0_g1_i4.p1	0	1	4	0	2	5	4	4	1	7	1	0
TRINITY_DN107980_c0_g1_i1.p2	0	0	0	0	0	0	14	0	0	0	0	0
TRINITY_DN124218_c0_g1_i1.p1	0	0	0	0	0	0	3	0	0	0	0	0
TRINITY_DN130211_c0_g1_i1.p1	0	1	0	0	0	0	2	0	0	0	0	0
TRINITY_DN1138_c1_g1_i3.p1	294	269	360	249	299	403	700	440	568	521	465	297
TRINITY_DN3677_c1_g1_i14.p1	0	3	1	0	3	0	5	0	1	2	6	2
TRINITY_DN10930_c0_g1_i14.p1	170	153	154	145	195	162	183	134	196	110	122	130
TRINITY_DN29696_c0_g1_i1.p1	2	13	2	1	1	3	2	1	6	4	0	0
TRINITY_DN4739_c0_g2_i12.p1	37	35	50	39	49	43	116	42	59	71	67	74
TRINITY_DN8999_c0_g1_i16.p1	1052	1676	1447	1389	1622	1349	1734	1040	1681	1045	1086	1071
TRINITY_DN6934_c0_g1_i1.p1	207	230	281	194	285	230	1796	1002	1437	941	627	733
TRINITY_DN10039_c0_g2_i4.p1	649	832	855	754	921	1071	918	585	789	633	623	602
TRINITY_DN36611_c1_g1_i1.p1	1	0	0	0	0	0	0	0	1	0	1	0
TRINITY_DN5187_c0_g2_i8.p1	2	7	4	6	3	3	10	0	6	2	3	1
TRINITY_DN22362_c1_g2_i1.p1	3	0	2	0	1	0	0	0	0	0	1	1
TRINITY_DN1625_c0_g1_i1.p1	942	1052	1265	919	1241	1254	943	512	762	549	553	615
TRINITY_DN173684_c0_g1_i1.p1	0	1	2	1	4	6	2	0	2	0	1	1
TRINITY_DN108927_c0_g1_i1.p1	0	0	0	1	0	0	0	0	4	0	0	0
TRINITY_DN26649_c0_g1_i1.p1	29	32	51	24	34	34	33	31	49	25	17	32
TRINITY_DN161751_c0_g1_i1.p1	0	0	0	0	0	0	0	0	0	0	0	0
TRINITY_DN117111_c0_g1_i1.p1	1446	2413	2146	1906	2205	1844	3005	1631	2355	1919	1820	1651
TRINITY_DN3698_c0_g1_i2.p1	301	338	376	273	416	404	494	312	477	331	333	256
TRINITY_DN44626_c0_g1_i2.p1	0	0	0	0	0	0	0	0	0	0	24	0
TRINITY_DN2852_c0_g1_i1.p1	318	338	373	349	385	302	368	196	279	215	233	242
TRINITY_DN144599_c0_g1_i1.p1	0	0	0	0	0	0	6	0	0	0	0	0
TRINITY_DN31474_c0_g2_i2.p1	5	2	1	3	1	3	2	0	1	8	3	2
TRINITY_DN118514_c0_g1_i1.p1	0	0	2	1	1	0	2	2	0	0	1	0
TRINITY_DN7751_c0_g1_i12.p1	31	27	45	21	25	32	130	38	39	39	66	34
TRINITY_DN36222_c1_g1_i1.p1	5	4	8	4	2	6	7	6	2	1	4	3
TRINITY_DN809_c1_g2_i6.p1	1608	1768	2473	1478	1805	1759	1549	927	1407	1105	990	811
TRINITY_DN887_c0_g1_i10.p1	901	1137	1329	843	1177	1165	938	549	951	749	764	455
TRINITY_DN46867_c0_g1_i15.p1	0	0	0	0	0	0	18	0	5	0	0	0
TRINITY_DN36366_c0_g2_i1.p1	1	0	0	0	0	0	6	0	0	0	0	0
TRINITY_DN4905_c0_g1_i28.p1	0	2	0	0	2	0	2	2	0	0	5	0
TRINITY_DN81712_c0_g1_i1.p1	207	274	370	313	311	267	654	292	321	413	387	430
TRINITY_DN1973_c1_g1_i1.p1	16	18	21	16	37	18	15	7	11	9	5	8
TRINITY_DN124_c12_g1_i11.p2	844	844	1090	790	936	919	1265	785	893	851	799	570
TRINITY_DN4564_c0_g1_i7.p1	54	71	69	41	73	67	38	19	36	30	20	33
TRINITY_DN151443_c0_g1_i1.p1	0	0	0	0	0	0	0	0	0	0	0	0
TRINITY_DN5686_c1_g1_i5.p1	36	18	25	11	35	34	65	31	35	28	32	29
TRINITY_DN14106_c0_g1_i2.p1	8	1	8	1	2	1	2	0	4	4	1	0
TRINITY_DN4536_c1_g1_i6.p1	12	14	236	3	17	11	229	25	30	16	17	9
TRINITY_DN129362_c0_g1_i1.p2	0	0	0	0	0	0	5	0	0	0	0	0
TRINITY_DN5932_c0_g2_i1.p1	63	43	44	55	52	69	198	158	135	133	144	87
TRINITY_DN154437_c8_g1_i1.p1	16	6	11	3	0	3	0	23	6	40	28	30
TRINITY_DN7416_c0_g1_i1.p1	436	572	489	482	631	546	551	367	528	447	352	401
TRINITY_DN5187_c0_g1_i8.p1	13	4	13	10	2	5	17	9	10	4	8	4
TRINITY_DN76248_c0_g1_i2.p1	0	0	0	0	0	0	0	2	0	1	2	1
TRINITY_DN154758_c0_g1_i1.p1	0	0	1	0	0	0	1	0	1	1	2	3
TRINITY_DN27557_c0_g1_i1.p1	0	0	0	0	0	0	0	0	0	0	0	0
TRINITY_DN18640_c0_g2_i6.p1	9	9	15	16	15	16	12	13	7	6	9	9
TRINITY_DN49991_c0_g1_i2.p1	0	4	3	2	3	1	1	2	1	1	2	0
TRINITY_DN1392_c1_g1_i2.p1	20	28	31	24	32	20	58	27	52	29	30	24
TRINITY_DN13720_c0_g1_i10.p2	11	21	20	21	26	29	8	6	5	6	9	8
TRINITY_DN16009_c0_g1_i3.p2	3	2	1	2	2	0	4	0	2	1	2	2
TRINITY_DN36418_c0_g1_i1.p2	30	10	31	15	22	22	43	17	22	25	21	6
TRINITY_DN129776_c0_g1_i1.p1	0	0	0	0	0	0	3	0	0	0	0	0
TRINITY_DN17682_c0_g1_i2.p1	0	1	1	0	0	1	0	1	1	1	1	0
TRINITY_DN149918_c0_g1_i1.p2	0	0	0	0	0	0	0	0	0	0	0	0
TRINITY_DN11664_c0_g1_i1.p1	2906	4462	4040	3923	5035	3719	1883	860	1670	1213	1179	1358
TRINITY_DN50389_c0_g2_i3.p1	0	0	0	0	0	0	1	3	0	1	1	0
TRINITY_DN16329_c1_g1_i3.p1	14	39	25	29	33	74	27	5	8	11	17	12
TRINITY_DN667_c0_g3_i2.p1	0	6	11	14	6	0	2	0	4	5	3	0
TRINITY_DN883_c0_g1_i6.p2	286	511	476	431	405	251	533	278	477	314	307	300
TRINITY_DN2353_c0_g1_i13.p1	83	77	106	63	88	65	132	86	109	79	89	68
TRINITY_DN35220_c0_g1_i2.p1	0	0	0	0	0	0	0	0	0	0	0	0
TRINITY_DN23785_c0_g1_i1.p1	0	0	0	0	6	0	0	2	0	0	0	0
TRINITY_DN45294_c0_g1_i1.p1	0	0	0	0	0	0	3	0	0	0	0	0
TRINITY_DN37654_c1_g1_i1.p1	0	1	0	0	0	0	0	0	1	0	0	0
TRINITY_DN1691_c0_g1_i5.p1	89	98	127	94	109	113	497	335	498	317	270	164
TRINITY_DN92398_c0_g1_i2.p1	3	0	2	0	0	5	0	3	0	0	4	3
TRINITY_DN475_c0_g2_i9.p1	19869	22912	28845	20065	26054	22896	20316	12300	16191	13949	14909	11519
TRINITY_DN37451_c0_g2_i2.p1	2	0	0	1	1	1	0	1	0	0	0	0
TRINITY_DN792_c0_g1_i8.p2	20	12	34	21	28	32	30	15	20	19	28	19
TRINITY_DN400_c11_g1_i2.p1	24	44	50	30	42	68	44	21	42	15	18	17
TRINITY_DN173156_c0_g1_i1.p1	0	2	2	1	1	3	0	0	0	1	3	2
TRINITY_DN77487_c0_g1_i1.p1	4	1	2	0	1	2	1	0	1	0	1	2
TRINITY_DN45297_c0_g1_i1.p1	0	0	0	0	4	0	481	0	0	2	0	15
TRINITY_DN123769_c0_g1_i1.p1	0	0	0	0	0	0	0	0	1	0	1	0
TRINITY_DN167794_c0_g1_i1.p1	0	0	0	0	0	0	3	0	0	0	0	0
TRINITY_DN17028_c0_g1_i7.p1	0	0	0	0	0	0	1	0	0	0	0	0
TRINITY_DN46227_c0_g1_i4.p1	0	0	0	0	0	0	0	0	0	0	0	0
TRINITY_DN167768_c0_g1_i1.p1	0	0	0	0	0	0	3	0	0	0	0	0
TRINITY_DN12050_c0_g1_i12.p1	0	0	1	0	0	0	0	0	0	0	0	0
TRINITY_DN71303_c0_g1_i1.p1	1	0	1	1	0	1	0	1	1	2	0	2
TRINITY_DN174801_c0_g1_i1.p1	0	0	0	0	0	0	4	0	0	0	0	0
TRINITY_DN674_c2_g1_i3.p1	83	55	68	47	78	78	409	268	348	229	177	156
TRINITY_DN267_c0_g1_i65.p1	55	67	67	42	46	61	75	53	53	37	49	38
TRINITY_DN17716_c0_g1_i3.p1	29	21	29	36	29	28	91	78	68	49	59	48
TRINITY_DN1702_c0_g1_i10.p1	553	685	578	587	605	559	816	370	595	477	479	418
TRINITY_DN3077_c0_g2_i10.p2	70	172	87	116	148	127	221	134	161	148	130	105
TRINITY_DN59655_c0_g1_i4.p1	4	42	50	13	28	14	22	8	45	6	4	3
TRINITY_DN1981_c0_g1_i3.p1	189	163	191	188	232	202	262	138	212	184	190	139
TRINITY_DN30188_c0_g1_i12.p1	1	3	3	2	5	6	11	2	2	0	2	4
TRINITY_DN2119_c0_g1_i2.p1	90	34	69	47	109	81	175	81	120	91	93	49
TRINITY_DN34624_c0_g2_i1.p1	0	0	0	0	0	0	0	0	0	0	0	0
TRINITY_DN2781_c0_g1_i2.p1	96	73	107	57	76	152	119	75	104	97	95	54
TRINITY_DN75978_c0_g1_i2.p1	0	0	0	1	0	0	6	0	0	0	0	0
TRINITY_DN62476_c0_g1_i1.p1	5	12	19	6	13	7	17	3	11	1	4	0
TRINITY_DN25245_c0_g1_i5.p1	15	33	41	16	25	36	41	51	37	38	52	20
TRINITY_DN22414_c0_g1_i3.p1	1	1	8	2	1	2	5	7	8	1	5	1
TRINITY_DN4086_c0_g1_i2.p1	3	9	0	2	2	4	0	4	0	0	0	0
TRINITY_DN262_c0_g1_i2.p1	19	11	17	6	8	17	20	7	6	12	12	1
TRINITY_DN52069_c0_g1_i1.p1	1	1	1	0	1	0	1	2	0	0	1	0
TRINITY_DN130441_c0_g1_i1.p1	0	0	0	0	0	0	0	0	0	0	0	0
TRINITY_DN3884_c0_g1_i5.p2	0	0	0	1	0	0	0	2	0	0	0	0
TRINITY_DN6387_c0_g1_i2.p1	823	1171	1200	1195	1214	1039	1384	750	1175	739	820	773
TRINITY_DN6072_c0_g1_i6.p1	1469	1529	1933	1433	1830	1678	1817	953	1354	1107	1106	920
TRINITY_DN26880_c1_g2_i4.p1	0	0	0	0	0	0	0	0	0	0	0	0
TRINITY_DN21420_c0_g1_i1.p1	3	0	6	6	1	4	7	4	2	2	5	0
TRINITY_DN4485_c0_g1_i7.p1	34	20	40	29	44	43	50	18	42	41	43	41
TRINITY_DN22478_c0_g1_i1.p1	6	0	0	0	0	10	19	13	4	22	11	23
TRINITY_DN936_c4_g1_i1.p1	105	77	79	82	90	111	50	63	83	32	82	53
TRINITY_DN1322_c0_g1_i28.p1	26	42	96	71	120	69	108	67	90	74	84	45
TRINITY_DN50348_c0_g2_i6.p1	4	4	5	6	2	10	7	12	7	6	4	6
TRINITY_DN816_c0_g1_i28.p1	1202	1546	2020	1178	1733	1595	1597	1057	1584	887	1213	850
TRINITY_DN117229_c0_g1_i1.p1	5	3	3	1	1	0	1	2	0	0	0	0
TRINITY_DN42876_c0_g2_i5.p1	0	0	0	0	0	1	3	0	2	1	0	0
TRINITY_DN22462_c0_g1_i2.p1	2	2	8	1	2	5	8	0	5	4	0	0
TRINITY_DN119278_c0_g1_i1.p1	0	0	0	0	0	0	5	0	0	0	0	0
TRINITY_DN8947_c0_g1_i1.p1	177	876	375	461	276	140	338	98	239	183	214	280
TRINITY_DN92510_c0_g1_i1.p2	0	0	1	1	0	1	1	0	3	0	0	1
TRINITY_DN143448_c0_g1_i1.p1	101	85	166	81	103	130	247	181	167	181	206	95
TRINITY_DN29844_c0_g1_i1.p1	0	0	0	0	1	0	0	0	1	4	2	0
TRINITY_DN8690_c0_g1_i3.p1	14	17	24	10	24	48	13	17	12	22	17	6
TRINITY_DN17810_c0_g1_i1.p1	8	13	14	13	10	7	24	7	8	8	9	5
TRINITY_DN121847_c0_g1_i1.p1	2	0	1	0	0	0	1	3	2	1	1	0
TRINITY_DN13936_c0_g1_i4.p1	0	6	2	1	9	9	0	9	7	8	0	0
TRINITY_DN2298_c0_g1_i15.p1	0	1	1	2	1	2	0	1	1	0	0	1
TRINITY_DN12494_c1_g1_i4.p1	1	2	0	5	2	1	0	2	7	2	0	1
TRINITY_DN5775_c0_g1_i2.p1	0	0	0	0	0	0	0	0	0	0	0	0
TRINITY_DN1328_c0_g1_i11.p1	162	228	457	214	135	267	818	520	558	370	575	289
TRINITY_DN49739_c0_g1_i1.p1	0	1	0	1	2	0	0	3	1	2	5	2
TRINITY_DN38795_c0_g1_i2.p1	1	4	7	6	0	0	0	2	0	0	5	3
TRINITY_DN5845_c0_g2_i16.p2	0	0	1	0	0	2	2	3	3	2	1	0
TRINITY_DN211_c0_g1_i2.p1	68	61	78	64	69	78	110	104	110	126	101	81
TRINITY_DN3325_c0_g1_i1.p1	386	443	536	394	439	539	680	421	613	529	532	397
TRINITY_DN8609_c0_g1_i1.p1	23	25	27	16	26	49	44	24	27	36	37	21
TRINITY_DN77_c1_g1_i1.p2	34	8	9	14	22	14	5	4	4	8	6	6
TRINITY_DN1211_c6_g1_i2.p1	185	245	204	101	253	240	277	204	111	127	224	177
TRINITY_DN92140_c1_g1_i1.p1	0	0	1	0	0	0	0	0	0	0	0	0
TRINITY_DN144441_c0_g1_i1.p1	0	3	2	2	0	1	0	1	4	1	0	0
TRINITY_DN8576_c3_g1_i1.p1	1	0	3	0	2	3	3	1	2	3	1	5
TRINITY_DN25135_c0_g1_i2.p1	167	200	191	128	192	161	242	161	224	133	132	113
TRINITY_DN12371_c0_g1_i4.p1	3	0	0	2	0	0	3	1	3	4	1	0
TRINITY_DN10021_c1_g1_i1.p1	0	0	3	1	0	0	3	5	3	2	2	1
TRINITY_DN10520_c0_g1_i5.p2	8	1	9	9	4	12	17	19	6	5	11	14
TRINITY_DN5478_c0_g1_i2.p1	0	0	0	0	1	1	0	1	1	0	0	2
TRINITY_DN346_c0_g1_i11.p1	36	39	68	42	36	71	55	50	72	51	63	23
TRINITY_DN123786_c0_g1_i1.p1	0	1	0	1	1	2	0	0	2	0	0	0
TRINITY_DN37380_c0_g1_i1.p1	1	0	1	0	3	1	0	1	1	0	6	2
TRINITY_DN25253_c0_g3_i2.p1	0	0	0	2	0	0	0	1	1	0	0	1
TRINITY_DN9430_c0_g1_i3.p1	1	7	23	1	0	0	0	8	0	37	0	8
TRINITY_DN145_c0_g1_i1.p1	16	10	25	12	29	34	40	23	36	18	28	9
TRINITY_DN129555_c0_g1_i1.p1	0	0	0	1	0	0	16	0	0	0	0	0
TRINITY_DN133_c1_g2_i11.p1	122	99	86	99	153	115	100	82	114	58	56	74
TRINITY_DN1972_c0_g1_i11.p1	166	253	370	164	323	363	627	307	320	321	404	251
TRINITY_DN2119_c0_g1_i12.p1	118	81	149	126	184	140	228	119	169	138	148	90
TRINITY_DN6495_c0_g1_i1.p1	3	4	11	5	3	1	8	3	1	1	6	0
TRINITY_DN33233_c0_g2_i2.p3	5	2	3	1	3	5	6	11	6	14	4	0
TRINITY_DN35023_c0_g1_i4.p1	6	8	11	4	3	6	12	17	9	22	14	0
TRINITY_DN82183_c0_g1_i2.p1	0	2	1	0	0	0	0	0	6	0	0	0
TRINITY_DN4872_c0_g1_i2.p1	67	124	93	76	132	162	225	70	124	106	89	76
TRINITY_DN2005_c0_g1_i6.p1	498	522	683	454	563	657	914	514	702	623	497	433
TRINITY_DN7728_c0_g1_i14.p1	42	44	61	44	54	47	39	15	29	24	26	15
TRINITY_DN65_c8_g1_i17.p1	11	19	16	23	19	25	30	19	38	23	12	4
TRINITY_DN586_c0_g1_i12.p1	141	71	77	73	67	47	189	88	143	104	127	51
TRINITY_DN159441_c0_g1_i1.p1	0	0	0	0	0	0	8	0	0	0	0	0
TRINITY_DN10900_c0_g1_i1.p1	40	7	55	35	35	48	59	34	47	37	47	13
TRINITY_DN10389_c0_g1_i1.p1	1676	2048	2650	1990	2271	1966	3058	1750	2427	1973	1952	1587
TRINITY_DN4216_c0_g1_i2.p1	86	57	82	28	129	103	179	64	104	148	96	37
TRINITY_DN52045_c0_g1_i1.p1	4	16	20	12	13	6	19	8	15	10	26	7
TRINITY_DN13803_c0_g1_i4.p2	2	0	3	1	3	10	8	4	11	7	9	5
TRINITY_DN12901_c0_g1_i1.p1	217	246	281	217	255	252	623	361	489	426	397	282
TRINITY_DN24696_c0_g2_i1.p1	0	6	4	0	5	0	6	0	3	0	0	0
TRINITY_DN158406_c0_g1_i1.p1	0	0	0	0	0	0	4	0	0	0	0	0
TRINITY_DN11678_c0_g1_i3.p2	5	8	7	8	5	8	9	7	12	7	9	4
TRINITY_DN2599_c0_g1_i8.p1	120	124	143	148	115	143	73	54	63	53	50	37
TRINITY_DN53187_c0_g2_i2.p1	0	0	0	0	0	0	0	0	0	0	0	0
TRINITY_DN54066_c0_g1_i1.p1	1	0	1	0	0	0	0	1	0	0	0	0
TRINITY_DN63289_c0_g1_i1.p1	0	2	1	0	0	0	0	0	0	0	0	0
TRINITY_DN50854_c0_g1_i1.p1	13	31	35	18	28	11	8	7	7	3	6	11
TRINITY_DN166344_c0_g1_i1.p1	0	0	0	0	0	0	3	0	0	0	0	0
TRINITY_DN12937_c0_g2_i4.p1	14	29	0	0	0	33	47	14	22	37	59	9
TRINITY_DN402_c0_g1_i8.p1	23	27	30	15	21	53	37	34	34	33	30	21
TRINITY_DN172042_c0_g1_i1.p1	0	0	0	0	0	0	1	0	1	0	0	0
TRINITY_DN10987_c0_g1_i6.p1	0	0	10	6	7	0	9	0	11	2	2	0
TRINITY_DN11460_c0_g1_i1.p1	99	121	174	137	132	137	115	65	113	108	116	82
TRINITY_DN4324_c0_g1_i10.p1	2	0	7	3	0	2	3	0	6	2	2	2
TRINITY_DN135178_c0_g1_i1.p1	0	0	0	0	0	0	0	0	0	0	0	0
TRINITY_DN31562_c0_g1_i1.p3	0	0	0	0	1	0	2	0	2	0	1	1
TRINITY_DN50187_c0_g1_i1.p1	12	3	2	10	20	8	7	6	6	2	1	7
TRINITY_DN3392_c0_g1_i24.p1	1425	1976	2045	1768	2123	2089	2127	1237	1809	1305	1362	1118
TRINITY_DN7669_c0_g1_i4.p1	22	12	39	10	24	26	62	36	26	34	37	11
TRINITY_DN3343_c1_g1_i1.p2	5	8	8	2	7	5	7	1	8	0	1	2
TRINITY_DN28416_c0_g1_i3.p1	0	0	0	0	0	0	0	0	0	0	0	0
TRINITY_DN7016_c0_g1_i13.p1	798	785	1030	742	988	876	1538	917	1227	935	983	683
TRINITY_DN5683_c0_g1_i21.p1	0	0	0	0	0	0	0	0	0	0	0	0
TRINITY_DN28021_c0_g1_i1.p1	1	7	2	0	1	1	6	3	1	4	1	2
TRINITY_DN2244_c2_g1_i12.p1	66	125	153	124	76	72	2417	631	1866	622	859	1184
TRINITY_DN9285_c3_g2_i1.p1	243	265	320	305	328	318	411	211	351	230	245	269
TRINITY_DN153035_c0_g1_i1.p1	0	0	2	0	0	0	0	1	0	0	0	0
TRINITY_DN9189_c0_g1_i2.p1	10	5	17	8	2	8	10	12	9	9	8	0
TRINITY_DN21309_c0_g1_i3.p1	15	23	20	21	23	27	34	24	21	17	32	15
TRINITY_DN1453_c0_g1_i6.p1	77	44	92	60	112	76	125	64	103	64	72	40
TRINITY_DN142907_c0_g1_i1.p3	0	0	0	0	0	0	10	0	0	0	0	0
TRINITY_DN17014_c0_g3_i6.p1	16	13	14	7	10	10	17	23	13	27	10	0
TRINITY_DN146_c0_g1_i31.p1	340	213	488	238	317	340	673	618	480	594	565	288
TRINITY_DN27390_c0_g1_i1.p2	0	2	2	0	1	1	0	2	0	2	0	0
TRINITY_DN147060_c0_g1_i1.p2	0	0	0	0	0	0	2	0	0	0	0	0
TRINITY_DN13237_c2_g1_i1.p1	0	0	0	0	0	0	0	0	0	0	0	0
TRINITY_DN54080_c0_g1_i1.p1	1	4	5	5	0	2	0	4	0	5	2	2
TRINITY_DN7930_c0_g1_i5.p1	0	0	0	0	0	0	7	0	0	0	0	0
TRINITY_DN801_c0_g1_i12.p1	2400	3234	3377	2897	3592	3380	4262	2363	3819	2728	2631	2423
TRINITY_DN43558_c0_g1_i2.p1	4	0	1	1	4	3	6	1	3	0	2	1
TRINITY_DN4130_c0_g1_i15.p1	9	8	3	2	13	6	12	16	16	24	11	11
TRINITY_DN95096_c0_g1_i1.p1	0	1	0	3	1	6	4	1	1	5	2	0
TRINITY_DN9050_c0_g1_i7.p1	10	22	11	14	8	15	11	4	8	8	10	9
TRINITY_DN2774_c0_g1_i15.p1	147	0	402	62	373	120	406	0	144	0	0	0
TRINITY_DN87850_c0_g1_i1.p1	0	0	7	2	4	2	3	0	2	0	4	0
TRINITY_DN9354_c0_g1_i12.p3	1	2	1	1	6	4	1	5	11	8	4	3
TRINITY_DN3270_c0_g1_i1.p1	205	287	393	245	248	272	5354	3408	4999	2175	4158	2466
TRINITY_DN58429_c0_g1_i9.p1	5	5	9	3	7	5	9	5	4	2	5	1
TRINITY_DN2683_c1_g1_i1.p1	23	7	16	13	14	32	19	11	15	3	5	6
TRINITY_DN37237_c0_g1_i1.p1	8	6	3	8	8	10	0	4	1	4	1	0
TRINITY_DN10017_c0_g1_i5.p1	0	3	3	0	5	8	0	3	0	3	0	0
TRINITY_DN516_c0_g1_i13.p1	1616	1556	2196	1621	2058	2070	2779	1924	2241	2013	1953	1418
TRINITY_DN12773_c0_g1_i12.p1	1	8	4	10	6	1	15	13	11	13	9	13
TRINITY_DN24689_c0_g2_i1.p1	0	2	2	0	0	15	37	0	0	10	1	2
TRINITY_DN1093_c5_g1_i10.p1	140	10	144	46	2	169	461	131	162	114	100	203
TRINITY_DN1547_c0_g1_i3.p1	10	11	15	8	11	23	26	12	11	7	17	6
TRINITY_DN107851_c0_g1_i1.p1	0	0	0	2	0	0	48	0	0	0	0	0
TRINITY_DN132702_c0_g1_i1.p1	0	0	0	0	0	0	5	0	0	0	0	0
TRINITY_DN146731_c0_g1_i1.p1	0	0	0	1	0	0	7	0	0	0	0	0
TRINITY_DN16649_c0_g2_i4.p1	2	6	3	2	2	0	2	2	1	0	0	0
TRINITY_DN2392_c0_g1_i2.p1	64	50	102	36	70	58	104	110	65	83	98	35
TRINITY_DN8846_c0_g1_i1.p1	0	0	0	0	0	1	0	2	0	1	0	3
TRINITY_DN7757_c0_g1_i5.p1	9	24	16	22	5	14	66	23	28	26	17	24
TRINITY_DN812_c3_g2_i1.p1	267	282	414	313	334	351	593	374	464	363	434	262
TRINITY_DN1165_c0_g1_i1.p1	12890	23856	23539	19031	18840	16710	16383	8020	13056	11391	10816	10375
TRINITY_DN302_c0_g1_i2.p1	1092	1210	1295	1061	1503	1471	1433	919	1369	1076	1112	665
TRINITY_DN1205_c0_g1_i1.p1	1585	1642	1772	1217	1411	1344	5445	2907	4029	3332	3216	2780
TRINITY_DN447_c0_g1_i9.p1	6394	5858	9064	5473	7256	7598	6480	3809	5245	4425	4768	3194
TRINITY_DN11368_c0_g1_i2.p1	0	4	0	0	0	0	1	1	0	1	0	1
TRINITY_DN2870_c0_g1_i5.p1	45	11	2	10	20	23	45	28	11	5	22	20
TRINITY_DN47706_c0_g1_i16.p1	0	0	0	0	0	0	0	0	0	0	0	0
TRINITY_DN54699_c0_g1_i1.p1	0	0	0	3	0	0	11	0	0	0	0	0
TRINITY_DN1875_c0_g1_i18.p1	316	486	516	366	343	408	514	345	419	327	414	331
TRINITY_DN3133_c1_g1_i3.p1	158	161	180	143	170	196	298	168	249	193	154	131
TRINITY_DN88212_c0_g1_i1.p1	7	15	12	10	20	17	8	7	10	6	8	9
TRINITY_DN5254_c0_g2_i2.p1	300	315	361	299	363	425	508	389	446	344	399	283
TRINITY_DN6211_c0_g1_i1.p1	26	22	32	24	33	45	53	53	58	47	62	36
TRINITY_DN5125_c0_g1_i4.p1	3318	4908	5110	4109	4966	3755	3523	1805	2946	2057	2181	2084
TRINITY_DN70864_c0_g1_i1.p1	0	1	1	0	0	2	1	2	3	0	0	1
TRINITY_DN4830_c0_g1_i1.p1	368	559	600	524	557	489	677	384	547	420	393	332
TRINITY_DN2347_c0_g2_i26.p1	49289	84702	78224	72622	77285	63109	122005	60400	108064	80290	80295	68502
TRINITY_DN107549_c0_g1_i1.p1	0	0	1	0	0	0	0	0	0	0	0	0
TRINITY_DN17992_c0_g1_i3.p1	8	25	14	7	11	15	4	1	2	3	7	0
TRINITY_DN4008_c0_g1_i6.p1	0	0	0	0	0	0	7	0	2	3	0	0
TRINITY_DN155187_c0_g1_i1.p1	4	2	7	7	2	0	1	2	0	1	12	1
TRINITY_DN63521_c0_g2_i1.p1	0	0	0	0	0	0	1	0	0	0	0	0
TRINITY_DN1335_c0_g1_i13.p1	979	1039	1063	764	689	451	237	214	278	221	312	239
[truncated: 36,295 more rows]
