# Supplementary material for: The antennal transcriptome of Triatoma infestans reveals substantial expression changes triggered by a blood meal
Source: BMC Genomics. 2022 Dec 30;23:861. doi: 10.1186/s12864-022-09059-6 (PMC9801554; doi:10.1186/s12864-022-09059-6)
Supplement: Supplementary file 10 — Additional file 10: Supplementary Table S5. Results of the differential expression analysis performed in DESeq2. Differentially expressed genes with an absolute fold-change > 2 (LogFc > 1) are presented using bold font, while genes showing an absolute fold-change > 1.5 (LogFc > 0.58) are presented in blue. [file 12864_2022_9059_MOESM10_ESM.xlsx]

## Sheet: DE_analysis
Additional file 10: Supplementary Table S5. Results of the differential expression analysis performed in DESeq2.
TRINITY code	Mean Normalized Counts	Log2 fold change	Log Fold change Standard error	s-value
TRINITY_DN78_c0_g1_i2.p1	57.6001	-11.4021	3.12056	2.06519e-05
TRINITY_DN3328_c0_g1_i4.p2	165.233	-4.71378	0.251382	0
TRINITY_DN10480_c0_g1_i2.p1	312.253	-4.64316	0.280651	0
TRINITY_DN3328_c0_g1_i4.p3	70.8144	-4.25494	0.391074	0
TRINITY_DN10480_c1_g1_i4.p1	61.371	-4.00434	0.421862	1.16432e-17
TRINITY_DN4437_c0_g1_i9.p1	38.5771	-3.89676	1.43165	0.00114995
TRINITY_DN6356_c0_g1_i3.p2	49.5564	-3.33026	0.851709	4.93408e-05
TRINITY_DN2_c8_g1_i1.p1	263272	-3.27486	0.19368	0
TRINITY_DN16671_c0_g1_i2.p1	5922.75	-3.02961	0.146068	0
TRINITY_DN2418_c1_g1_i1.p1	3623.65	-2.94146	0.392758	6.06024e-11
TRINITY_DN129202_c0_g1_i1.p1	164.769	-2.86961	0.166888	0
TRINITY_DN1321_c0_g1_i19.p1	3845.45	-2.82751	0.132052	0
TRINITY_DN25180_c0_g1_i2.p1	93.1969	-2.79554	0.218162	0
TRINITY_DN27510_c0_g1_i3.p1	103.438	-2.68614	0.22187	0
TRINITY_DN10485_c0_g1_i11.p1	120.571	-2.65598	0.771229	0.000362177
TRINITY_DN223_c0_g1_i2.p1	415.987	-2.65353	0.164995	0
TRINITY_DN6122_c4_g2_i1.p1	70.8343	-2.63583	0.354279	1.51778e-10
TRINITY_DN4182_c0_g1_i2.p1	397.572	-2.54956	0.285315	1.28418e-13
TRINITY_DN10199_c0_g1_i2.p1	439.043	-2.5479	0.294132	7.09537e-13
TRINITY_DN30440_c0_g1_i1.p1	81.5118	-2.54076	0.273454	1.96654e-14
TRINITY_DN9263_c0_g1_i1.p1	155.759	-2.52127	0.320018	4.23975e-11
TRINITY_DN1386_c1_g1_i2.p1	85342.5	-2.49426	0.205533	0
TRINITY_DN1108_c0_g1_i1.p1	5480.07	-2.48568	0.124432	0
TRINITY_DN6922_c0_g1_i1.p1	2697.22	-2.48318	0.122797	0
TRINITY_DN6690_c0_g1_i2.p1	54.7658	-2.46695	0.388713	4.31844e-08
TRINITY_DN2616_c0_g2_i7.p1	593.26	-2.46439	0.227852	2.25708e-18
TRINITY_DN204_c5_g1_i1.p1	12849.1	-2.4576	0.137696	0
TRINITY_DN511_c0_g1_i18.p1	4501.93	-2.43602	0.185671	0
TRINITY_DN13562_c0_g1_i2.p1	95.0492	-2.41686	0.612389	0.000124658
TRINITY_DN12389_c0_g1_i9.p1	77.8341	-2.39658	0.379032	6.72466e-08
TRINITY_DN716_c0_g1_i8.p1	1066.04	-2.3062	0.213736	2.14458e-17
TRINITY_DN518_c0_g1_i6.p1	7211.51	-2.29277	0.133609	0
TRINITY_DN940_c0_g1_i7.p1	789.117	-2.24931	0.203317	2.97738e-18
TRINITY_DN1757_c0_g1_i2.p1	96.8082	-2.1933	0.366202	4.54793e-07
TRINITY_DN18037_c1_g1_i4.p1	141.806	-2.18685	0.1648	0
TRINITY_DN1138_c0_g1_i3.p1	632.364	-2.17354	0.233979	2.87128e-13
TRINITY_DN2494_c0_g1_i4.p1	10768	-2.16188	0.128679	0
TRINITY_DN219_c0_g1_i11.p1	5404.27	-2.15447	0.174464	0
TRINITY_DN1189_c0_g3_i1.p1	50.253	-2.13113	0.601752	0.000505897
TRINITY_DN5651_c0_g1_i1.p1	111.581	-2.10104	0.22318	2.42436e-13
TRINITY_DN1709_c1_g1_i2.p1	19739.8	-2.08842	0.116431	0
TRINITY_DN1988_c5_g1_i9.p1	69.0973	-2.0784	0.31007	5.15337e-08
TRINITY_DN1938_c0_g1_i13.p1	1339.46	-2.06556	0.324173	1.44012e-07
TRINITY_DN1757_c0_g1_i3.p1	88.8402	-2.0578	0.374303	2.99118e-06
TRINITY_DN1809_c0_g1_i3.p1	53.162	-2.0491	0.300499	3.58306e-08
TRINITY_DN301_c0_g1_i2.p1	95.9114	-2.04492	0.298317	3.15813e-08
TRINITY_DN6123_c0_g1_i10.p1	83.2802	-2.02994	0.382707	5.2428e-06
TRINITY_DN14504_c0_g1_i14.p1	128.137	-2.02439	0.291138	1.99153e-08
TRINITY_DN2624_c0_g1_i3.p1	23926.1	-2.01776	0.144034	0
TRINITY_DN6690_c0_g1_i13.p1	529.584	-1.99625	0.28482	1.91057e-08
TRINITY_DN15614_c0_g1_i1.p1	173.462	-1.99526	0.268776	5.67003e-09
TRINITY_DN1069_c0_g1_i5.p1	85.8433	-1.97379	0.286988	4.44713e-08
TRINITY_DN142523_c0_g1_i1.p1	537.561	-1.97097	0.210536	1.21106e-12
TRINITY_DN11060_c0_g2_i4.p1	7100.17	-1.97077	0.107874	0
TRINITY_DN717_c1_g1_i10.p1	529.418	-1.94898	0.192506	3.29361e-14
TRINITY_DN2962_c0_g1_i15.p1	158.35	-1.93228	0.207297	2.19691e-12
TRINITY_DN1321_c0_g1_i12.p1	14584.9	-1.93183	0.0771741	0
TRINITY_DN7996_c0_g1_i2.p1	7538.44	-1.90793	0.118303	0
TRINITY_DN637_c0_g1_i6.p1	1943.71	-1.90315	0.298791	3.65708e-07
TRINITY_DN2077_c0_g1_i15.p1	103.111	-1.90152	0.21606	3.46263e-11
TRINITY_DN3178_c0_g1_i13.p1	5304.66	-1.89685	0.146453	0
TRINITY_DN1279_c0_g1_i9.p1	383.724	-1.88901	0.293941	3.23856e-07
TRINITY_DN623_c0_g1_i11.p2	65.0228	-1.88208	0.307573	8.97486e-07
TRINITY_DN301_c0_g1_i5.p1	3236.56	-1.87946	0.130335	0
TRINITY_DN24335_c0_g1_i4.p1	145.03	-1.87278	0.239454	1.90278e-09
TRINITY_DN559_c0_g1_i30.p1	2696.11	-1.87236	0.126357	0
TRINITY_DN20142_c0_g1_i1.p1	471.421	-1.86944	0.16333	7.19909e-17
TRINITY_DN196_c0_g1_i3.p1	8441.31	-1.83759	0.127987	0
TRINITY_DN3614_c0_g1_i1.p1	2314.02	-1.83258	0.102888	0
TRINITY_DN11557_c0_g1_i2.p1	8510.04	-1.82829	0.0973345	0
TRINITY_DN1321_c0_g1_i4.p1	1677.91	-1.82592	0.122452	0
TRINITY_DN1298_c1_g1_i2.p1	7230.74	-1.82465	0.166978	2.40763e-15
TRINITY_DN2620_c0_g1_i1.p1	273.96	-1.8233	0.167038	2.70667e-15
TRINITY_DN1770_c2_g1_i7.p1	2171.73	-1.81957	0.313233	2.81394e-06
TRINITY_DN4234_c0_g1_i10.p1	3758.67	-1.81802	0.141372	0
TRINITY_DN1047_c0_g1_i10.p1	219.847	-1.79823	0.168244	9.48558e-15
TRINITY_DN1707_c0_g1_i4.p2	103.241	-1.796	1.01921	0.0187026
TRINITY_DN3213_c0_g1_i6.p1	56.9993	-1.7769	0.398069	0.000120342
TRINITY_DN625_c0_g2_i4.p1	5581.81	-1.77313	0.128485	0
TRINITY_DN7655_c0_g1_i3.p1	2012.78	-1.77043	0.141014	0
TRINITY_DN485_c0_g1_i10.p1	4407.81	-1.76496	0.0964521	0
TRINITY_DN3520_c0_g1_i1.p1	131.131	-1.75742	0.216064	1.24451e-09
TRINITY_DN118840_c0_g1_i1.p1	130.403	-1.75648	0.326967	1.2802e-05
TRINITY_DN189_c0_g3_i7.p1	120.1	-1.75588	0.30735	4.31586e-06
TRINITY_DN2616_c0_g2_i1.p1	4119.55	-1.75195	0.13662	0
TRINITY_DN2268_c0_g2_i1.p1	4256.03	-1.7431	0.124705	0
TRINITY_DN24335_c0_g1_i6.p1	184.733	-1.74023	0.215063	2.09214e-09
TRINITY_DN2031_c0_g1_i48.p2	100.96	-1.73339	0.351227	4.12265e-05
TRINITY_DN445_c0_g1_i8.p1	196.872	-1.72103	0.185108	2.27721e-11
TRINITY_DN141605_c0_g1_i1.p1	19759.4	-1.71538	0.111162	0
TRINITY_DN30644_c0_g1_i2.p1	70.1631	-1.71101	0.188961	7.7319e-11
TRINITY_DN1138_c0_g1_i6.p1	2918.12	-1.70985	0.158493	2.69678e-14
TRINITY_DN196_c0_g1_i17.p1	1849.2	-1.70394	0.0779366	0
TRINITY_DN6510_c17_g1_i1.p1	701.343	-1.70125	0.137436	1.03115e-17
TRINITY_DN31155_c0_g1_i5.p1	107.629	-1.68362	0.504346	0.00166321
TRINITY_DN9341_c0_g1_i11.p1	6179.25	-1.68057	0.11007	0
TRINITY_DN8088_c0_g1_i1.p1	1387.77	-1.67914	0.16292	4.93764e-13
TRINITY_DN9106_c0_g1_i2.p1	954.35	-1.67758	0.141423	1.73021e-16
TRINITY_DN3054_c1_g1_i11.p1	863.798	-1.67066	0.173652	1.05088e-11
TRINITY_DN6170_c0_g1_i2.p1	2955.34	-1.66754	0.132918	1.29582e-17
TRINITY_DN1369_c0_g1_i19.p1	120.612	-1.66672	0.312734	2.16377e-05
TRINITY_DN5706_c0_g1_i1.p1	14111.2	-1.66599	0.118511	0
TRINITY_DN1205_c0_g1_i14.p1	1454.8	-1.66073	0.255748	9.783e-07
TRINITY_DN1271_c0_g1_i21.p1	178.103	-1.65977	0.171157	7.40825e-12
TRINITY_DN12877_c0_g2_i1.p1	178.908	-1.65138	0.198675	2.18992e-09
TRINITY_DN2305_c0_g1_i1.p1	15548	-1.65063	0.118463	0
TRINITY_DN9398_c0_g2_i3.p1	104	-1.64938	0.420878	0.000604743
TRINITY_DN3748_c0_g1_i1.p1	5131.62	-1.64854	0.15664	2.64838e-13
TRINITY_DN28_c0_g2_i3.p1	5140.27	-1.6446	0.118166	0
TRINITY_DN4437_c0_g1_i2.p1	442.922	-1.64197	0.200433	4.67938e-09
TRINITY_DN2571_c0_g1_i3.p1	3759.98	-1.63836	0.0968219	0
TRINITY_DN2772_c0_g2_i1.p1	3294.48	-1.6317	0.115328	0
TRINITY_DN5496_c0_g1_i2.p1	768.039	-1.63103	0.168439	1.50539e-11
TRINITY_DN6572_c0_g1_i12.p1	3771.07	-1.63016	0.0928434	0
TRINITY_DN1238_c0_g1_i2.p1	756.959	-1.62997	0.121018	0
TRINITY_DN1335_c0_g1_i13.p1	542.313	-1.6295	0.245848	8.04475e-07
TRINITY_DN46821_c0_g1_i2.p1	131.027	-1.62403	0.447489	0.00110958
TRINITY_DN3240_c1_g1_i3.p1	67.011	-1.62373	0.195239	3.31574e-09
TRINITY_DN1312_c2_g1_i2.p1	745.71	-1.6179	0.125459	4.38973e-18
TRINITY_DN559_c0_g1_i25.p1	2177.11	-1.61538	0.133789	3.08435e-16
TRINITY_DN398_c0_g1_i104.p1	120.166	-1.61157	0.225128	1.53253e-07
TRINITY_DN124_c2_g1_i4.p1	274.347	-1.60914	0.158211	2.79556e-12
TRINITY_DN6577_c0_g1_i1.p1	668.476	-1.60794	0.135108	6.73446e-16
TRINITY_DN24269_c0_g1_i9.p1	120.643	-1.60483	0.149094	2.01314e-13
TRINITY_DN10264_c1_g1_i9.p1	92.6396	-1.60363	0.207794	3.05774e-08
TRINITY_DN717_c1_g1_i1.p2	74.3585	-1.60083	0.333885	9.84666e-05
TRINITY_DN3629_c0_g1_i10.p1	766.439	-1.60062	0.131317	1.42463e-16
TRINITY_DN818_c0_g1_i16.p1	1114.92	-1.59727	0.127442	4.76246e-17
TRINITY_DN6546_c0_g2_i5.p1	422.478	-1.5938	0.169306	8.0977e-11
TRINITY_DN9305_c0_g1_i3.p1	55.0836	-1.59142	0.427712	0.00101592
TRINITY_DN5576_c2_g1_i10.p1	351.714	-1.57952	0.115671	0
TRINITY_DN584_c5_g1_i3.p1	26711.9	-1.5782	0.119806	3.6882e-18
TRINITY_DN11715_c0_g1_i2.p1	165.163	-1.57741	0.187017	3.70259e-09
TRINITY_DN1501_c0_g1_i4.p1	669.48	-1.57592	0.0987168	0
TRINITY_DN47498_c0_g1_i1.p1	122.535	-1.57315	0.298798	3.53955e-05
TRINITY_DN3655_c0_g2_i1.p1	4100.73	-1.5707	0.123328	3.20827e-17
TRINITY_DN4277_c0_g1_i12.p1	75.6615	-1.57014	0.277797	1.4434e-05
TRINITY_DN6356_c0_g1_i2.p1	2371.4	-1.56588	0.12831	4.52102e-16
TRINITY_DN90_c0_g1_i9.p1	591.379	-1.56272	0.155743	7.98476e-12
TRINITY_DN36_c0_g1_i3.p1	328.143	-1.55299	0.15858	3.12778e-11
TRINITY_DN2767_c0_g1_i1.p1	696.929	-1.55174	0.193223	1.70731e-08
TRINITY_DN9103_c0_g1_i10.p1	72.8847	-1.54863	0.330075	0.000173912
TRINITY_DN2451_c1_g1_i10.p1	14415.2	-1.54801	0.11226	0
TRINITY_DN3214_c0_g1_i6.p1	1288.13	-1.54289	0.110461	0
TRINITY_DN1138_c0_g1_i9.p1	6178.14	-1.54041	0.160677	8.87159e-11
TRINITY_DN10708_c2_g1_i4.p1	2333.1	-1.54016	0.111623	0
TRINITY_DN3639_c0_g1_i18.p2	71.9219	-1.53826	0.254847	6.42556e-06
TRINITY_DN2410_c0_g1_i1.p1	639.866	-1.52599	0.340899	0.00029182
TRINITY_DN1968_c3_g1_i1.p1	67.5706	-1.5233	0.220128	7.7096e-07
TRINITY_DN519_c1_g1_i21.p1	659.354	-1.52085	0.195884	6.89234e-08
TRINITY_DN11664_c0_g1_i1.p1	2638.48	-1.5191	0.137945	3.12275e-13
TRINITY_DN559_c0_g1_i21.p1	51.3839	-1.51752	0.510569	0.0041911
TRINITY_DN9836_c0_g1_i1.p1	3421.49	-1.5146	0.157329	9.7851e-11
TRINITY_DN19040_c0_g1_i5.p1	213.096	-1.50817	0.177115	5.88162e-09
TRINITY_DN371_c0_g1_i3.p1	4759.14	-1.507	0.128812	1.58066e-14
TRINITY_DN1707_c0_g1_i12.p2	1977.32	-1.5029	0.115091	3.65176e-17
TRINITY_DN1849_c0_g2_i1.p1	4191.65	-1.49377	0.111565	8.96293e-18
TRINITY_DN2232_c0_g1_i25.p1	281.33	-1.49258	0.21392	8.39055e-07
TRINITY_DN6277_c0_g1_i9.p1	3266.88	-1.48956	0.429164	0.00202395
TRINITY_DN4196_c0_g1_i2.p1	6090.43	-1.48794	0.0854428	0
TRINITY_DN10867_c0_g1_i3.p1	144.962	-1.48512	0.150274	6.36764e-11
TRINITY_DN510_c0_g1_i2.p1	95.6212	-1.48344	0.197946	1.82326e-07
TRINITY_DN852_c0_g1_i4.p1	419.633	-1.48036	0.164114	1.03562e-09
TRINITY_DN19232_c0_g1_i5.p1	1933.06	-1.4803	0.101612	0
TRINITY_DN9106_c0_g1_i4.p1	364.015	-1.47935	0.124128	1.08342e-14
TRINITY_DN1066_c0_g2_i1.p2	118.973	-1.47907	0.183377	3.47212e-08
TRINITY_DN1271_c0_g1_i11.p1	1329.96	-1.47488	0.136927	2.33911e-12
TRINITY_DN2109_c0_g1_i38.p1	87.04	-1.4664	0.437861	0.00264336
TRINITY_DN766_c0_g1_i6.p1	142.4	-1.46534	0.193819	1.77237e-07
TRINITY_DN2320_c0_g2_i4.p1	338.658	-1.46533	0.170255	7.27363e-09
TRINITY_DN811_c0_g1_i2.p1	4610.24	-1.46325	0.0936101	0
TRINITY_DN11271_c0_g1_i4.p1	77.0804	-1.46149	0.213965	1.61543e-06
TRINITY_DN9341_c0_g1_i4.p1	251.955	-1.4605	0.177622	2.24213e-08
TRINITY_DN2533_c0_g2_i5.p1	249.776	-1.46039	0.247978	1.52098e-05
TRINITY_DN12553_c0_g1_i5.p1	233.485	-1.45945	0.138578	4.76882e-12
TRINITY_DN2031_c0_g1_i7.p1	324.335	-1.45909	0.138791	5.77198e-12
TRINITY_DN4234_c0_g1_i7.p1	607.545	-1.45713	0.178238	3.25852e-08
TRINITY_DN10708_c2_g1_i2.p1	3522.03	-1.45514	0.0754562	0
TRINITY_DN5362_c0_g1_i6.p1	68.8488	-1.44999	0.375529	0.00120772
TRINITY_DN2714_c1_g1_i3.p1	9290.73	-1.44948	0.122448	3.979e-14
TRINITY_DN9066_c0_g1_i8.p1	696.252	-1.44492	0.158721	1.39602e-09
TRINITY_DN306_c0_g1_i18.p2	117.863	-1.44244	0.275935	7.92646e-05
TRINITY_DN35196_c0_g1_i2.p1	114.494	-1.44126	0.167304	1.0859e-08
TRINITY_DN7334_c0_g1_i2.p1	206.99	-1.4374	0.216875	3.05192e-06
TRINITY_DN6123_c0_g1_i4.p1	212.09	-1.43622	0.230654	8.24115e-06
TRINITY_DN2962_c0_g1_i2.p1	73.3546	-1.43419	0.432296	0.00300187
TRINITY_DN5423_c0_g1_i1.p1	4010.95	-1.43273	0.0817165	0
TRINITY_DN2104_c0_g1_i10.p1	9132.78	-1.4322	0.0981701	0
TRINITY_DN144_c0_g1_i3.p1	1050.85	-1.43129	0.127728	8.82031e-13
TRINITY_DN189_c0_g3_i1.p1	227.675	-1.42768	0.160294	5.32423e-09
TRINITY_DN861_c1_g2_i5.p1	9260.79	-1.42692	0.13642	1.80608e-11
TRINITY_DN2502_c0_g1_i1.p1	241.601	-1.4264	0.191223	4.27561e-07
TRINITY_DN5010_c1_g1_i7.p1	456.983	-1.42638	0.190379	3.56997e-07
TRINITY_DN6253_c0_g1_i4.p1	8457	-1.42238	0.100016	0
TRINITY_DN3409_c0_g1_i19.p1	1032.95	-1.421	0.119093	5.26846e-14
TRINITY_DN2490_c1_g1_i2.p1	443.7	-1.41926	0.110398	7.79705e-16
TRINITY_DN5744_c0_g1_i1.p1	7286.1	-1.41808	0.0969085	0
TRINITY_DN510_c0_g1_i5.p1	170.727	-1.4172	0.177034	8.8505e-08
TRINITY_DN4319_c0_g2_i3.p1	153.901	-1.41627	0.257624	4.78973e-05
TRINITY_DN5205_c0_g1_i10.p1	4524.5	-1.41625	0.108109	3.47611e-16
TRINITY_DN4392_c0_g1_i1.p1	20535.9	-1.4141	0.110075	1.01779e-15
TRINITY_DN1271_c0_g1_i13.p1	721.475	-1.4107	0.167208	2.15546e-08
TRINITY_DN1689_c0_g1_i19.p1	286.602	-1.41029	0.140771	1.26837e-10
TRINITY_DN181_c1_g1_i11.p1	712.805	-1.40722	0.16973	4.1908e-08
TRINITY_DN1174_c0_g2_i1.p1	162.459	-1.406	0.270091	9.97273e-05
TRINITY_DN90_c0_g1_i2.p1	46.3284	-1.40452	0.438537	0.00376078
TRINITY_DN2845_c0_g1_i11.p1	965.848	-1.40175	0.181825	2.45302e-07
TRINITY_DN781_c4_g1_i2.p1	6229.43	-1.40057	0.117742	9.44514e-14
TRINITY_DN4901_c0_g1_i1.p1	109.887	-1.39994	0.220913	8.39066e-06
TRINITY_DN9851_c0_g1_i5.p1	402.033	-1.39948	0.120572	3.6647e-13
TRINITY_DN4338_c2_g1_i1.p1	4152.71	-1.38897	0.113617	3.61701e-14
TRINITY_DN809_c1_g2_i8.p1	657.388	-1.38805	0.130201	1.91584e-11
TRINITY_DN9021_c0_g1_i20.p2	86.0194	-1.38667	0.168048	7.23351e-08
TRINITY_DN10149_c0_g1_i10.p1	197.333	-1.3807	0.145346	7.89688e-10
TRINITY_DN379_c0_g2_i1.p1	3287.05	-1.37687	0.19746	2.30568e-06
TRINITY_DN9115_c0_g1_i2.p1	719.973	-1.3757	0.0864398	0
TRINITY_DN219_c0_g1_i3.p1	4316.98	-1.37402	0.100964	8.75286e-17
TRINITY_DN14902_c0_g1_i4.p1	78.8605	-1.37339	0.300239	0.000412804
TRINITY_DN32_c0_g1_i10.p1	685.54	-1.37338	0.203088	3.54402e-06
TRINITY_DN717_c1_g1_i2.p1	195.22	-1.36902	0.168572	1.03007e-07
TRINITY_DN18846_c0_g1_i7.p1	1148.75	-1.36787	0.136562	2.44907e-10
TRINITY_DN14714_c0_g1_i2.p1	1101.31	-1.36642	0.136637	3.43095e-10
TRINITY_DN189_c0_g2_i1.p1	10079	-1.36582	0.106057	3.44886e-15
TRINITY_DN1364_c0_g1_i13.p1	432.38	-1.36557	0.181352	5.86797e-07
TRINITY_DN829_c0_g1_i10.p1	2869.29	-1.3621	0.178329	4.85236e-07
TRINITY_DN6810_c0_g1_i2.p1	5174.15	-1.35702	0.10261	1.15196e-15
TRINITY_DN876_c0_g1_i3.p3	92.601	-1.35482	0.365989	0.00206252
TRINITY_DN21106_c0_g1_i1.p2	23083.4	-1.35323	0.103139	1.89091e-15
TRINITY_DN11049_c0_g1_i6.p1	1741.73	-1.35276	0.121696	5.25377e-12
TRINITY_DN1475_c0_g1_i1.p1	110.64	-1.35115	0.355239	0.00176464
TRINITY_DN3510_c0_g1_i55.p1	284.288	-1.34628	0.252696	0.000107661
TRINITY_DN416_c0_g1_i10.p1	114.315	-1.34442	0.25914	0.000165362
TRINITY_DN999_c1_g2_i4.p1	3764.34	-1.34399	0.087529	0
TRINITY_DN12617_c0_g1_i2.p1	90.834	-1.34096	0.398205	0.00348072
TRINITY_DN814_c0_g1_i11.p1	185.775	-1.33866	0.208889	1.19712e-05
TRINITY_DN3069_c2_g1_i5.p1	112.109	-1.33835	0.210269	1.30191e-05
TRINITY_DN1411_c0_g1_i3.p1	1701.94	-1.33439	0.189111	2.69904e-06
TRINITY_DN1511_c3_g1_i18.p1	6178.31	-1.33293	0.128243	1.41737e-10
TRINITY_DN624_c0_g1_i14.p1	6949.78	-1.33268	0.083678	0
TRINITY_DN90_c0_g1_i11.p2	335.241	-1.33219	0.129697	2.06893e-10
TRINITY_DN20080_c0_g1_i6.p1	583.826	-1.32737	0.162844	1.62598e-07
TRINITY_DN3006_c0_g1_i1.p1	3485.18	-1.32501	0.140627	4.99577e-09
TRINITY_DN2123_c2_g1_i17.p1	1323.86	-1.32389	0.118729	1.42048e-11
TRINITY_DN30206_c0_g1_i2.p1	4671.61	-1.32283	0.133261	5.99062e-10
TRINITY_DN90389_c0_g1_i10.p1	52317.6	-1.31767	0.0868584	0
TRINITY_DN8307_c0_g1_i2.p1	6432.13	-1.31669	0.079943	0
TRINITY_DN9168_c0_g1_i2.p1	1329.41	-1.31481	0.118938	2.4093e-11
TRINITY_DN16223_c0_g3_i2.p1	3705.63	-1.31366	0.095578	5.77385e-16
TRINITY_DN1776_c0_g1_i37.p1	95.3082	-1.3128	0.295795	0.0007655
TRINITY_DN143_c5_g1_i1.p1	343.444	-1.31181	0.102056	2.41317e-14
TRINITY_DN6253_c0_g1_i7.p1	373.87	-1.31162	0.190209	4.12047e-06
TRINITY_DN1167_c0_g1_i15.p1	729.064	-1.30667	0.110486	1.52924e-12
TRINITY_DN8636_c0_g1_i4.p1	1357.04	-1.30658	0.13855	6.09729e-09
TRINITY_DN313_c0_g1_i13.p1	3317.03	-1.30498	0.100318	1.39284e-14
TRINITY_DN1345_c0_g1_i10.p1	1248.37	-1.29955	0.137364	6.53841e-09
TRINITY_DN3496_c0_g1_i1.p1	1612.26	-1.29929	0.0998668	1.77425e-14
TRINITY_DN94_c1_g2_i1.p1	13117.4	-1.29728	0.0809707	0
TRINITY_DN1532_c0_g1_i6.p2	535.481	-1.29677	0.240834	0.000147269
TRINITY_DN7150_c0_g1_i11.p1	2631.32	-1.29599	0.0761845	0
TRINITY_DN2172_c1_g1_i3.p1	1851.95	-1.29577	0.166139	6.76843e-07
TRINITY_DN6306_c0_g1_i2.p1	5945.08	-1.29419	0.0852281	0
TRINITY_DN852_c0_g1_i1.p1	7271.53	-1.29303	0.11321	9.84142e-12
TRINITY_DN11271_c0_g1_i17.p1	993.302	-1.29199	0.173211	1.68238e-06
TRINITY_DN6382_c0_g1_i6.p1	5967.22	-1.28976	0.115031	2.68051e-11
TRINITY_DN1715_c0_g1_i5.p1	121.89	-1.28702	0.200707	1.69021e-05
TRINITY_DN1103_c0_g1_i1.p1	458.849	-1.28383	0.0722155	0
TRINITY_DN864_c3_g1_i1.p1	4706.01	-1.28017	0.0966344	1.22899e-14
TRINITY_DN3510_c0_g1_i29.p2	74.0925	-1.27955	0.2622	0.00039392
TRINITY_DN4952_c0_g1_i1.p1	1614.69	-1.27759	0.10583	1.41102e-12
TRINITY_DN6172_c1_g1_i10.p1	188.545	-1.27328	0.242758	0.000225225
TRINITY_DN799_c0_g1_i16.p1	155.553	-1.27217	0.180658	4.61538e-06
TRINITY_DN24119_c1_g1_i1.p1	690.711	-1.271	0.11974	2.58715e-10
TRINITY_DN252_c0_g1_i11.p1	72.1139	-1.26978	0.243778	0.000241293
TRINITY_DN2343_c0_g1_i7.p1	17057.5	-1.26663	0.0861071	5.44879e-17
TRINITY_DN819_c0_g2_i2.p1	10532.7	-1.26635	0.0882336	2.04482e-16
TRINITY_DN1394_c0_g1_i1.p1	18887.5	-1.26487	0.106416	3.83888e-12
TRINITY_DN3080_c0_g2_i1.p1	617.615	-1.26263	0.15038	2.27054e-07
TRINITY_DN4600_c3_g1_i2.p1	6626.04	-1.25964	0.0874411	2.36833e-16
TRINITY_DN325_c0_g1_i3.p1	2890.05	-1.25785	0.140404	6.07585e-08
TRINITY_DN4361_c0_g1_i6.p1	8119.36	-1.25749	0.103553	2.62894e-12
TRINITY_DN5058_c0_g1_i2.p1	3590.61	-1.25735	0.109945	2.96958e-11
TRINITY_DN1149_c2_g1_i1.p1	12286	-1.25698	0.101069	8.17745e-13
TRINITY_DN6937_c1_g2_i5.p1	1383.35	-1.25676	0.0779104	0
TRINITY_DN35583_c0_g2_i3.p1	168.264	-1.25357	0.31873	0.00208862
TRINITY_DN8029_c0_g1_i2.p1	72.5304	-1.25185	0.31988	0.00218186
TRINITY_DN4271_c0_g1_i5.p1	2428.85	-1.24921	0.101794	1.65219e-12
TRINITY_DN1206_c0_g1_i8.p1	575.875	-1.24885	0.208772	6.01285e-05
TRINITY_DN3045_c0_g1_i2.p1	1394.66	-1.24598	0.100587	1.30198e-12
TRINITY_DN1020_c0_g1_i12.p2	99.3391	-1.24578	0.302527	0.00163029
TRINITY_DN3103_c0_g1_i1.p1	2198.59	-1.24518	0.110604	7.3652e-11
TRINITY_DN9055_c0_g1_i1.p1	4446.97	-1.24221	0.104436	6.30355e-12
TRINITY_DN16976_c0_g1_i3.p1	130.886	-1.24157	0.168588	3.25402e-06
TRINITY_DN4609_c0_g1_i3.p1	439.311	-1.23974	1.14128	0.0581863
TRINITY_DN3143_c1_g5_i1.p1	1735.72	-1.2331	0.121345	2.72742e-09
TRINITY_DN502_c1_g1_i31.p1	11973.6	-1.23275	0.0747259	0
TRINITY_DN1740_c0_g1_i1.p1	34806.8	-1.23199	0.0839834	2.72524e-16
TRINITY_DN2599_c0_g1_i8.p1	92.5335	-1.23055	0.158494	1.75055e-06
TRINITY_DN2462_c1_g1_i4.p1	3246.97	-1.23019	0.0962596	5.32886e-13
TRINITY_DN2631_c0_g1_i4.p1	1011.98	-1.22828	0.175695	9.63667e-06
TRINITY_DN5038_c0_g1_i2.p1	1064.34	-1.22478	0.149821	7.39109e-07
TRINITY_DN18623_c0_g3_i1.p1	243.851	-1.22358	0.206228	8.44791e-05
TRINITY_DN1252_c0_g1_i1.p1	159140	-1.22318	0.221298	0.000195675
TRINITY_DN8947_c1_g1_i1.p1	3863.74	-1.2222	0.102223	1.19252e-11
TRINITY_DN3751_c0_g2_i1.p1	351.175	-1.22189	0.205432	8.23768e-05
TRINITY_DN816_c0_g1_i22.p1	10392.2	-1.21861	0.142697	3.16011e-07
TRINITY_DN2160_c0_g1_i1.p1	484.553	-1.21844	0.118823	2.95823e-09
TRINITY_DN5036_c0_g1_i1.p1	2084.09	-1.21791	0.093743	3.94817e-13
TRINITY_DN522_c0_g1_i2.p1	25775.8	-1.21787	0.11881	3.19332e-09
TRINITY_DN4588_c0_g1_i2.p1	13972.1	-1.21434	0.11527	9.7285e-10
TRINITY_DN996_c2_g1_i2.p1	8794.75	-1.21253	0.101142	1.59304e-11
TRINITY_DN8665_c0_g1_i2.p1	136.915	-1.2115	0.202111	8.34227e-05
TRINITY_DN1282_c0_g1_i13.p1	1569.25	-1.21084	0.18579	2.9396e-05
TRINITY_DN1822_c0_g1_i12.p1	1093.32	-1.21007	0.151319	1.46549e-06
TRINITY_DN795_c0_g1_i5.p1	493.851	-1.2099	0.117838	3.9658e-09
TRINITY_DN7765_c0_g1_i2.p1	2500.6	-1.20769	0.117647	4.23774e-09
TRINITY_DN9313_c0_g1_i3.p1	774.387	-1.20631	0.119389	6.31699e-09
TRINITY_DN1511_c3_g1_i23.p1	5462.59	-1.20606	0.0615493	0
TRINITY_DN4786_c0_g2_i1.p1	1807.22	-1.20561	0.198245	7.43282e-05
TRINITY_DN1867_c0_g1_i1.p1	179.749	-1.2042	0.114217	1.3197e-09
TRINITY_DN4570_c1_g2_i1.p1	5785.49	-1.20388	0.0560676	0
TRINITY_DN591_c0_g1_i11.p1	2893.59	-1.20361	0.108502	3.58866e-10
TRINITY_DN15569_c1_g1_i13.p1	65.1663	-1.20298	0.528213	0.0194613
TRINITY_DN2241_c1_g2_i1.p1	2463.84	-1.20165	0.110588	5.58376e-10
TRINITY_DN324_c6_g1_i4.p1	1837.54	-1.20113	0.100129	2.14518e-11
TRINITY_DN164_c0_g2_i5.p1	2749.63	-1.19778	0.115371	3.44408e-09
TRINITY_DN5425_c0_g1_i2.p1	1633.7	-1.1964	0.134098	1.57928e-07
TRINITY_DN3751_c0_g1_i18.p1	714.093	-1.19533	0.236518	0.000479108
TRINITY_DN1630_c1_g1_i1.p1	80.8583	-1.19392	0.291851	0.00215511
TRINITY_DN5010_c1_g1_i2.p1	93.5244	-1.19183	0.23571	0.000487954
TRINITY_DN5051_c0_g1_i3.p1	458.177	-1.18981	0.16531	9.96584e-06
TRINITY_DN632_c0_g1_i5.p1	1032.6	-1.18954	0.0879164	1.41045e-13
TRINITY_DN6151_c0_g1_i7.p1	117.183	-1.18633	0.426383	0.0118736
TRINITY_DN5873_c0_g1_i19.p1	215.453	-1.1854	0.115814	7.0126e-09
TRINITY_DN5478_c1_g1_i2.p1	17400	-1.18492	0.116674	9.29079e-09
TRINITY_DN7934_c0_g1_i15.p1	74.896	-1.18437	0.236415	0.000590122
TRINITY_DN137332_c0_g1_i1.p1	454.393	-1.18362	0.160331	6.55392e-06
TRINITY_DN2397_c0_g1_i6.p1	225.805	-1.18211	0.13767	5.09055e-07
TRINITY_DN3687_c0_g3_i1.p1	1530.01	-1.18004	0.128883	1.10144e-07
TRINITY_DN13915_c0_g1_i4.p1	5663.92	-1.17756	0.105653	5.26029e-10
TRINITY_DN21774_c0_g1_i21.p1	60.8471	-1.17718	0.347949	0.00557365
TRINITY_DN214_c0_g1_i12.p1	513.189	-1.1754	0.250566	0.000993537
TRINITY_DN5258_c0_g1_i4.p1	89.9828	-1.17482	0.213713	0.000294516
TRINITY_DN16588_c0_g1_i1.p1	345.752	-1.17381	0.133789	4.18568e-07
TRINITY_DN22573_c0_g1_i1.p1	1062.19	-1.17242	0.134235	4.74365e-07
TRINITY_DN1261_c0_g1_i13.p1	332.423	-1.17078	0.188179	7.82379e-05
TRINITY_DN956_c1_g1_i2.p1	225.213	-1.16993	0.153681	4.41533e-06
TRINITY_DN502_c1_g1_i23.p1	12311.3	-1.16786	0.0714633	7.59702e-18
TRINITY_DN2395_c0_g1_i6.p1	14761.5	-1.16605	0.0955287	3.81174e-11
TRINITY_DN18594_c0_g3_i15.p1	82.3311	-1.16518	0.199186	0.00017919
TRINITY_DN10672_c0_g1_i7.p1	1299.12	-1.16449	0.162766	1.39469e-05
TRINITY_DN13112_c0_g1_i1.p1	2040.75	-1.16284	0.10092	2.86475e-10
TRINITY_DN48710_c0_g1_i3.p1	1838.51	-1.16271	0.0814616	2.98938e-14
TRINITY_DN731_c0_g1_i9.p1	467.065	-1.1613	0.148783	3.69409e-06
TRINITY_DN7_c3_g1_i1.p1	4448.45	-1.16003	0.128638	2.65029e-07
TRINITY_DN2021_c0_g1_i22.p2	5587.81	-1.15913	0.128047	2.51721e-07
TRINITY_DN155780_c0_g1_i1.p1	5373.14	-1.15807	0.143627	2.44575e-06
TRINITY_DN1570_c0_g1_i23.p1	4731.01	-1.15792	0.119336	5.60147e-08
TRINITY_DN50601_c0_g1_i2.p1	126100	-1.15615	0.0777227	3.92992e-15
TRINITY_DN1335_c0_g1_i11.p1	3471.05	-1.15499	0.150277	5.02152e-06
TRINITY_DN3561_c1_g1_i3.p1	1703.99	-1.15456	0.127105	2.58205e-07
TRINITY_DN4938_c0_g1_i18.p1	101.094	-1.15416	0.228675	0.000687464
TRINITY_DN23_c0_g1_i14.p1	15770.5	-1.15335	0.09892	2.3133e-10
TRINITY_DN5699_c0_g1_i4.p1	5337.88	-1.15335	0.0817878	8.54248e-14
TRINITY_DN1228_c0_g1_i6.p1	306.433	-1.15205	0.224793	0.000614716
TRINITY_DN383_c10_g1_i1.p1	4034.31	-1.15195	0.0940385	4.70292e-11
TRINITY_DN582_c0_g1_i22.p1	791.313	-1.15004	0.178124	6.34594e-05
TRINITY_DN12075_c0_g1_i5.p1	572.245	-1.14777	0.17701	6.09523e-05
TRINITY_DN1630_c1_g3_i8.p1	626.619	-1.14694	0.19192	0.000167062
TRINITY_DN83_c1_g2_i3.p1	473811	-1.14674	0.0953497	1.08321e-10
TRINITY_DN171_c9_g1_i8.p1	161.125	-1.14599	0.219559	0.00052904
TRINITY_DN1032_c0_g1_i11.p2	1810.55	-1.14595	0.114097	2.6812e-08
TRINITY_DN67_c4_g1_i22.p1	238.377	-1.1451	0.192048	0.000175664
TRINITY_DN1445_c0_g1_i1.p1	355.283	-1.14492	0.188822	0.000139416
TRINITY_DN20370_c0_g1_i1.p1	87.2601	-1.13647	0.23954	0.00121604
TRINITY_DN1788_c0_g3_i2.p2	297.03	-1.13582	0.154419	1.34751e-05
TRINITY_DN3823_c0_g1_i3.p1	95.6552	-1.13439	0.181876	0.00010629
TRINITY_DN3042_c1_g1_i10.p1	103.202	-1.13428	0.204143	0.000352265
TRINITY_DN9404_c0_g2_i2.p1	126.826	-1.1297	0.175547	8.13302e-05
TRINITY_DN8400_c1_g1_i11.p1	1038.3	-1.1295	0.108064	1.42953e-08
TRINITY_DN2112_c0_g1_i10.p1	137.4	-1.12891	0.184212	0.000150443
TRINITY_DN6824_c0_g1_i1.p1	98.0889	-1.12882	0.459944	0.0189928
TRINITY_DN88101_c0_g1_i3.p1	1124.2	-1.12782	0.0811226	6.16498e-13
TRINITY_DN1649_c0_g1_i5.p1	2732.95	-1.12771	0.131261	1.43831e-06
TRINITY_DN4056_c0_g1_i2.p1	255.627	-1.12376	0.187942	0.000203591
TRINITY_DN8625_c0_g1_i8.p1	119.707	-1.12125	0.185329	0.000191847
TRINITY_DN67_c4_g1_i15.p1	1010.59	-1.12083	0.109296	2.96134e-08
TRINITY_DN14504_c0_g1_i1.p1	197.417	-1.12038	0.52754	0.0281707
TRINITY_DN2888_c0_g1_i13.p1	277.606	-1.11918	0.161321	3.42843e-05
TRINITY_DN3528_c0_g1_i11.p2	294.967	-1.1183	0.129882	1.58399e-06
TRINITY_DN2324_c1_g3_i3.p1	242.584	-1.1164	0.200205	0.000382988
TRINITY_DN26934_c0_g1_i1.p1	166.936	-1.11618	0.242881	0.00159762
TRINITY_DN84_c1_g1_i17.p2	94.8643	-1.11559	0.19642	0.000339198
TRINITY_DN671_c0_g1_i6.p1	1343.2	-1.11504	0.162356	4.24883e-05
TRINITY_DN338_c2_g1_i32.p1	1597.66	-1.11482	0.0978856	1.47428e-09
TRINITY_DN34550_c0_g1_i8.p1	39.5295	-1.11455	1.02015	0.0640933
TRINITY_DN904_c0_g1_i12.p1	1569.68	-1.11411	0.0596353	0
TRINITY_DN525_c0_g1_i6.p1	63.4798	-1.11195	0.750549	0.0494279
TRINITY_DN3543_c0_g1_i2.p1	91.557	-1.10959	0.589863	0.0350375
TRINITY_DN1858_c0_g3_i4.p1	146.989	-1.10951	0.216425	0.000855246
TRINITY_DN90_c0_g3_i1.p1	1859.8	-1.10934	0.108943	5.2978e-08
TRINITY_DN4852_c0_g1_i1.p1	238.719	-1.10893	0.253962	0.0023326
TRINITY_DN20099_c0_g1_i10.p2	935.687	-1.10852	0.163343	5.5363e-05
TRINITY_DN18534_c0_g1_i7.p1	137.459	-1.10794	0.677763	0.0427401
TRINITY_DN412_c6_g1_i11.p1	1808.83	-1.1079	0.101275	7.81165e-09
TRINITY_DN456_c0_g1_i3.p1	352.221	-1.10762	0.413871	0.0163835
TRINITY_DN16236_c0_g2_i2.p1	226.679	-1.10698	0.169772	8.78092e-05
TRINITY_DN12414_c0_g1_i1.p1	129.473	-1.10624	0.172415	0.000104955
TRINITY_DN818_c0_g1_i15.p1	3204.9	-1.10553	0.0789918	1.04481e-12
TRINITY_DN2291_c0_g1_i1.p1	105.966	-1.1055	0.38813	0.0137296
TRINITY_DN2204_c0_g1_i7.p1	134.449	-1.10361	0.140002	7.64949e-06
TRINITY_DN876_c0_g1_i3.p2	113.957	-1.1034	0.468678	0.0227641
TRINITY_DN3069_c2_g1_i11.p1	2343.19	-1.10142	0.0590358	0
TRINITY_DN1882_c1_g1_i8.p1	302.633	-1.10117	0.090114	2.72538e-10
TRINITY_DN2665_c0_g1_i5.p1	224.416	-1.09995	0.207739	0.000714931
TRINITY_DN1057_c0_g2_i12.p1	151.107	-1.09629	0.269435	0.00350017
TRINITY_DN169892_c0_g1_i1.p1	1323.2	-1.09484	0.124082	1.55384e-06
TRINITY_DN1066_c0_g2_i4.p1	4019.53	-1.0933	0.0950368	2.50785e-09
TRINITY_DN661_c1_g1_i13.p2	201.03	-1.0932	0.133726	4.81591e-06
TRINITY_DN59645_c0_g1_i4.p1	2915.59	-1.09275	0.0839221	4.45581e-11
TRINITY_DN816_c0_g1_i12.p1	1199.85	-1.09271	0.0898481	4.56465e-10
TRINITY_DN508_c0_g1_i1.p1	236.972	-1.09253	0.120601	9.37677e-07
TRINITY_DN5129_c0_g1_i2.p1	2653.97	-1.09062	0.0895954	4.99297e-10
TRINITY_DN100396_c0_g1_i13.p1	2435.36	-1.087	0.136347	8.99248e-06
TRINITY_DN13605_c0_g1_i13.p1	247.226	-1.08315	0.333683	0.00950823
TRINITY_DN5706_c1_g2_i26.p1	5379.59	-1.08124	0.100394	2.07261e-08
TRINITY_DN7729_c0_g1_i1.p1	928.361	-1.08108	0.0980423	1.33035e-08
TRINITY_DN16984_c0_g2_i4.p1	182.609	-1.08071	0.190662	0.000449209
TRINITY_DN578_c0_g1_i3.p1	1444.45	-1.08064	0.175383	0.000231938
TRINITY_DN1938_c0_g1_i11.p1	10438.3	-1.07995	0.169092	0.000168764
TRINITY_DN167236_c0_g1_i1.p1	2738.54	-1.07855	0.0873419	4.35493e-10
TRINITY_DN16940_c0_g1_i1.p1	104.001	-1.0774	0.277824	0.0048258
TRINITY_DN156311_c0_g1_i2.p1	659.478	-1.07677	0.10066	3.36269e-08
TRINITY_DN19616_c0_g1_i3.p1	73.1292	-1.07558	0.192819	0.000575801
TRINITY_DN594_c12_g1_i2.p1	266.902	-1.07539	0.18225	0.000348994
TRINITY_DN4240_c0_g1_i1.p1	6242.77	-1.07442	0.0709232	1.05287e-13
TRINITY_DN7113_c1_g1_i1.p1	1462.22	-1.07438	0.235826	0.00223631
TRINITY_DN1093_c3_g1_i10.p1	2211	-1.07385	0.188672	0.000470381
TRINITY_DN15476_c0_g1_i7.p1	3268.92	-1.07376	0.0929101	5.15874e-09
TRINITY_DN12458_c0_g2_i4.p1	4539.3	-1.07373	0.234102	0.00212839
TRINITY_DN1353_c0_g1_i11.p1	273.91	-1.07366	0.54436	0.0344935
TRINITY_DN5955_c0_g1_i10.p1	1927	-1.0721	0.0781478	1.26679e-11
TRINITY_DN992_c0_g1_i12.p2	192.931	-1.07123	0.140985	2.29987e-05
TRINITY_DN5030_c0_g1_i3.p1	886.164	-1.06925	0.369359	0.014747
TRINITY_DN5653_c0_g2_i11.p1	293.274	-1.0683	0.140434	2.33495e-05
TRINITY_DN5239_c0_g1_i14.p1	370.068	-1.06829	0.218476	0.00151306
TRINITY_DN104221_c0_g1_i1.p1	320.231	-1.06829	0.166222	0.000184514
TRINITY_DN1190_c0_g1_i17.p1	759.419	-1.06696	0.116245	1.30641e-06
TRINITY_DN3240_c0_g1_i1.p1	789.663	-1.06668	0.0848428	3.93706e-10
TRINITY_DN8173_c0_g1_i11.p1	6482.56	-1.066	0.0568595	0
TRINITY_DN2046_c0_g1_i1.p1	102.005	-1.0631	0.19787	0.000880549
TRINITY_DN4196_c0_g1_i1.p1	1118.31	-1.06288	0.138529	2.26571e-05
TRINITY_DN6220_c0_g1_i3.p1	1460	-1.06131	0.0944407	1.37939e-08
TRINITY_DN322_c0_g1_i13.p1	12307.5	-1.06099	0.0897211	3.83368e-09
TRINITY_DN4524_c0_g1_i3.p1	1340.32	-1.06096	0.128217	7.22566e-06
TRINITY_DN1806_c0_g1_i10.p1	2016.84	-1.06014	0.146888	4.7179e-05
TRINITY_DN4187_c0_g1_i3.p1	2629.79	-1.05529	0.14886	6.69001e-05
TRINITY_DN6980_c0_g1_i4.p1	615.689	-1.05473	0.120776	3.39681e-06
TRINITY_DN2584_c0_g1_i1.p1	47840.2	-1.05456	0.109224	6.00817e-07
TRINITY_DN2302_c1_g1_i3.p2	71.7073	-1.05438	0.379273	0.0171272
TRINITY_DN11043_c0_g1_i1.p1	130.247	-1.05384	0.392944	0.0184718
TRINITY_DN7655_c0_g1_i1.p1	2349.05	-1.05291	0.0905911	7.5418e-09
TRINITY_DN6223_c0_g1_i15.p1	2257.68	-1.05063	0.13755	2.72118e-05
TRINITY_DN1570_c0_g1_i27.p1	120.886	-1.04887	0.204361	0.0013466
TRINITY_DN15993_c0_g2_i1.p1	16069.9	-1.0488	0.132404	1.66071e-05
TRINITY_DN4908_c0_g1_i15.p1	143.577	-1.04728	0.587999	0.0414398
TRINITY_DN21573_c0_g1_i1.p2	3082.69	-1.04488	0.0797729	1.83811e-10
TRINITY_DN2165_c0_g1_i1.p1	2299.73	-1.0433	0.126253	1.10134e-05
TRINITY_DN4427_c0_g1_i4.p1	65.1361	-1.04132	0.350696	0.0149953
TRINITY_DN902_c4_g1_i1.p1	8263.94	-1.03882	0.108985	1.2306e-06
TRINITY_DN8141_c0_g1_i1.p1	2725.79	-1.03846	0.0753778	5.49365e-11
TRINITY_DN7288_c0_g1_i1.p1	5108.77	-1.03792	0.0842327	1.99621e-09
TRINITY_DN3202_c1_g2_i6.p2	193.554	-1.03731	0.161505	0.000250885
TRINITY_DN1779_c0_g1_i10.p1	704.36	-1.03658	0.112725	2.3506e-06
TRINITY_DN17019_c0_g1_i3.p1	3176.76	-1.03589	0.105542	7.07909e-07
TRINITY_DN6038_c0_g1_i29.p1	309.334	-1.03579	0.192731	0.00105408
TRINITY_DN4611_c0_g1_i1.p1	2793.03	-1.03567	0.0826772	1.09985e-09
TRINITY_DN1954_c0_g1_i3.p1	1734.7	-1.03566	0.124525	1.13895e-05
TRINITY_DN529_c1_g1_i2.p1	230.396	-1.03459	0.278141	0.00684659
TRINITY_DN37933_c0_g1_i2.p1	6742.42	-1.0341	0.0936812	5.75955e-08
TRINITY_DN222_c0_g1_i5.p1	741.862	-1.03367	0.11231	2.39771e-06
TRINITY_DN6622_c0_g1_i1.p1	4868.24	-1.03193	0.0817605	8.49649e-10
TRINITY_DN3056_c0_g1_i20.p1	367.061	-1.03159	0.101528	4.45521e-07
TRINITY_DN16314_c0_g1_i1.p1	727.353	-1.03059	0.115423	3.85299e-06
TRINITY_DN6484_c0_g2_i3.p1	87.6845	-1.03021	0.179728	0.000720477
TRINITY_DN11038_c0_g1_i1.p1	60.8981	-1.02999	0.30554	0.0104549
TRINITY_DN1216_c0_g1_i13.p2	928.72	-1.02638	0.234955	0.00369916
TRINITY_DN15713_c0_g3_i1.p1	3966.54	-1.02588	0.0986601	2.71877e-07
TRINITY_DN16898_c0_g1_i1.p1	83.6393	-1.02442	0.190099	0.00115815
TRINITY_DN4304_c0_g1_i6.p1	709.221	-1.02391	0.117842	6.81566e-06
TRINITY_DN8304_c0_g4_i1.p1	71.4575	-1.02202	0.210972	0.00229103
TRINITY_DN4710_c0_g1_i3.p1	14869.9	-1.0216	0.107924	1.97232e-06
TRINITY_DN212_c0_g1_i19.p2	189.07	-1.0214	0.273659	0.00717755
TRINITY_DN6147_c0_g2_i1.p1	284.662	-1.02039	0.129627	3.12322e-05
TRINITY_DN1216_c0_g1_i13.p1	125.917	-1.01968	0.15851	0.000302977
TRINITY_DN2078_c0_g1_i3.p1	8916.12	-1.01849	0.243912	0.00470387
TRINITY_DN8358_c0_g1_i1.p1	4679.35	-1.01715	0.0809914	2.8415e-09
TRINITY_DN6394_c0_g1_i1.p1	82.5476	-1.01703	0.173457	0.000682059
TRINITY_DN4143_c0_g1_i4.p1	665.777	-1.01629	0.197239	0.00160848
TRINITY_DN431_c0_g2_i6.p1	792.108	-1.01553	0.135094	5.93041e-05
TRINITY_DN3856_c0_g1_i1.p1	2535.02	-1.01528	0.0644527	6.62806e-13
TRINITY_DN781_c4_g1_i7.p1	212.011	-1.01445	0.144153	0.000136386
TRINITY_DN350_c1_g1_i2.p1	644.129	-1.01376	0.127629	3.07686e-05
TRINITY_DN1928_c0_g1_i2.p1	2346.9	-1.01277	0.108283	2.75541e-06
TRINITY_DN870_c0_g1_i1.p1	2134.78	-1.01217	0.0933712	1.34947e-07
TRINITY_DN6039_c0_g2_i4.p1	220.001	-1.01039	0.15199	0.00025576
TRINITY_DN4827_c0_g1_i5.p1	461.134	-1.01028	0.221469	0.00327024
TRINITY_DN3175_c0_g2_i1.p1	731.71	-1.01014	0.0996192	7.54862e-07
TRINITY_DN2833_c0_g1_i41.p1	1703.72	-1.0097	0.186827	0.00131993
TRINITY_DN416_c0_g1_i13.p1	2793.28	-1.00888	0.173128	0.000812387
TRINITY_DN3469_c0_g1_i1.p1	3351.48	-1.00869	0.1148	8.09219e-06
TRINITY_DN115_c0_g1_i2.p3	901.356	-1.00852	0.0900838	8.6076e-08
TRINITY_DN7439_c0_g1_i1.p1	2984.36	-1.00813	0.167662	0.000609725
TRINITY_DN181_c1_g1_i27.p1	168.932	-1.00731	0.21579	0.00305343
TRINITY_DN2078_c0_g1_i4.p1	2884.14	-1.00662	0.212266	0.00286729
TRINITY_DN3315_c0_g1_i1.p1	920.997	-1.00576	0.239209	0.00499918
TRINITY_DN1108_c0_g1_i17.p1	825.1	-1.00505	0.114462	9.30812e-06
TRINITY_DN992_c0_g1_i10.p1	157.335	-1.00459	0.133043	6.77892e-05
TRINITY_DN22325_c0_g1_i5.p1	11279.6	-1.00307	0.148899	0.00024368
TRINITY_DN27813_c0_g1_i3.p1	139.251	-1.00281	0.14139	0.000148851
TRINITY_DN44560_c0_g3_i2.p1	16532.8	-1.0026	0.139147	0.000116076
TRINITY_DN8948_c0_g1_i14.p1	800.358	-1.00199	0.0974492	6.61606e-07
TRINITY_DN2411_c0_g1_i2.p1	1105.78	-1.00125	0.0892163	9.69928e-08
TRINITY_DN5448_c0_g2_i1.p1	115.159	-1.00103	0.171372	0.000842728
TRINITY_DN29119_c0_g1_i20.p1	651.314	-1.00016	0.108875	4.21755e-06
TRINITY_DN499_c1_g1_i12.p1	300.525	-1.00001	0.119933	2.13063e-05
TRINITY_DN11043_c0_g1_i3.p1	551.088	-0.998693	0.127772	4.64804e-05
TRINITY_DN9313_c0_g1_i2.p1	1462.43	-0.997657	0.183361	0.00139247
TRINITY_DN4661_c0_g1_i4.p1	832.391	-0.996567	0.0968879	8.21575e-07
TRINITY_DN9484_c1_g1_i6.p1	611.484	-0.995222	0.21768	0.00361923
TRINITY_DN1093_c3_g1_i4.p1	2999.53	-0.995165	0.176517	0.00110155
TRINITY_DN1908_c0_g1_i6.p1	497.918	-0.994961	0.0886191	1.06499e-07
TRINITY_DN2901_c2_g1_i2.p1	5998.69	-0.994698	0.0814936	1.53491e-08
TRINITY_DN33133_c0_g1_i1.p1	1857.87	-0.993601	0.119262	2.47908e-05
TRINITY_DN8272_c0_g1_i1.p1	3852.65	-0.993527	0.103722	2.93145e-06
TRINITY_DN6477_c0_g1_i5.p1	56.824	-0.993128	0.57835	0.0487009
TRINITY_DN6862_c0_g1_i1.p1	2578.17	-0.992669	0.120706	2.89453e-05
TRINITY_DN31781_c0_g1_i3.p1	7605.27	-0.991259	0.0896062	1.87525e-07
TRINITY_DN117035_c0_g1_i1.p1	9603.85	-0.990022	0.103373	3.11589e-06
TRINITY_DN42_c1_g1_i2.p1	673.891	-0.988893	0.113443	1.37113e-05
TRINITY_DN1788_c0_g3_i1.p1	490.897	-0.988039	0.0836335	4.86854e-08
TRINITY_DN26668_c0_g1_i1.p1	72.4112	-0.987642	0.222982	0.00439739
TRINITY_DN1465_c0_g1_i9.p1	253.891	-0.987533	0.311532	0.0152973
TRINITY_DN840_c0_g1_i13.p1	36480.7	-0.986919	0.144763	0.000273255
TRINITY_DN7934_c0_g1_i9.p1	509.702	-0.986516	0.109249	9.1487e-06
TRINITY_DN20284_c0_g1_i1.p1	880.561	-0.986315	0.158373	0.000594971
TRINITY_DN3539_c0_g1_i1.p1	1435.35	-0.985988	0.0929562	5.59509e-07
TRINITY_DN398_c0_g2_i5.p1	1548.78	-0.985909	0.0892108	2.39118e-07
TRINITY_DN45909_c0_g1_i2.p1	132.687	-0.984252	0.159748	0.000666076
TRINITY_DN1367_c1_g1_i4.p1	826.917	-0.982896	0.0819813	3.93943e-08
TRINITY_DN816_c0_g1_i1.p1	1981.15	-0.982246	0.0952785	1.11103e-06
TRINITY_DN445_c0_g1_i30.p1	1902.06	-0.981441	0.11411	1.93652e-05
TRINITY_DN5943_c0_g1_i1.p1	167.207	-0.98071	0.354288	0.0222632
TRINITY_DN7918_c0_g1_i1.p1	23934.8	-0.979889	0.128741	9.24201e-05
TRINITY_DN22004_c0_g1_i1.p1	123.177	-0.979833	0.162978	0.000861535
TRINITY_DN10737_c0_g1_i6.p1	454.201	-0.979508	0.15139	0.00044503
TRINITY_DN4318_c0_g1_i1.p1	90.9679	-0.979248	0.292008	0.0135879
TRINITY_DN656_c0_g1_i3.p2	465.553	-0.977763	0.239562	0.00633748
TRINITY_DN3538_c0_g1_i4.p1	334.886	-0.976871	0.137657	0.000212088
TRINITY_DN3983_c0_g1_i1.p1	738.023	-0.976143	0.0926789	8.5843e-07
TRINITY_DN2413_c0_g1_i13.p1	48.7591	-0.976114	1.0289	0.0780642
TRINITY_DN2118_c0_g1_i14.p4	88.9398	-0.976104	0.553788	0.048428
TRINITY_DN16546_c0_g1_i3.p1	110.161	-0.975999	0.167862	0.00107759
TRINITY_DN497_c0_g1_i11.p1	4794.01	-0.975799	0.560237	0.0497914
TRINITY_DN3462_c0_g1_i2.p1	2932.4	-0.973444	0.117752	3.76562e-05
TRINITY_DN9789_c0_g1_i4.p1	77.5198	-0.972635	0.221477	0.00517517
TRINITY_DN5799_c0_g1_i1.p1	889.86	-0.972374	0.112829	2.44215e-05
TRINITY_DN4755_c0_g1_i1.p1	2356.59	-0.97146	0.13842	0.000260677
TRINITY_DN3254_c2_g1_i4.p1	93.9562	-0.971256	0.517497	0.0447653
TRINITY_DN4062_c1_g1_i1.p1	2345.54	-0.969775	0.287724	0.0139195
TRINITY_DN2225_c0_g1_i2.p1	371.085	-0.969464	0.16531	0.00108557
TRINITY_DN6344_c0_g1_i18.p1	13301	-0.96946	0.0793225	4.06453e-08
TRINITY_DN2569_c0_g1_i3.p1	216.812	-0.969222	0.17353	0.00148231
TRINITY_DN3478_c0_g1_i26.p1	2902.52	-0.968201	0.0842127	1.72211e-07
TRINITY_DN685_c2_g1_i1.p1	3280.82	-0.968188	0.102685	6.68301e-06
TRINITY_DN1954_c0_g1_i2.p1	3918.67	-0.967978	0.0637475	5.77043e-11
TRINITY_DN10001_c1_g1_i1.p1	2390.73	-0.96776	0.135052	0.000227436
TRINITY_DN20248_c0_g1_i2.p1	1516.28	-0.967014	0.12765	0.000121781
TRINITY_DN4898_c0_g1_i26.p1	7551.81	-0.966463	0.0976826	3.18344e-06
TRINITY_DN16462_c0_g1_i11.p1	393.522	-0.966055	0.0918633	1.28061e-06
TRINITY_DN1020_c0_g1_i30.p1	3891.02	-0.966008	0.0890394	6.46384e-07
TRINITY_DN2241_c1_g1_i22.p1	87.6218	-0.965941	0.292495	0.0149454
TRINITY_DN8868_c1_g1_i2.p1	541.371	-0.965939	0.127539	0.000126118
TRINITY_DN626_c0_g1_i2.p1	114.304	-0.965797	0.276785	0.0127643
TRINITY_DN12580_c0_g1_i7.p1	5005.78	-0.965099	0.139627	0.00031771
TRINITY_DN2631_c0_g1_i1.p1	4276.57	-0.965096	0.0913827	1.25498e-06
TRINITY_DN4691_c0_g1_i1.p1	103.775	-0.964101	0.164284	0.00118284
TRINITY_DN2476_c0_g1_i1.p1	260.886	-0.963117	0.120609	7.33746e-05
TRINITY_DN1279_c0_g1_i1.p1	111.222	-0.962412	0.275785	0.0129916
TRINITY_DN3271_c0_g1_i2.p1	6696.03	-0.961137	0.152926	0.000771262
TRINITY_DN1298_c0_g1_i7.p1	838.101	-0.960131	0.168909	0.00146186
TRINITY_DN53274_c0_g1_i5.p1	515.15	-0.959262	0.335682	0.0223878
TRINITY_DN1202_c0_g1_i8.p1	1975.97	-0.958632	0.0623809	6.67371e-11
TRINITY_DN374_c0_g1_i20.p1	284.929	-0.956992	0.289098	0.0154494
TRINITY_DN3528_c0_g1_i11.p1	278.007	-0.956709	0.138251	0.000355553
TRINITY_DN487_c0_g1_i1.p3	90.8356	-0.955681	0.24341	0.00867623
TRINITY_DN4183_c0_g1_i1.p1	9235.76	-0.95564	0.118409	7.52808e-05
TRINITY_DN313_c0_g1_i3.p1	314.483	-0.954629	0.182763	0.00258222
TRINITY_DN10331_c0_g3_i1.p1	112.915	-0.954414	0.202126	0.00414665
TRINITY_DN145_c1_g2_i1.p1	73.8096	-0.954306	0.328912	0.0218901
TRINITY_DN932_c0_g1_i9.p1	98.7944	-0.954202	0.259131	0.0114482
TRINITY_DN100396_c0_g1_i14.p1	868.034	-0.954145	0.343053	0.0249941
TRINITY_DN15677_c0_g1_i14.p1	84.18	-0.953551	0.274581	0.0136822
TRINITY_DN949_c0_g1_i4.p1	413.884	-0.953498	0.181209	0.00252204
TRINITY_DN338_c6_g1_i2.p1	2696.65	-0.953306	0.0734586	1.64768e-08
TRINITY_DN4468_c0_g1_i1.p1	870.273	-0.951148	0.0990988	7.94291e-06
TRINITY_DN3710_c0_g1_i3.p1	7748.55	-0.950829	0.0961821	4.71511e-06
TRINITY_DN1322_c0_g1_i15.p1	69.7925	-0.950762	0.661557	0.0605447
TRINITY_DN1072_c0_g1_i38.p1	2608.42	-0.950023	0.113161	4.86166e-05
TRINITY_DN360_c1_g1_i9.p1	1058.13	-0.948831	0.0963279	5.13199e-06
TRINITY_DN3135_c0_g1_i1.p1	1495.83	-0.94828	0.131199	0.000281132
TRINITY_DN8892_c0_g2_i1.p1	6078.26	-0.947907	0.0981689	7.7958e-06
TRINITY_DN8212_c0_g1_i1.p1	611.834	-0.947407	0.0671129	1.63664e-09
TRINITY_DN422_c2_g1_i1.p1	564.786	-0.946772	0.127566	0.000223017
TRINITY_DN6174_c0_g1_i3.p1	2687.15	-0.945928	0.103598	1.84205e-05
TRINITY_DN422_c0_g1_i15.p1	354.458	-0.945522	0.145636	0.000731583
TRINITY_DN502_c1_g1_i23.p2	1092.74	-0.944553	0.118713	0.000102321
TRINITY_DN952_c2_g1_i1.p1	373.437	-0.944266	0.176648	0.00250722
TRINITY_DN1032_c0_g1_i11.p1	173.063	-0.943631	0.120276	0.000134909
TRINITY_DN4254_c0_g1_i7.p1	196.14	-0.943436	0.274404	0.0148457
TRINITY_DN1858_c0_g3_i2.p1	1253.18	-0.941628	0.136282	0.00042872
TRINITY_DN3975_c0_g1_i11.p1	155653	-0.94062	0.079787	2.85912e-07
TRINITY_DN92_c0_g1_i1.p1	414.933	-0.939873	0.179342	0.00290023
TRINITY_DN1346_c0_g1_i145.p1	2342.67	-0.939866	0.103327	2.40618e-05
TRINITY_DN416_c1_g1_i1.p1	922.332	-0.937902	0.12356	0.000205685
TRINITY_DN2708_c0_g1_i4.p1	6474.53	-0.936596	0.10959	5.30866e-05
TRINITY_DN8839_c0_g1_i1.p1	6320.02	-0.935906	0.126683	0.00027849
TRINITY_DN6277_c0_g1_i7.p1	51314.1	-0.934704	0.0845192	1.41152e-06
TRINITY_DN437_c0_g1_i8.p1	205.912	-0.932854	0.175062	0.00285103
TRINITY_DN6600_c0_g1_i1.p1	77.841	-0.932425	0.333966	0.026887
TRINITY_DN3268_c0_g1_i6.p1	109.134	-0.932254	0.251426	0.012539
TRINITY_DN5740_c0_g1_i1.p2	114.821	-0.93144	0.166853	0.00220901
TRINITY_DN1190_c1_g1_i17.p1	213.302	-0.930622	0.196682	0.0050742
TRINITY_DN654_c1_g1_i1.p1	146.566	-0.929884	0.216054	0.00711087
TRINITY_DN2916_c0_g1_i3.p1	2030.3	-0.928986	0.10537	4.31212e-05
TRINITY_DN30665_c0_g1_i13.p1	1752.9	-0.928624	0.0763257	2.32974e-07
TRINITY_DN5892_c0_g1_i1.p1	41689.5	-0.927498	0.0887903	3.93386e-06
TRINITY_DN82417_c0_g2_i1.p1	72.8734	-0.925783	0.297657	0.0205412
TRINITY_DN1467_c0_g1_i4.p1	5485.83	-0.925695	0.118033	0.000193754
TRINITY_DN1130_c1_g1_i7.p1	884.829	-0.924359	0.128417	0.000401317
TRINITY_DN19989_c1_g1_i1.p1	3266.93	-0.923662	0.0973394	1.87334e-05
TRINITY_DN1441_c0_g1_i9.p1	286.566	-0.923628	0.371304	0.0334936
TRINITY_DN1189_c0_g1_i1.p1	1335.6	-0.922316	0.0914565	8.68919e-06
TRINITY_DN10271_c1_g1_i1.p1	5278.35	-0.92151	0.0984978	2.55421e-05
TRINITY_DN2723_c0_g1_i1.p1	768.253	-0.921339	0.0962968	1.72023e-05
TRINITY_DN4908_c0_g1_i10.p1	5574.46	-0.921082	0.0836133	2.2172e-06
TRINITY_DN18062_c0_g1_i3.p1	7152.17	-0.920953	0.105731	6.178e-05
TRINITY_DN142416_c0_g1_i1.p1	6638.76	-0.920628	0.0520865	3.54994e-12
TRINITY_DN31_c9_g2_i1.p1	11934.2	-0.920602	0.0796738	9.1743e-07
TRINITY_DN7917_c0_g1_i1.p1	709.464	-0.919883	0.0916534	1.02998e-05
TRINITY_DN5363_c0_g1_i3.p1	409.573	-0.91949	0.114325	0.000170471
TRINITY_DN25289_c0_g1_i3.p1	1281.83	-0.918743	0.133629	0.000671367
TRINITY_DN921_c0_g1_i15.p1	1394.64	-0.918627	0.135383	0.000759743
TRINITY_DN58_c0_g1_i1.p1	186.572	-0.918217	0.12628	0.000405085
TRINITY_DN4176_c0_g1_i22.p1	1026.65	-0.917418	0.0754367	4.00774e-07
TRINITY_DN2100_c1_g1_i20.p1	87.6556	-0.917367	0.367802	0.034185
TRINITY_DN809_c1_g2_i3.p1	272.64	-0.917327	0.206948	0.00691231
TRINITY_DN3042_c0_g1_i8.p1	6601.12	-0.916905	0.0946978	1.63174e-05
TRINITY_DN7120_c2_g1_i3.p1	1899.86	-0.915722	0.108399	9.72153e-05
TRINITY_DN12043_c0_g1_i3.p1	3572.43	-0.914695	0.0769841	6.15936e-07
TRINITY_DN6082_c1_g1_i1.p1	106.315	-0.914193	0.632693	0.0638831
TRINITY_DN8947_c0_g1_i7.p1	3372.85	-0.914043	0.107535	9.36056e-05
TRINITY_DN125_c1_g3_i1.p1	913.567	-0.912676	0.128328	0.000538368
TRINITY_DN1093_c3_g1_i15.p1	5333.27	-0.912491	0.140846	0.00109355
TRINITY_DN2324_c1_g3_i8.p1	2779.09	-0.910176	0.0678438	5.91769e-08
TRINITY_DN8092_c0_g1_i1.p1	9677.42	-0.909861	0.111552	0.000180957
TRINITY_DN4796_c0_g1_i1.p1	1145.38	-0.909826	0.153418	0.00194733
TRINITY_DN315_c0_g1_i17.p1	2505.26	-0.909143	0.0443579	4.58429e-15
TRINITY_DN4225_c0_g1_i1.p1	2020.3	-0.907735	0.234127	0.012674
TRINITY_DN3092_c0_g1_i13.p2	594.535	-0.906985	0.12481	0.000483497
TRINITY_DN5822_c0_g1_i1.p1	2153.64	-0.904758	0.163511	0.00307075
TRINITY_DN3751_c0_g1_i14.p1	84.3308	-0.904603	0.308873	0.0271546
TRINITY_DN6879_c0_g1_i9.p1	185.425	-0.903408	0.171171	0.00384419
TRINITY_DN25307_c0_g1_i2.p1	8273.21	-0.903227	0.111679	0.000209939
TRINITY_DN1984_c2_g1_i2.p1	5821.07	-0.903039	0.062313	1.12181e-08
TRINITY_DN14298_c0_g1_i10.p1	83.7863	-0.902606	0.232029	0.012946
TRINITY_DN2584_c0_g1_i5.p1	184.616	-0.901855	0.123879	0.000524382
TRINITY_DN716_c0_g1_i12.p1	6287.87	-0.901339	0.113376	0.000265648
TRINITY_DN4614_c0_g1_i37.p1	2860.09	-0.901037	0.0811925	3.32502e-06
TRINITY_DN768_c6_g1_i1.p1	2087.59	-0.901029	0.0962717	4.0002e-05
TRINITY_DN141_c0_g3_i1.p1	1588.77	-0.89986	0.128146	0.000777061
TRINITY_DN7572_c0_g1_i2.p1	1227.28	-0.899307	0.106525	0.000152043
TRINITY_DN854_c0_g1_i2.p1	1770.03	-0.897773	0.0767937	1.78506e-06
TRINITY_DN8029_c0_g1_i6.p1	1925.36	-0.896379	0.115569	0.000342451
TRINITY_DN7986_c0_g1_i2.p1	99.0617	-0.89637	0.197255	0.00758217
TRINITY_DN8580_c0_g1_i3.p1	231.055	-0.895844	0.290169	0.0252515
TRINITY_DN3961_c0_g1_i13.p1	65.6648	-0.895539	0.313838	0.0292785
TRINITY_DN35288_c0_g1_i12.p1	441.909	-0.895532	0.0824182	5.46921e-06
TRINITY_DN4371_c0_g1_i1.p1	292.718	-0.895211	0.157658	0.00295095
TRINITY_DN1312_c0_g1_i16.p1	129.047	-0.894368	0.602486	0.0646203
TRINITY_DN2813_c0_g1_i8.p1	345.781	-0.893944	0.135258	0.00126723
TRINITY_DN798_c3_g1_i1.p1	608.388	-0.892747	0.150793	0.00243361
TRINITY_DN40282_c0_g1_i2.p1	7700.38	-0.892495	0.0649491	7.44209e-08
TRINITY_DN3772_c0_g1_i1.p1	1519.85	-0.891865	0.10819	0.00022081
TRINITY_DN4900_c0_g1_i4.p1	1627.44	-0.891501	0.122565	0.000660804
TRINITY_DN1279_c0_g1_i3.p1	63.9188	-0.891273	0.404613	0.0437043
TRINITY_DN65_c4_g1_i1.p1	1907.21	-0.891119	0.099461	8.66725e-05
TRINITY_DN215_c0_g1_i1.p1	192.602	-0.890949	0.194141	0.00768442
TRINITY_DN1491_c2_g1_i3.p1	130.093	-0.890425	0.255489	0.0182992
TRINITY_DN1278_c0_g1_i1.p1	1100.43	-0.889877	0.106329	0.000201568
TRINITY_DN3696_c0_g2_i8.p1	812.723	-0.889699	0.081849	6.949e-06
TRINITY_DN799_c0_g1_i10.p1	75.5042	-0.889344	0.231438	0.0146486
TRINITY_DN802_c2_g1_i1.p1	301.623	-0.887752	0.132434	0.00125854
TRINITY_DN2664_c0_g1_i5.p1	164.659	-0.887447	0.295722	0.0278293
TRINITY_DN4988_c0_g1_i11.p1	123.022	-0.887179	0.20496	0.0101365
TRINITY_DN937_c0_g1_i1.p1	838.541	-0.886701	0.117257	0.000492422
TRINITY_DN11271_c0_g1_i5.p1	125.079	-0.886591	0.224967	0.0137769
TRINITY_DN3809_c0_g1_i1.p1	3677.04	-0.885658	0.0627859	6.39475e-08
TRINITY_DN17_c0_g2_i1.p1	71263.3	-0.885503	0.117955	0.000566359
TRINITY_DN46_c0_g1_i4.p1	3345.77	-0.885307	0.074496	2.13197e-06
TRINITY_DN752_c0_g1_i1.p1	1282.74	-0.884755	0.0658286	1.67375e-07
TRINITY_DN2909_c0_g1_i10.p1	98.3005	-0.88463	0.210573	0.0115748
TRINITY_DN2765_c0_g1_i14.p1	1446.5	-0.884376	0.0935002	5.61308e-05
TRINITY_DN121_c0_g1_i1.p1	3830.06	-0.883524	0.0710616	1.01937e-06
TRINITY_DN4338_c1_g2_i2.p1	1298.29	-0.883115	0.105975	0.000238912
TRINITY_DN1189_c0_g1_i3.p1	1465.61	-0.882967	0.108304	0.000297287
TRINITY_DN13364_c1_g1_i4.p1	37592.5	-0.881553	0.118319	0.000655547
TRINITY_DN4217_c0_g1_i2.p1	378.27	-0.88147	0.0990699	0.000123218
TRINITY_DN282_c0_g2_i13.p1	1965.61	-0.881404	0.106438	0.000270663
TRINITY_DN1382_c1_g1_i2.p1	1638.28	-0.881343	0.098809	0.000117492
TRINITY_DN2123_c1_g1_i7.p1	244.349	-0.880482	0.223844	0.0143072
TRINITY_DN1181_c0_g1_i22.p1	2224.18	-0.880297	0.112781	0.000420731
TRINITY_DN4451_c0_g1_i2.p1	1230.92	-0.879903	0.136156	0.00174175
TRINITY_DN522_c0_g1_i1.p1	879.223	-0.879654	0.136163	0.00175308
TRINITY_DN26903_c0_g1_i2.p1	98.1779	-0.879193	0.205241	0.0111972
TRINITY_DN869_c0_g2_i2.p1	3123.32	-0.87891	0.0919808	5.76961e-05
TRINITY_DN1376_c1_g2_i1.p1	9447.25	-0.878442	0.118882	0.000754043
TRINITY_DN2833_c0_g1_i17.p1	3377.88	-0.878072	0.232501	0.0165407
TRINITY_DN5133_c0_g1_i1.p1	14520.2	-0.876979	0.124249	0.00102345
TRINITY_DN3567_c0_g2_i2.p1	183.325	-0.875767	0.145977	0.00278619
TRINITY_DN6488_c0_g1_i1.p2	667.595	-0.873093	0.136917	0.00204962
TRINITY_DN2297_c3_g1_i1.p1	839.742	-0.872894	0.190718	0.00908756
TRINITY_DN84_c1_g1_i11.p1	200.94	-0.872785	0.123323	0.00106968
TRINITY_DN115_c0_g1_i2.p1	9506.63	-0.872412	0.0962752	0.000127582
TRINITY_DN1891_c0_g1_i5.p1	13819.2	-0.872101	0.161256	0.00467954
TRINITY_DN8400_c1_g1_i12.p1	642.738	-0.871944	0.146254	0.00301898
TRINITY_DN503_c11_g1_i12.p1	11768.7	-0.871622	0.118366	0.000867835
TRINITY_DN3355_c0_g1_i7.p1	605.88	-0.871341	0.140034	0.00240437
TRINITY_DN1312_c0_g1_i12.p1	402.118	-0.871237	0.159192	0.0045369
TRINITY_DN166_c0_g1_i1.p1	11565.1	-0.871102	0.13452	0.00187259
TRINITY_DN14001_c0_g1_i2.p1	165.928	-0.870961	0.190403	0.00923974
TRINITY_DN806_c0_g1_i17.p1	2108.72	-0.870835	0.123706	0.00116635
TRINITY_DN116493_c0_g1_i1.p1	11934.8	-0.869601	0.116138	0.000794737
TRINITY_DN8134_c0_g1_i1.p1	94.5126	-0.868797	0.176779	0.00694517
TRINITY_DN4304_c0_g1_i2.p2	130.371	-0.8682	0.19151	0.00986065
TRINITY_DN2126_c0_g1_i4.p1	16662.4	-0.867601	0.156114	0.00430512
TRINITY_DN292_c0_g1_i4.p1	6431.16	-0.86728	0.145721	0.0031594
TRINITY_DN15677_c0_g1_i3.p1	246.524	-0.867162	0.185538	0.00878761
TRINITY_DN1830_c6_g1_i1.p1	5276.56	-0.866868	0.0634545	3.08289e-07
TRINITY_DN5801_c0_g1_i7.p1	1502.47	-0.866845	0.0808617	1.81128e-05
TRINITY_DN4576_c0_g1_i1.p1	465.492	-0.866026	0.113348	0.000703869
TRINITY_DN10543_c0_g1_i14.p1	400.888	-0.865875	0.154989	0.00425915
TRINITY_DN8297_c0_g1_i1.p1	66.1253	-0.865545	0.40433	0.050247
TRINITY_DN1125_c0_g1_i11.p1	1302.38	-0.863674	0.177221	0.00775289
TRINITY_DN8178_c0_g1_i1.p1	446.168	-0.863572	0.104213	0.000369039
TRINITY_DN2665_c0_g1_i2.p1	270.807	-0.863224	0.121949	0.00128469
TRINITY_DN7741_c0_g1_i7.p1	1384.5	-0.863101	0.187868	0.00978199
TRINITY_DN5687_c0_g1_i1.p1	348.757	-0.862925	0.0796832	1.78063e-05
TRINITY_DN1935_c0_g1_i5.p2	1768.69	-0.862637	0.0680447	1.71595e-06
TRINITY_DN9195_c0_g1_i2.p1	52.3656	-0.862153	0.857283	0.0838974
TRINITY_DN876_c0_g1_i5.p2	125.429	-0.860805	0.371424	0.0453854
TRINITY_DN887_c0_g1_i18.p1	1541.51	-0.860071	0.121057	0.00133768
TRINITY_DN2553_c0_g1_i1.p1	368.234	-0.85964	0.22355	0.0174541
TRINITY_DN616_c0_g1_i1.p1	518.029	-0.859546	0.13781	0.00277005
TRINITY_DN678_c0_g1_i2.p1	1039.49	-0.858211	0.091605	0.000133442
TRINITY_DN1724_c0_g1_i7.p1	226.803	-0.857678	0.210652	0.015146
TRINITY_DN10448_c0_g1_i3.p1	2852.31	-0.857217	0.108088	0.000629764
TRINITY_DN515_c0_g1_i7.p1	5718.66	-0.857125	0.0726233	6.17817e-06
TRINITY_DN2098_c1_g2_i2.p1	93.8173	-0.856102	0.197812	0.0129004
TRINITY_DN1831_c0_g1_i1.p1	121.393	-0.855714	0.195614	0.0124043
TRINITY_DN2465_c1_g1_i1.p1	5600.75	-0.85546	0.090191	0.000118907
TRINITY_DN1399_c0_g1_i3.p1	33685.3	-0.855111	0.127956	0.00197282
TRINITY_DN8072_c0_g1_i6.p1	92.7259	-0.853781	0.194857	0.0125841
TRINITY_DN3361_c0_g1_i25.p1	93.8659	-0.853561	0.73495	0.0793297
TRINITY_DN19820_c0_g1_i3.p1	23377.6	-0.852694	0.1116	0.000893759
TRINITY_DN814_c0_g1_i15.p1	3988.09	-0.852426	0.131188	0.00246299
TRINITY_DN8560_c0_g1_i5.p1	13087.7	-0.851112	0.0897803	0.000140965
TRINITY_DN519_c3_g1_i1.p1	841.97	-0.849885	0.173235	0.00856523
TRINITY_DN443_c1_g1_i18.p1	213.428	-0.849425	0.163582	0.00681443
TRINITY_DN3403_c0_g1_i6.p1	137.613	-0.849399	0.267557	0.0294197
TRINITY_DN154845_c4_g1_i1.p1	35159.8	-0.848798	0.158088	0.00597082
TRINITY_DN862_c0_g1_i2.p1	564.096	-0.848742	0.109458	0.00088705
TRINITY_DN4003_c0_g1_i9.p1	1026.29	-0.84795	0.124446	0.00196005
TRINITY_DN1441_c0_g1_i4.p1	86.9637	-0.847297	0.405418	0.0530762
TRINITY_DN7073_c0_g1_i3.p1	49.533	-0.847107	0.848082	0.0849731
TRINITY_DN117035_c0_g1_i1.p2	2322.15	-0.846885	0.104262	0.000634889
TRINITY_DN5850_c0_g1_i1.p1	3033.52	-0.846556	0.0772829	2.76397e-05
TRINITY_DN2833_c0_g1_i22.p1	2793.41	-0.846352	0.222732	0.0194022
TRINITY_DN221_c3_g1_i7.p1	133.611	-0.846143	0.164182	0.00724464
TRINITY_DN745_c0_g1_i2.p2	84.4228	-0.846009	0.173683	0.0092016
TRINITY_DN443_c1_g1_i26.p1	292.03	-0.845732	0.225556	0.0199976
TRINITY_DN9284_c0_g1_i2.p1	1539.57	-0.845616	0.0958288	0.000326767
TRINITY_DN286_c5_g1_i1.p1	335.809	-0.845224	0.1201	0.00173045
TRINITY_DN6426_c0_g1_i1.p1	96664.7	-0.844156	0.0879004	0.000153653
TRINITY_DN4566_c0_g1_i4.p1	11628.1	-0.84369	0.132987	0.00312345
TRINITY_DN40845_c0_g1_i2.p1	4487.26	-0.842992	0.0948174	0.000320729
TRINITY_DN21573_c0_g1_i34.p1	387.933	-0.842854	0.142431	0.00428215
TRINITY_DN993_c0_g1_i8.p1	363.433	-0.842513	0.336911	0.043177
TRINITY_DN4059_c1_g1_i1.p1	525.092	-0.840533	0.154804	0.00612069
TRINITY_DN3092_c0_g1_i1.p1	1763.2	-0.840083	0.0596822	6.92333e-07
TRINITY_DN24553_c0_g2_i1.p1	2457.9	-0.839553	0.108065	0.00100098
TRINITY_DN2771_c0_g1_i18.p1	2004.7	-0.839504	0.118351	0.00177638
TRINITY_DN1898_c0_g1_i2.p1	374.892	-0.839202	0.0935116	0.000329792
TRINITY_DN24790_c0_g1_i2.p1	231.331	-0.837594	0.198143	0.0158094
TRINITY_DN12578_c0_g2_i2.p1	29766.6	-0.837097	0.13734	0.00403589
TRINITY_DN694_c0_g1_i10.p1	131.404	-0.83699	0.235012	0.025187
TRINITY_DN4273_c0_g1_i1.p1	4891.56	-0.836267	0.119141	0.00201114
TRINITY_DN34934_c0_g1_i3.p1	1331.11	-0.835967	0.104816	0.000907272
TRINITY_DN1780_c0_g1_i16.p1	238.313	-0.835679	0.154627	0.00671819
TRINITY_DN5983_c0_g1_i2.p1	11421.1	-0.835481	0.089808	0.00026814
TRINITY_DN1239_c1_g2_i1.p1	2891.05	-0.835385	0.0833976	0.000113255
TRINITY_DN31372_c0_g1_i2.p1	1638.9	-0.835183	0.226086	0.0227011
TRINITY_DN5139_c0_g1_i18.p1	615.101	-0.834975	0.100151	0.000676674
TRINITY_DN235_c0_g1_i6.p1	1708.07	-0.834174	0.0697419	1.32447e-05
TRINITY_DN1662_c1_g1_i1.p1	772.864	-0.833625	0.0930178	0.000372468
TRINITY_DN18267_c0_g2_i5.p1	1335.82	-0.833421	0.0839055	0.000142529
TRINITY_DN374_c0_g1_i29.p1	306.198	-0.832703	0.216265	0.0204804
TRINITY_DN552_c3_g1_i4.p1	4538.98	-0.832429	0.128609	0.00323301
TRINITY_DN10567_c0_g1_i3.p1	103.474	-0.832207	0.264	0.0320549
TRINITY_DN18116_c0_g1_i1.p1	269.345	-0.831818	0.11629	0.00192226
TRINITY_DN8411_c0_g1_i10.p2	10981.2	-0.830996	0.132393	0.00390683
TRINITY_DN6993_c1_g1_i4.p1	146.06	-0.830789	0.157053	0.00792571
TRINITY_DN5361_c1_g1_i1.p1	1514.84	-0.830768	0.0801149	9.12638e-05
TRINITY_DN103_c1_g1_i6.p1	2162.21	-0.830158	0.114499	0.00182387
TRINITY_DN5130_c0_g1_i1.p1	107.36	-0.830062	0.21867	0.0220143
TRINITY_DN15961_c0_g1_i1.p1	805.644	-0.82976	0.142186	0.00541004
TRINITY_DN4251_c0_g1_i2.p1	280.87	-0.829393	0.140474	0.00527785
TRINITY_DN8790_c0_g1_i1.p1	109.317	-0.82925	0.155955	0.00789104
TRINITY_DN591_c0_g1_i18.p1	96.5987	-0.829073	0.150551	0.0066862
TRINITY_DN3399_c1_g1_i19.p1	1778.09	-0.828885	0.104021	0.00103866
TRINITY_DN3014_c1_g2_i1.p1	4046.94	-0.828149	0.122102	0.00280233
TRINITY_DN1400_c0_g1_i10.p4	286.802	-0.827633	0.10124	0.000900499
TRINITY_DN455_c1_g2_i6.p1	157017	-0.826493	0.0949846	0.000585282
TRINITY_DN4785_c0_g2_i11.p1	17774.5	-0.825747	0.126302	0.00338414
TRINITY_DN4267_c0_g1_i1.p1	10036.5	-0.82542	0.0843083	0.000207806
TRINITY_DN7702_c0_g1_i18.p1	2333.34	-0.825392	0.106054	0.00136455
TRINITY_DN4322_c0_g1_i1.p1	2612.52	-0.825157	0.0818103	0.000158626
TRINITY_DN9368_c0_g2_i2.p1	17951.6	-0.823733	0.0647266	8.54012e-06
TRINITY_DN1327_c0_g1_i12.p1	18113	-0.823289	0.220986	0.0249299
TRINITY_DN1592_c0_g1_i1.p1	343.255	-0.822609	0.124673	0.00340333
TRINITY_DN9058_c0_g1_i2.p1	165.305	-0.821533	0.149336	0.00748055
TRINITY_DN4373_c0_g2_i1.p1	4261.13	-0.821433	0.100333	0.000986097
TRINITY_DN737_c0_g1_i11.p1	71.7644	-0.821407	0.318653	0.0456511
TRINITY_DN2137_c0_g1_i1.p1	18752.8	-0.821346	0.15157	0.00813389
TRINITY_DN5817_c0_g1_i5.p1	178.709	-0.819365	0.134164	0.00520065
TRINITY_DN20099_c0_g1_i16.p1	5586.79	-0.81873	0.135213	0.00535655
TRINITY_DN5125_c0_g1_i4.p1	3330.46	-0.818506	0.10057	0.0011176
TRINITY_DN11980_c0_g2_i5.p1	194.78	-0.817941	0.557716	0.074202
TRINITY_DN11363_c0_g1_i9.p1	371.041	-0.817687	0.627762	0.0789831
TRINITY_DN7062_c0_g1_i2.p1	109.532	-0.816876	0.20556	0.021643
TRINITY_DN3289_c1_g1_i2.p1	2800.1	-0.816831	0.106343	0.00165217
TRINITY_DN3994_c0_g1_i1.p1	14054.6	-0.816446	0.12256	0.0035794
TRINITY_DN267_c10_g1_i4.p1	87.2246	-0.815695	0.437318	0.0631488
TRINITY_DN143_c0_g1_i13.p1	323.204	-0.814245	0.194688	0.0192846
TRINITY_DN762_c0_g1_i8.p1	767.806	-0.814021	0.129841	0.00494923
TRINITY_DN1441_c0_g1_i1.p1	147.322	-0.813672	0.403269	0.0587996
TRINITY_DN1283_c0_g2_i3.p1	4397.26	-0.813486	0.0925613	0.000748405
TRINITY_DN10111_c0_g1_i16.p1	104.851	-0.813197	0.498426	0.069989
TRINITY_DN12667_c0_g1_i6.p1	5064.79	-0.813061	0.103862	0.00157599
TRINITY_DN6755_c0_g1_i9.p1	98.4971	-0.811934	0.179335	0.0161217
TRINITY_DN267_c0_g1_i62.p1	324.442	-0.811187	0.156884	0.010948
TRINITY_DN7594_c0_g1_i1.p1	272.295	-0.810827	0.114819	0.00298484
TRINITY_DN4719_c0_g1_i2.p1	269.269	-0.810795	0.133597	0.00582644
TRINITY_DN6482_c0_g1_i19.p1	9086.13	-0.810363	0.123096	0.00408016
TRINITY_DN1345_c0_g2_i1.p3	64.006	-0.810307	0.35815	0.0546121
TRINITY_DN5997_c0_g1_i3.p1	1666.99	-0.80954	0.0946958	0.000949344
TRINITY_DN2198_c1_g1_i2.p1	123.278	-0.809169	0.251827	0.0349595
TRINITY_DN11457_c0_g1_i1.p1	871.633	-0.809151	0.0904201	0.000709404
TRINITY_DN3639_c0_g1_i7.p1	165.925	-0.80902	0.179694	0.0169113
TRINITY_DN43667_c0_g1_i2.p1	15708.5	-0.80899	0.157386	0.0115326
TRINITY_DN145_c2_g1_i4.p1	1956.99	-0.808641	0.110399	0.00256704
TRINITY_DN829_c0_g1_i12.p1	310.625	-0.808459	0.159453	0.0120042
TRINITY_DN129_c0_g1_i1.p1	343.439	-0.807971	0.182159	0.0175641
TRINITY_DN65_c9_g1_i1.p1	253.581	-0.807925	0.415996	0.0617891
TRINITY_DN240_c0_g2_i8.p1	151.73	-0.807858	0.21138	0.0261607
TRINITY_DN2713_c1_g1_i2.p1	6799.57	-0.807777	0.149638	0.00958581
TRINITY_DN4140_c0_g1_i28.p2	95.6301	-0.806542	0.201409	0.0231439
TRINITY_DN7017_c0_g1_i10.p1	251.719	-0.806456	0.110474	0.00270613
TRINITY_DN165_c0_g1_i1.p1	477.203	-0.80534	0.106158	0.00222266
TRINITY_DN1174_c0_g1_i12.p1	128.904	-0.805206	0.35941	0.0555872
TRINITY_DN6972_c0_g1_i11.p1	461.206	-0.804936	0.112637	0.00308818
TRINITY_DN11265_c0_g1_i18.p1	14339.8	-0.80476	0.109812	0.00272198
TRINITY_DN1002_c0_g1_i25.p1	2119.64	-0.804222	0.081626	0.000358866
TRINITY_DN2882_c0_g1_i1.p1	82.4182	-0.803923	0.201093	0.0239703
TRINITY_DN5402_c0_g1_i2.p1	355.975	-0.803853	0.0851444	0.000501403
TRINITY_DN5441_c0_g1_i35.p1	2570.12	-0.803623	0.145845	0.00931629
TRINITY_DN22957_c0_g1_i1.p1	103.557	-0.803229	0.180373	0.0178991
TRINITY_DN6519_c0_g1_i24.p1	107.74	-0.802936	0.192589	0.0214582
TRINITY_DN4660_c0_g1_i31.p1	1418.19	-0.801066	0.121879	0.00480136
TRINITY_DN32438_c0_g1_i12.p1	3919.6	-0.800266	0.0758146	0.000218601
TRINITY_DN635_c0_g1_i12.p1	1424.82	-0.800165	0.143755	0.00939292
TRINITY_DN1006_c1_g1_i2.p1	1279.5	-0.799729	0.0852555	0.000624737
TRINITY_DN6889_c0_g1_i2.p1	983.54	-0.799682	0.111306	0.00321444
TRINITY_DN6818_c0_g1_i2.p1	1418.68	-0.798121	0.133214	0.00707753
TRINITY_DN1342_c0_g1_i15.p1	1135.89	-0.797959	0.18792	0.0213968
TRINITY_DN3435_c0_g1_i12.p1	512.21	-0.797517	0.0867152	0.000788852
TRINITY_DN2870_c0_g1_i4.p1	1750.25	-0.796739	0.104227	0.00253691
TRINITY_DN14327_c1_g1_i2.p1	4856.74	-0.796414	0.0770794	0.000300133
TRINITY_DN18170_c2_g1_i1.p1	86.1504	-0.79635	0.250528	0.03782
TRINITY_DN5781_c6_g1_i1.p1	10270.3	-0.795918	0.154151	0.0130371
TRINITY_DN166953_c0_g1_i1.p1	26021.6	-0.795115	0.11153	0.00363917
TRINITY_DN963_c1_g1_i13.p1	143.226	-0.795059	0.192305	0.0237154
TRINITY_DN13765_c1_g1_i1.p1	55.4551	-0.793781	0.462098	0.0707557
TRINITY_DN6387_c2_g1_i1.p1	21739.9	-0.793755	0.0824281	0.000599833
TRINITY_DN1630_c0_g1_i4.p1	307.299	-0.793502	0.223894	0.0323541
TRINITY_DN151_c0_g1_i15.p1	218.252	-0.793393	0.234566	0.0351935
TRINITY_DN421_c0_g1_i13.p1	1430.7	-0.79304	0.0789543	0.000408891
TRINITY_DN44456_c0_g1_i5.p1	270.847	-0.792987	0.137682	0.00904987
TRINITY_DN993_c0_g1_i13.p1	5182.37	-0.792799	0.0737365	0.000236558
TRINITY_DN24148_c0_g1_i2.p1	2097.59	-0.792154	0.0737935	0.000246066
TRINITY_DN2204_c0_g1_i10.p1	890.001	-0.791263	0.152134	0.0134485
TRINITY_DN5297_c0_g2_i6.p1	919.434	-0.790338	0.291973	0.0490649
TRINITY_DN11992_c0_g1_i1.p1	580.658	-0.790131	0.124469	0.00615149
TRINITY_DN5297_c0_g2_i7.p2	142.773	-0.790037	0.418296	0.0669623
TRINITY_DN2367_c0_g1_i1.p1	2475.78	-0.78997	0.175472	0.0195798
TRINITY_DN90_c0_g1_i7.p1	4890.04	-0.789853	0.0754334	0.00033284
TRINITY_DN219_c0_g1_i10.p1	4623.02	-0.789846	0.0893505	0.00124133
TRINITY_DN7199_c0_g1_i2.p1	306.206	-0.789449	0.141549	0.0108657
TRINITY_DN2361_c0_g1_i10.p1	3707.45	-0.789321	0.0622647	4.06011e-05
TRINITY_DN38465_c0_g2_i1.p1	1122.39	-0.789232	0.0589281	2.0976e-05
TRINITY_DN6213_c0_g1_i14.p1	278.307	-0.789131	0.167588	0.017675
TRINITY_DN26198_c0_g1_i1.p1	5643.08	-0.786699	0.0913172	0.0015234
TRINITY_DN8302_c0_g2_i1.p1	989.414	-0.786377	0.140343	0.0111139
TRINITY_DN1820_c0_g1_i1.p2	2327.14	-0.785271	0.12762	0.00782174
TRINITY_DN655_c0_g1_i10.p1	383.221	-0.785072	0.40608	0.0666417
TRINITY_DN3624_c0_g1_i4.p1	7277.24	-0.783903	0.0862812	0.00119941
TRINITY_DN7450_c0_g1_i3.p1	199.022	-0.782867	0.193099	0.0276937
TRINITY_DN3758_c0_g1_i18.p2	1321	-0.781694	0.0943066	0.00216848
TRINITY_DN9488_c0_g1_i6.p1	410.409	-0.78169	0.222916	0.0357415
TRINITY_DN5037_c0_g1_i1.p1	326.515	-0.781651	0.107925	0.00421352
TRINITY_DN33747_c0_g1_i2.p1	101.149	-0.781497	0.388405	0.0652563
TRINITY_DN949_c0_g1_i17.p1	77.9804	-0.781412	0.466368	0.0733052
TRINITY_DN3414_c0_g1_i5.p1	575.125	-0.781256	0.123957	0.00751434
TRINITY_DN656_c0_g1_i18.p1	654.314	-0.781216	0.170517	0.0204195
TRINITY_DN2960_c0_g1_i16.p1	2077.36	-0.781059	0.0758574	0.00047472
TRINITY_DN2225_c0_g1_i8.p1	204.471	-0.780575	0.254403	0.0428274
TRINITY_DN10659_c0_g1_i3.p1	19234.4	-0.780318	0.146606	0.0139675
TRINITY_DN1880_c0_g1_i24.p1	350.696	-0.78003	0.171577	0.0210903
TRINITY_DN4618_c2_g1_i1.p1	4381.02	-0.778925	0.161455	0.0181265
TRINITY_DN5737_c0_g1_i5.p1	935.582	-0.77764	0.113435	0.00565739
TRINITY_DN12032_c0_g1_i2.p1	558.304	-0.776987	0.0785502	0.000824222
TRINITY_DN1566_c0_g1_i1.p1	6970.1	-0.776573	0.113242	0.00579814
TRINITY_DN156_c0_g1_i1.p1	81.9767	-0.775954	0.217788	0.036212
TRINITY_DN373_c0_g1_i10.p1	10214.1	-0.774206	0.137705	0.0128096
TRINITY_DN7762_c0_g1_i4.p1	1142.17	-0.773789	0.09995	0.0035596
TRINITY_DN1729_c1_g1_i26.p1	317.347	-0.77272	0.21897	0.0369287
TRINITY_DN1773_c0_g1_i10.p1	162.973	-0.772677	0.169549	0.0226381
TRINITY_DN678_c0_g1_i1.p1	182.697	-0.772591	0.200638	0.0322043
TRINITY_DN19746_c0_g1_i1.p1	4408.27	-0.771894	0.109617	0.00554579
TRINITY_DN8252_c0_g1_i1.p1	11212.9	-0.770612	0.115515	0.00687943
TRINITY_DN534_c0_g3_i2.p1	414.742	-0.770259	0.122916	0.00912539
TRINITY_DN254_c1_g1_i2.p1	2250.33	-0.769843	0.116477	0.0074131
TRINITY_DN4003_c0_g1_i15.p1	460.526	-0.769732	0.127097	0.0104956
TRINITY_DN1549_c0_g1_i11.p1	881.36	-0.769287	0.110899	0.00606013
TRINITY_DN10070_c0_g3_i1.p1	65.2936	-0.768991	0.495893	0.0788678
TRINITY_DN368_c1_g2_i1.p1	86.4818	-0.768202	0.278198	0.0520291
TRINITY_DN2833_c0_g1_i48.p1	243.433	-0.767841	0.27142	0.0509908
TRINITY_DN37556_c0_g1_i2.p1	118.323	-0.767697	0.202873	0.0344161
TRINITY_DN2955_c0_g1_i16.p2	100.488	-0.76748	0.228112	0.0402361
TRINITY_DN16886_c0_g1_i1.p1	1378.4	-0.767334	0.116513	0.00796034
TRINITY_DN6294_c0_g1_i1.p1	627.324	-0.767148	0.0744052	0.000818274
TRINITY_DN8473_c0_g1_i1.p1	587.087	-0.766576	0.110355	0.00618244
TRINITY_DN1200_c1_g1_i1.p1	1068.55	-0.766459	0.258684	0.0495186
TRINITY_DN1156_c0_g2_i3.p1	614.024	-0.766422	0.137518	0.0144534
TRINITY_DN10016_c0_g1_i5.p1	489.361	-0.76635	0.122596	0.00982132
TRINITY_DN22293_c0_g1_i2.p1	103.788	-0.766022	0.158429	0.0207239
TRINITY_DN16632_c0_g1_i4.p1	650.093	-0.765911	0.119136	0.00882488
TRINITY_DN10442_c0_g1_i1.p1	922.733	-0.765162	0.0829938	0.00169669
TRINITY_DN97_c0_g1_i11.p1	386.092	-0.764502	0.227996	0.0411812
TRINITY_DN1920_c1_g1_i11.p1	235.842	-0.764209	0.254767	0.048974
TRINITY_DN1986_c0_g1_i2.p1	1569.8	-0.763338	0.114041	0.00802957
TRINITY_DN4079_c0_g1_i14.p1	497.195	-0.762955	0.19021	0.0321296
TRINITY_DN2410_c0_g1_i8.p1	438.723	-0.762842	0.144563	0.0173445
TRINITY_DN3846_c0_g1_i14.p1	3279.69	-0.762132	0.0800501	0.00150281
TRINITY_DN6876_c0_g1_i2.p1	3398.64	-0.761566	0.0761146	0.00112565
TRINITY_DN331_c0_g1_i23.p1	73129.1	-0.761351	0.122887	0.0110722
TRINITY_DN37649_c0_g1_i3.p1	16746.4	-0.761308	0.0688889	0.000515128
TRINITY_DN7432_c0_g1_i5.p1	106.593	-0.761296	0.191734	0.0329592
TRINITY_DN33507_c0_g1_i1.p1	2878.75	-0.761209	0.103598	0.00560154
TRINITY_DN151_c0_g1_i7.p1	1647.23	-0.761052	0.1726	0.0279654
TRINITY_DN1687_c0_g1_i12.p1	573.547	-0.760871	0.118699	0.00970343
TRINITY_DN1130_c1_g1_i1.p1	18210.2	-0.760737	0.108363	0.00665417
TRINITY_DN2067_c0_g1_i1.p1	1378.29	-0.760712	0.0869667	0.00261257
TRINITY_DN3509_c0_g1_i2.p1	1877.47	-0.760683	0.124539	0.0118306
TRINITY_DN7558_c0_g2_i3.p1	222.79	-0.760218	0.103018	0.0056294
TRINITY_DN14576_c0_g1_i2.p1	151.317	-0.760042	0.171597	0.0278974
TRINITY_DN9432_c0_g1_i2.p1	1309.46	-0.759221	0.156065	0.0223254
TRINITY_DN1955_c1_g2_i10.p1	7352.1	-0.758707	0.0891091	0.00310574
TRINITY_DN46836_c3_g1_i7.p1	368.232	-0.758582	0.210864	0.0389759
TRINITY_DN31820_c0_g1_i1.p1	3583.73	-0.758512	0.066534	0.000440922
TRINITY_DN1041_c0_g1_i14.p1	26234.8	-0.758256	0.183638	0.0315337
TRINITY_DN2602_c0_g1_i2.p1	120.222	-0.758071	0.212874	0.0397272
TRINITY_DN3820_c0_g1_i3.p1	30982.1	-0.757115	0.122963	0.0120479
TRINITY_DN4065_c0_g1_i2.p1	279.309	-0.75711	0.126615	0.0134023
TRINITY_DN640_c0_g1_i20.p5	142.942	-0.756095	0.164838	0.0269538
TRINITY_DN1236_c0_g1_i16.p1	426.712	-0.75547	0.0938428	0.00423623
TRINITY_DN3846_c0_g1_i9.p1	838.856	-0.754932	0.125395	0.0134948
TRINITY_DN33507_c0_g1_i2.p1	155.901	-0.753801	0.13979	0.0179557
TRINITY_DN10917_c0_g1_i2.p1	1856.36	-0.753585	0.0906041	0.00382331
TRINITY_DN5805_c0_g1_i1.p1	123.992	-0.7532	0.153772	0.0236518
TRINITY_DN9035_c0_g1_i1.p1	1767.75	-0.753113	0.129383	0.0150453
TRINITY_DN1200_c1_g1_i2.p1	620.574	-0.753081	0.239074	0.0492464
TRINITY_DN16_c0_g2_i1.p1	157.122	-0.752216	0.132558	0.0164359
TRINITY_DN1344_c0_g1_i12.p1	11692.8	-0.751883	0.0661664	0.000619703
TRINITY_DN1407_c0_g1_i4.p1	1542.29	-0.750448	0.164661	0.0288588
TRINITY_DN2834_c1_g1_i5.p1	1659.83	-0.750411	0.0769275	0.00178811
TRINITY_DN15803_c0_g1_i1.p1	308.91	-0.750332	0.125713	0.0145997
TRINITY_DN3442_c0_g1_i5.p1	3753.91	-0.750041	0.114028	0.01066
TRINITY_DN2633_c0_g1_i12.p1	2617.28	-0.749972	0.0539222	9.47901e-05
TRINITY_DN809_c1_g2_i17.p1	429.609	-0.749397	0.119483	0.0127192
TRINITY_DN3324_c2_g1_i7.p1	243.411	-0.74901	0.151192	0.0242895
TRINITY_DN6847_c0_g1_i6.p1	183.751	-0.748978	0.195979	0.0380655
TRINITY_DN8804_c0_g1_i2.p1	659.168	-0.748859	0.113207	0.0106189
TRINITY_DN7031_c0_g2_i2.p1	103.699	-0.748144	0.182308	0.0347259
TRINITY_DN1216_c0_g1_i10.p1	3198.73	-0.747529	0.0715027	0.0013288
TRINITY_DN2623_c0_g3_i1.p1	1907.67	-0.747212	0.217336	0.0448539
TRINITY_DN5553_c0_g1_i2.p1	107.476	-0.746931	0.16899	0.0305719
TRINITY_DN327_c0_g2_i11.p1	3697.18	-0.746656	0.165778	0.029919
TRINITY_DN12461_c0_g1_i1.p1	196.975	-0.746572	0.202961	0.0404074
TRINITY_DN22440_c0_g2_i5.p1	77.8963	-0.744939	0.485067	0.0829505
TRINITY_DN5748_c0_g1_i1.p1	978.52	-0.74472	0.102641	0.00820381
TRINITY_DN6627_c0_g1_i5.p1	484.062	-0.744072	0.200906	0.0407511
TRINITY_DN963_c1_g1_i9.p1	2695.19	-0.744061	0.100181	0.00731212
TRINITY_DN809_c1_g2_i9.p1	341.955	-0.743782	0.175159	0.0338774
TRINITY_DN1075_c1_g1_i18.p1	740.822	-0.743301	0.129477	0.0176193
TRINITY_DN3627_c0_g2_i9.p1	131.614	-0.742753	0.177489	0.0351155
TRINITY_DN3716_c0_g1_i3.p2	229.638	-0.742151	0.160758	0.0298473
TRINITY_DN795_c0_g1_i1.p1	252.241	-0.741238	0.118458	0.0145021
TRINITY_DN3412_c0_g1_i4.p1	2430.17	-0.741148	0.0714774	0.00161939
TRINITY_DN809_c1_g2_i14.p1	541.544	-0.741049	0.123776	0.0164884
TRINITY_DN781_c0_g1_i4.p1	323.754	-0.741003	0.238095	0.0523139
TRINITY_DN4624_c0_g1_i1.p1	2966.54	-0.740979	0.07192	0.00171916
TRINITY_DN10924_c0_g1_i1.p1	1351.12	-0.740644	0.109355	0.0114905
TRINITY_DN4609_c0_g1_i16.p2	81.4346	-0.739431	0.27777	0.0601325
TRINITY_DN1699_c0_g1_i5.p1	4012.83	-0.73929	0.0943143	0.00639998
TRINITY_DN4798_c0_g1_i5.p1	1615.5	-0.739144	0.111297	0.0123595
TRINITY_DN9207_c0_g1_i3.p3	640.507	-0.73884	0.0869306	0.00487486
TRINITY_DN3038_c0_g1_i1.p1	989.838	-0.738501	0.122186	0.0166983
TRINITY_DN306_c0_g1_i12.p2	1100	-0.737481	0.144789	0.0262919
TRINITY_DN58087_c0_g1_i1.p1	63.6444	-0.737448	0.433211	0.0809568
TRINITY_DN964_c0_g1_i1.p1	997.426	-0.73729	0.11619	0.0147962
TRINITY_DN3072_c0_g1_i1.p1	2029.43	-0.737022	0.100389	0.00893708
TRINITY_DN45586_c0_g2_i11.p1	437.155	-0.736833	0.122918	0.0172898
TRINITY_DN496_c1_g1_i15.p1	1769.36	-0.735987	0.143239	0.0262263
TRINITY_DN197_c0_g1_i11.p1	293.436	-0.734874	0.201974	0.045474
TRINITY_DN3434_c0_g1_i26.p1	401.621	-0.73453	0.136161	0.0232073
TRINITY_DN1386_c0_g2_i3.p1	20318.9	-0.73442	0.106924	0.0120918
TRINITY_DN1755_c0_g1_i69.p1	952.764	-0.734359	0.128762	0.0198176
TRINITY_DN737_c0_g1_i1.p1	340.967	-0.73404	0.120587	0.0172356
TRINITY_DN996_c2_g1_i6.p1	1996.52	-0.733915	0.130095	0.020602
TRINITY_DN1452_c0_g1_i7.p1	1167.41	-0.733893	0.083807	0.00475247
TRINITY_DN938_c0_g1_i46.p1	126.214	-0.733251	0.222946	0.0514621
TRINITY_DN156_c1_g1_i16.p2	72.5831	-0.733181	0.326822	0.0705364
TRINITY_DN949_c0_g1_i12.p1	123.971	-0.73264	0.249896	0.0570715
TRINITY_DN424_c1_g1_i1.p1	26288.6	-0.732563	0.0673388	0.00158674
TRINITY_DN5682_c0_g1_i14.p1	93.2073	-0.732262	0.205455	0.0477022
TRINITY_DN142743_c0_g1_i1.p1	857.387	-0.73221	0.135528	0.0241617
TRINITY_DN19746_c1_g1_i7.p1	149.542	-0.732068	0.111151	0.0141609
TRINITY_DN3254_c2_g1_i11.p1	310.466	-0.731644	0.194808	0.0441459
TRINITY_DN3458_c0_g1_i12.p1	258.62	-0.731563	0.169859	0.036688
TRINITY_DN685_c2_g1_i6.p1	1461.56	-0.730599	0.082523	0.00492444
TRINITY_DN1625_c0_g1_i1.p1	867.089	-0.730248	0.0855683	0.00568539
TRINITY_DN38732_c0_g1_i14.p1	651.632	-0.730205	0.121586	0.0184142
TRINITY_DN2067_c0_g1_i10.p1	1465.52	-0.729953	0.0558537	0.000461858
TRINITY_DN497_c0_g1_i11.p2	4897.84	-0.729672	0.562536	0.0922155
TRINITY_DN4099_c0_g1_i3.p1	782.438	-0.729551	0.0966608	0.00946967
TRINITY_DN3897_c0_g1_i1.p1	773.581	-0.728869	0.127282	0.0215197
TRINITY_DN12075_c0_g1_i1.p1	203.626	-0.728713	0.18701	0.0429147
TRINITY_DN2616_c3_g1_i2.p1	6814.15	-0.728511	0.0981599	0.0103737
TRINITY_DN7156_c0_g1_i9.p1	339.691	-0.728052	0.104692	0.0132191
TRINITY_DN176_c3_g1_i1.p1	39383.4	-0.727796	0.100871	0.0117448
TRINITY_DN4140_c0_g1_i33.p1	209.191	-0.727723	0.113008	0.0163312
TRINITY_DN490_c0_g1_i10.p1	8630.73	-0.727527	0.55075	0.0919713
TRINITY_DN2910_c0_g2_i1.p1	1822.97	-0.727221	0.193037	0.0462706
TRINITY_DN831_c0_g1_i11.p1	1303.17	-0.726842	0.0931571	0.00871332
TRINITY_DN698_c0_g1_i10.p1	139.514	-0.726386	0.186529	0.043528
TRINITY_DN1241_c0_g1_i1.p1	23835.3	-0.726209	0.140015	0.0286518
TRINITY_DN2455_c1_g1_i2.p1	1049.14	-0.725245	0.132294	0.0258995
TRINITY_DN167678_c1_g1_i1.p1	23032.4	-0.724892	0.151791	0.0328071
TRINITY_DN2462_c1_g1_i3.p1	244.684	-0.724474	0.148853	0.0319802
TRINITY_DN32_c0_g1_i9.p1	4446.45	-0.723938	0.072818	0.00336493
TRINITY_DN7355_c0_g1_i3.p1	1795.81	-0.723825	0.110195	0.0165931
TRINITY_DN114_c4_g1_i1.p1	3194.29	-0.72382	0.0961025	0.0108246
TRINITY_DN8973_c0_g1_i1.p1	1665.94	-0.723443	0.0784419	0.00489965
TRINITY_DN7958_c0_g1_i2.p1	748.814	-0.723382	0.13467	0.0275583
TRINITY_DN4245_c0_g2_i2.p1	135.209	-0.723179	0.126113	0.0235883
TRINITY_DN374_c0_g1_i13.p1	272.106	-0.722349	0.242642	0.0590044
TRINITY_DN5618_c0_g1_i2.p1	580.801	-0.721446	0.121742	0.0219522
TRINITY_DN6997_c0_g1_i12.p1	167.09	-0.721368	0.263254	0.0641984
TRINITY_DN659_c0_g1_i31.p1	14877.5	-0.721181	0.0864549	0.00771857
TRINITY_DN322_c0_g1_i10.p4	439.079	-0.720265	0.134459	0.0287208
TRINITY_DN4079_c0_g1_i13.p3	640.646	-0.719801	0.130581	0.0272887
TRINITY_DN10886_c0_g1_i13.p1	115.874	-0.71954	0.250597	0.0616846
TRINITY_DN12916_c0_g1_i2.p1	19868.3	-0.719306	0.149621	0.0345709
TRINITY_DN7853_c0_g1_i1.p1	162.436	-0.718775	0.122032	0.0233345
TRINITY_DN8988_c0_g1_i3.p1	3110.97	-0.718385	0.101102	0.0144047
TRINITY_DN4350_c0_g1_i5.p1	531.276	-0.71684	0.117892	0.0221386
TRINITY_DN5819_c0_g1_i8.p1	812.745	-0.716551	0.126223	0.0268204
TRINITY_DN746_c0_g1_i6.p1	828.05	-0.7157	0.292227	0.0713039
TRINITY_DN2671_c0_g1_i9.p1	89.1796	-0.715668	0.274572	0.0682526
TRINITY_DN762_c1_g1_i1.p1	29274.6	-0.714872	0.152204	0.0372518
TRINITY_DN1898_c0_g1_i11.p1	744.511	-0.714668	0.142895	0.0337237
TRINITY_DN245_c0_g1_i1.p1	3899.36	-0.714176	0.0878064	0.0102547
TRINITY_DN967_c18_g1_i4.p1	355.955	-0.713664	0.160205	0.0401507
TRINITY_DN322_c0_g1_i12.p1	8441.13	-0.71364	0.0851105	0.00901223
TRINITY_DN2845_c0_g1_i1.p1	829.11	-0.712975	0.19906	0.0535545
TRINITY_DN190_c1_g1_i2.p1	198.298	-0.712704	0.328521	0.0769204
TRINITY_DN330_c0_g1_i25.p1	642.821	-0.712413	0.106981	0.0186447
TRINITY_DN3591_c0_g1_i2.p1	1899.15	-0.71211	0.117077	0.0242256
TRINITY_DN77_c1_g1_i6.p1	1811.6	-0.71185	0.0792329	0.0070113
TRINITY_DN4154_c0_g1_i1.p1	90.822	-0.711267	0.231053	0.0610609
TRINITY_DN31652_c1_g1_i2.p1	94.8161	-0.71106	0.205283	0.0554889
TRINITY_DN7659_c0_g2_i1.p1	102.355	-0.71051	0.195544	0.0537458
TRINITY_DN854_c0_g1_i1.p2	1374.13	-0.710414	0.111296	0.0217046
TRINITY_DN9082_c0_g1_i5.p1	531.045	-0.709981	0.10976	0.0210291
TRINITY_DN79_c0_g1_i3.p1	6903.61	-0.709881	0.10093	0.0171813
TRINITY_DN74145_c0_g1_i2.p1	1438.61	-0.709445	0.110273	0.0215813
TRINITY_DN1455_c0_g1_i3.p1	2306.64	-0.709153	0.13583	0.033264
TRINITY_DN524_c0_g1_i6.p1	808.532	-0.709079	0.116461	0.0256399
TRINITY_DN3101_c1_g2_i4.p1	97.8987	-0.708968	0.172172	0.0474318
TRINITY_DN7029_c0_g2_i1.p1	13087.5	-0.708948	0.151684	0.0394761
TRINITY_DN3882_c0_g1_i3.p1	2670.82	-0.708591	0.0935948	0.0142584
TRINITY_DN570_c0_g1_i4.p1	147.325	-0.708252	0.165383	0.0451194
TRINITY_DN2276_c0_g1_i4.p1	778.336	-0.707675	0.115192	0.0257693
TRINITY_DN2648_c0_g1_i6.p1	793.459	-0.705822	0.0755091	0.00704443
TRINITY_DN4444_c0_g1_i1.p1	240.125	-0.705763	0.146243	0.0388095
TRINITY_DN445_c0_g1_i26.p1	265.634	-0.704675	0.108469	0.0228905
TRINITY_DN23_c1_g1_i5.p1	13830	-0.704512	0.136637	0.0362907
TRINITY_DN5669_c0_g1_i28.p1	429.03	-0.704218	0.184062	0.0529807
TRINITY_DN1769_c0_g2_i14.p1	793.886	-0.703448	0.0972878	0.0177307
TRINITY_DN1289_c0_g1_i6.p1	301.841	-0.703345	0.156235	0.0436162
TRINITY_DN3691_c0_g1_i12.p1	584.893	-0.702892	0.137906	0.0370094
TRINITY_DN1667_c1_g1_i6.p1	642.29	-0.702298	0.155341	0.0438809
TRINITY_DN3604_c0_g1_i1.p1	346.542	-0.702224	0.157104	0.0449424
TRINITY_DN4764_c0_g1_i2.p1	529.103	-0.702051	0.211247	0.0602356
TRINITY_DN12772_c0_g1_i1.p1	69.3936	-0.701363	0.353237	0.083187
TRINITY_DN9008_c0_g1_i6.p1	489.22	-0.700399	0.212418	0.0612683
TRINITY_DN1691_c1_g1_i4.p1	25561.2	-0.700021	0.121598	0.0312363
TRINITY_DN54_c0_g1_i5.p1	945.756	-0.699919	0.0748126	0.00838229
TRINITY_DN504_c0_g2_i3.p1	214.264	-0.699682	0.23867	0.0679287
TRINITY_DN1964_c1_g1_i1.p1	10551.4	-0.699049	0.104003	0.0232709
TRINITY_DN1863_c0_g1_i2.p1	935.862	-0.698694	0.125719	0.0341081
TRINITY_DN464_c0_g1_i2.p1	1100.09	-0.698605	0.0962266	0.0191093
TRINITY_DN798_c0_g2_i2.p1	989.315	-0.698066	0.102637	0.0229539
TRINITY_DN4301_c0_g1_i1.p1	603.702	-0.697749	0.0967215	0.0197577
TRINITY_DN2861_c0_g1_i20.p1	1240.69	-0.697682	0.212974	0.0629396
TRINITY_DN2780_c0_g1_i5.p1	154.713	-0.697541	0.17475	0.0533631
TRINITY_DN6102_c0_g1_i3.p1	970.224	-0.696686	0.0813621	0.0128549
TRINITY_DN6657_c0_g1_i11.p1	214.018	-0.696104	0.143174	0.0421309
TRINITY_DN1150_c0_g1_i1.p1	184.067	-0.696036	0.135151	0.0392256
TRINITY_DN1052_c0_g1_i13.p1	140.586	-0.695949	0.167736	0.0518398
TRINITY_DN592_c0_g1_i10.p1	320.775	-0.695565	0.13345	0.0386433
TRINITY_DN854_c3_g1_i2.p1	518.834	-0.695404	0.125536	0.0359765
TRINITY_DN1772_c0_g1_i2.p1	196.903	-0.695205	0.124685	0.0354282
TRINITY_DN8411_c0_g1_i12.p1	12052.3	-0.694795	0.171556	0.0539373
TRINITY_DN1048_c0_g1_i3.p1	1876.78	-0.694028	0.0981584	0.0225751
TRINITY_DN7875_c0_g1_i2.p1	9633.12	-0.69391	0.0917314	0.0187605
TRINITY_DN1200_c1_g1_i35.p1	445.954	-0.693889	0.208717	0.063568
TRINITY_DN8138_c0_g1_i12.p1	354.212	-0.693355	0.210282	0.0643039
TRINITY_DN822_c0_g1_i12.p1	1948.64	-0.692682	0.0607092	0.0047769
TRINITY_DN2608_c1_g1_i14.p1	304.818	-0.692489	0.11585	0.03258
TRINITY_DN4061_c0_g1_i2.p1	3292.51	-0.692134	0.0809566	0.0141122
TRINITY_DN169433_c0_g1_i1.p1	142.066	-0.691999	0.142736	0.0444995
TRINITY_DN2123_c1_g1_i9.p1	729.348	-0.691249	0.187316	0.0586971
TRINITY_DN4330_c0_g1_i8.p1	19524.6	-0.691128	0.12241	0.0365284
TRINITY_DN7063_c0_g1_i1.p1	3420.86	-0.690643	0.0882849	0.0181841
TRINITY_DN1809_c0_g1_i5.p1	603.699	-0.690454	0.0834667	0.0162789
TRINITY_DN7540_c0_g1_i1.p1	1578.51	-0.69044	0.0847818	0.016965
TRINITY_DN9988_c0_g1_i5.p1	8964.41	-0.690212	0.152132	0.0503385
TRINITY_DN23851_c0_g1_i1.p1	690.069	-0.689186	0.120314	0.036608
TRINITY_DN5327_c0_g1_i4.p1	201.996	-0.688851	0.214534	0.0677136
TRINITY_DN809_c1_g2_i10.p1	328.804	-0.688809	0.147691	0.0493371
TRINITY_DN4453_c0_g1_i20.p1	374.308	-0.688452	0.264535	0.0768062
TRINITY_DN923_c2_g2_i11.p1	323.748	-0.688339	0.156463	0.0519344
TRINITY_DN468_c0_g1_i13.p1	1161.5	-0.688037	0.10754	0.0306451
TRINITY_DN831_c0_g1_i2.p1	102.835	-0.6874	0.211079	0.0674989
TRINITY_DN8767_c0_g1_i2.p1	26595.3	-0.687078	0.207237	0.0668553
TRINITY_DN6493_c0_g1_i4.p1	248.536	-0.686886	0.163886	0.0550974
TRINITY_DN3516_c0_g1_i4.p1	3767.78	-0.686882	0.103923	0.0296328
TRINITY_DN254_c1_g1_i9.p1	68.5913	-0.686806	0.341431	0.0868927
TRINITY_DN5296_c0_g1_i12.p1	421.758	-0.686667	0.131319	0.0423049
TRINITY_DN4269_c0_g1_i1.p1	2165.45	-0.68661	0.0779449	0.0148955
TRINITY_DN8946_c0_g1_i4.p1	190.105	-0.686057	0.115893	0.0363698
TRINITY_DN129300_c0_g1_i1.p1	990.781	-0.685377	0.133333	0.0440576
TRINITY_DN5801_c0_g1_i1.p1	106.13	-0.685272	0.251928	0.0757811
TRINITY_DN15908_c0_g1_i15.p1	62.1974	-0.684962	0.453685	0.0962918
TRINITY_DN17326_c0_g2_i1.p1	531.018	-0.68486	0.108568	0.0328831
TRINITY_DN13715_c0_g1_i1.p1	1169.11	-0.684834	0.103036	0.030207
TRINITY_DN28539_c0_g2_i2.p1	4532.67	-0.684435	0.150267	0.0517453
TRINITY_DN4028_c1_g3_i2.p1	669.536	-0.684353	0.112564	0.0356632
TRINITY_DN331_c0_g1_i18.p1	1392.15	-0.684261	0.0745544	0.0140154
TRINITY_DN3799_c0_g1_i4.p1	274.947	-0.6839	0.112047	0.0355849
TRINITY_DN129455_c0_g1_i1.p1	596.465	-0.683741	0.138838	0.0480647
TRINITY_DN656_c0_g1_i12.p1	3609.27	-0.682441	0.0855175	0.020968
TRINITY_DN35564_c0_g1_i5.p1	95.7783	-0.682309	0.19295	0.0654686
TRINITY_DN11438_c0_g1_i3.p1	414.435	-0.681814	0.129335	0.044588
TRINITY_DN18582_c0_g1_i1.p1	858.152	-0.681758	0.0878351	0.0230172
TRINITY_DN21682_c0_g1_i7.p1	80.8101	-0.681748	0.349036	0.0900209
TRINITY_DN124_c18_g1_i23.p1	114.582	-0.681582	0.268477	0.080025
TRINITY_DN77044_c0_g1_i1.p1	632.574	-0.681231	0.108714	0.0353498
TRINITY_DN53_c0_g2_i1.p1	2220.07	-0.681156	0.112951	0.0374135
TRINITY_DN1699_c0_g1_i15.p1	286.94	-0.68111	0.149383	0.0534588
TRINITY_DN24657_c0_g1_i8.p1	151.589	-0.680997	0.208262	0.0696615
TRINITY_DN16_c1_g1_i4.p1	602.414	-0.680918	0.15747	0.0558829
TRINITY_DN5848_c0_g2_i1.p1	1073.18	-0.680806	0.124801	0.0430019
TRINITY_DN1069_c0_g1_i3.p1	107.237	-0.679922	0.16876	0.0593121
TRINITY_DN3042_c0_g1_i11.p1	8347.09	-0.679642	0.0849562	0.0225124
TRINITY_DN34944_c0_g1_i2.p1	5115.37	-0.67918	0.108082	0.0364488
TRINITY_DN936_c14_g1_i1.p1	66.4874	-0.678715	0.238797	0.0765783
TRINITY_DN949_c0_g1_i15.p1	499.287	-0.678555	0.198358	0.069009
TRINITY_DN504_c0_g2_i2.p1	3677.93	-0.678007	0.0542227	0.00551809
TRINITY_DN34897_c0_g2_i1.p1	198.4	-0.677752	0.194713	0.0681445
TRINITY_DN1986_c0_g1_i15.p1	267.692	-0.677394	0.187561	0.0667485
TRINITY_DN1206_c0_g1_i9.p1	552.366	-0.677366	0.204456	0.0708653
TRINITY_DN15458_c0_g1_i1.p1	11157.8	-0.677346	0.0796955	0.0199374
TRINITY_DN1596_c0_g1_i7.p1	277.381	-0.677236	0.146957	0.054709
TRINITY_DN9172_c0_g1_i1.p1	8931.63	-0.677202	0.0841285	0.0234615
TRINITY_DN6142_c0_g1_i3.p1	2402.03	-0.676702	0.0953608	0.0304255
TRINITY_DN2118_c0_g1_i12.p2	167.136	-0.676165	0.512341	0.101578
TRINITY_DN4350_c0_g1_i10.p1	907.146	-0.675922	0.117676	0.042479
TRINITY_DN212_c0_g1_i4.p1	1145.11	-0.675805	0.162143	0.0600295
TRINITY_DN1545_c0_g1_i13.p1	9586.07	-0.675646	0.109725	0.0387264
TRINITY_DN4903_c1_g1_i1.p1	167.177	-0.675233	0.186403	0.0676063
TRINITY_DN221_c3_g1_i11.p1	428.791	-0.67495	0.0843695	0.0255102
TRINITY_DN5810_c0_g1_i11.p1	1282.57	-0.67481	0.0586202	0.00849192
TRINITY_DN416_c0_g1_i3.p1	1268.81	-0.674799	0.127654	0.048883
TRINITY_DN219_c0_g1_i14.p1	10466.2	-0.67479	0.216722	0.0747616
TRINITY_DN1288_c0_g1_i6.p1	703.659	-0.674688	0.355249	0.0929493
TRINITY_DN4228_c0_g3_i1.p1	3688.86	-0.674039	0.0846848	0.0264232
TRINITY_DN13613_c0_g1_i11.p2	229.292	-0.673896	0.279085	0.0841357
TRINITY_DN742_c1_g1_i2.p1	235.141	-0.673542	0.125905	0.0491557
TRINITY_DN967_c18_g1_i10.p1	2890.78	-0.672791	0.0665386	0.014356
TRINITY_DN125_c6_g1_i1.p1	11974.5	-0.672754	0.114819	0.0432645
TRINITY_DN1192_c0_g1_i9.p1	460.993	-0.67197	0.343958	0.0925824
TRINITY_DN1013_c0_g1_i14.p1	869.07	-0.671951	0.107833	0.0400658
TRINITY_DN2861_c0_g1_i16.p1	12315.9	-0.671605	0.102467	0.0377385
TRINITY_DN117404_c0_g1_i1.p1	647.99	-0.671346	0.112741	0.0430894
TRINITY_DN2096_c0_g2_i1.p1	460.41	-0.670628	0.180583	0.0686846
TRINITY_DN13715_c0_g1_i22.p1	3621.67	-0.670494	0.171993	0.0662142
TRINITY_DN1068_c0_g1_i12.p1	1516.34	-0.670117	0.0934101	0.0335701
TRINITY_DN13060_c0_g2_i1.p1	3566.59	-0.669265	0.0660289	0.0157577
TRINITY_DN601_c15_g3_i1.p1	184.799	-0.669073	0.0992049	0.0376571
TRINITY_DN1165_c0_g1_i1.p1	15153	-0.668584	0.132849	0.0545153
TRINITY_DN209_c0_g1_i8.p1	167776	-0.668562	0.207741	0.0753269
TRINITY_DN696_c2_g2_i4.p1	1383.58	-0.668337	0.10793	0.0425661
TRINITY_DN4029_c1_g1_i1.p1	787.573	-0.667984	0.115403	0.0475218
TRINITY_DN4816_c0_g1_i7.p1	313.361	-0.667703	0.137449	0.0566735
TRINITY_DN306_c0_g1_i5.p1	1641.05	-0.6676	0.0831074	0.029067
TRINITY_DN4883_c0_g1_i1.p1	223.423	-0.666626	0.145457	0.0598247
TRINITY_DN16609_c0_g1_i18.p1	708.461	-0.666219	0.108185	0.044411
TRINITY_DN307_c0_g1_i12.p1	754.899	-0.666114	0.0884455	0.0331114
TRINITY_DN100396_c0_g1_i9.p2	118.268	-0.665451	0.192345	0.0738658
TRINITY_DN875_c0_g1_i3.p1	132.252	-0.665346	0.203063	0.0761226
TRINITY_DN2082_c0_g1_i8.p1	391.459	-0.665166	0.112424	0.0478834
TRINITY_DN3680_c0_g1_i11.p1	807.963	-0.664952	0.0692559	0.020118
TRINITY_DN1724_c0_g1_i4.p1	195.371	-0.664566	0.408723	0.0994295
TRINITY_DN554_c0_g1_i4.p1	3061.92	-0.66421	0.101314	0.0418708
TRINITY_DN404_c0_g1_i2.p1	1043.53	-0.664006	0.0571466	0.0124492
TRINITY_DN1745_c0_g1_i3.p1	311.267	-0.66325	0.14423	0.0614759
TRINITY_DN2826_c0_g1_i4.p1	2548.13	-0.662937	0.049096	0.00737946
TRINITY_DN1174_c0_g1_i13.p1	79.2757	-0.661846	0.329719	0.0946783
TRINITY_DN201_c0_g2_i3.p1	432.718	-0.66171	0.292056	0.0913613
TRINITY_DN65_c0_g5_i2.p1	4345.43	-0.661533	0.0862597	0.0352715
TRINITY_DN7221_c0_g1_i6.p1	2165.66	-0.661378	0.143576	0.0623121
TRINITY_DN422_c0_g1_i4.p1	213.605	-0.661063	0.13273	0.0582882
TRINITY_DN22140_c0_g1_i8.p1	522.214	-0.661048	0.151322	0.0656811
TRINITY_DN102954_c0_g1_i3.p1	3720.39	-0.660839	0.0604727	0.0167512
TRINITY_DN809_c1_g2_i6.p1	1442.1	-0.660535	0.0857956	0.0358981
TRINITY_DN4634_c0_g1_i3.p1	1201.58	-0.660431	0.0906967	0.0384777
TRINITY_DN5449_c0_g3_i1.p1	5201.53	-0.659647	0.104816	0.047974
TRINITY_DN2014_c0_g1_i10.p1	194.335	-0.659399	0.167363	0.0716336
TRINITY_DN2653_c0_g1_i1.p1	3243.86	-0.659286	0.12387	0.0568718
TRINITY_DN7044_c1_g1_i22.p1	129.529	-0.658928	0.145978	0.0651502
TRINITY_DN280_c2_g1_i1.p1	27731.5	-0.658821	0.158984	0.0693341
TRINITY_DN1790_c0_g1_i11.p1	872.369	-0.658305	0.0961195	0.0434398
TRINITY_DN1048_c0_g1_i5.p1	381.426	-0.657843	0.137276	0.062626
TRINITY_DN512_c0_g1_i13.p1	287.284	-0.657831	0.174528	0.0744258
TRINITY_DN623_c0_g2_i12.p1	2633.11	-0.657599	0.0502089	0.0107012
TRINITY_DN734_c8_g1_i1.p1	3261.3	-0.657298	0.125141	0.0577795
TRINITY_DN10758_c5_g1_i2.p2	10036.9	-0.657164	0.142222	0.0650441
TRINITY_DN4700_c1_g1_i7.p1	987.737	-0.656983	0.098345	0.0467149
TRINITY_DN1492_c0_g2_i4.p1	796.865	-0.656587	0.0972999	0.0463593
TRINITY_DN432_c4_g1_i3.p1	74.3815	-0.655987	0.216034	0.0833053
TRINITY_DN28_c0_g1_i5.p1	1099.89	-0.655677	0.110833	0.0540333
TRINITY_DN240_c0_g1_i2.p1	290.039	-0.655415	0.140053	0.0655748
TRINITY_DN5848_c0_g2_i3.p1	1360.19	-0.655388	0.0842762	0.0382302
TRINITY_DN3271_c0_g1_i1.p1	27214.8	-0.655306	0.141896	0.066321
TRINITY_DN2194_c0_g1_i5.p3	120.81	-0.655293	0.186436	0.0786371
TRINITY_DN10981_c0_g1_i2.p1	85.2479	-0.654975	0.188589	0.0787525
TRINITY_DN1783_c0_g1_i2.p1	119.839	-0.654567	0.145038	0.0680364
TRINITY_DN9849_c0_g1_i1.p1	400.474	-0.65428	0.0880973	0.0413536
TRINITY_DN48332_c0_g2_i4.p2	246.004	-0.653933	0.25677	0.0903857
TRINITY_DN1317_c1_g1_i24.p1	97.9564	-0.653666	0.235522	0.0879743
TRINITY_DN9050_c0_g1_i5.p1	566.392	-0.653411	0.0921966	0.0455626
TRINITY_DN7212_c0_g1_i5.p1	1425.72	-0.653394	0.0705634	0.0301348
TRINITY_DN2795_c1_g1_i3.p1	670.047	-0.653269	0.120677	0.0591067
TRINITY_DN2289_c0_g1_i11.p1	9231.85	-0.652975	0.126172	0.0615801
TRINITY_DN5303_c0_g1_i8.p1	1112.98	-0.652466	0.0709766	0.0309393
TRINITY_DN267_c0_g1_i67.p1	217.816	-0.652083	0.137919	0.0671768
TRINITY_DN2053_c0_g2_i1.p1	48541	-0.651834	0.142023	0.0692252
TRINITY_DN1497_c0_g1_i4.p1	1135.79	-0.651816	0.0661927	0.0284454
TRINITY_DN8766_c3_g1_i2.p1	60.3182	-0.651621	0.278047	0.0936878
TRINITY_DN5162_c1_g1_i2.p1	1913.49	-0.651545	0.126638	0.0634629
TRINITY_DN26994_c0_g1_i1.p1	2094.76	-0.65146	0.0596231	0.0224501
TRINITY_DN1635_c3_g1_i1.p1	424.611	-0.651078	0.144396	0.0700983
TRINITY_DN816_c0_g1_i11.p1	547.539	-0.650442	0.124331	0.0632535
TRINITY_DN8757_c0_g1_i11.p1	4671.7	-0.65024	0.0831952	0.0416982
TRINITY_DN5939_c0_g1_i3.p1	1263.88	-0.650004	0.084016	0.042392
TRINITY_DN3061_c0_g1_i1.p1	126.556	-0.649603	0.168877	0.0777204
TRINITY_DN2744_c0_g1_i4.p1	304.117	-0.649334	0.158794	0.0751001
TRINITY_DN2078_c0_g1_i2.p1	12404.8	-0.649083	0.339364	0.100311
TRINITY_DN104_c0_g1_i5.p1	2797.91	-0.648734	0.117395	0.0613721
TRINITY_DN7948_c3_g1_i1.p1	5645.85	-0.648407	0.0974384	0.0526945
TRINITY_DN267_c0_g1_i35.p1	106.396	-0.647751	0.215196	0.0878541
TRINITY_DN1372_c1_g1_i10.p1	13052.8	-0.647588	0.0743742	0.0379833
TRINITY_DN1801_c0_g1_i3.p1	943.123	-0.646723	0.161176	0.0776059
TRINITY_DN1779_c0_g1_i14.p1	467.073	-0.646148	0.133658	0.0702076
TRINITY_DN2303_c0_g1_i2.p1	1181.08	-0.645836	0.0855621	0.0481553
TRINITY_DN4609_c0_g1_i15.p1	815.467	-0.645146	0.106905	0.0592094
TRINITY_DN53603_c0_g1_i4.p1	10222.7	-0.644733	0.114992	0.0639882
TRINITY_DN490_c0_g1_i12.p2	8413.24	-0.644246	0.546716	0.110588
TRINITY_DN3331_c0_g1_i1.p1	420.404	-0.643697	0.0926161	0.0543222
TRINITY_DN562_c0_g1_i2.p1	2332.45	-0.6436	0.0869296	0.0508038
TRINITY_DN3326_c0_g1_i2.p1	242.498	-0.643555	0.138699	0.0730807
TRINITY_DN876_c0_g1_i3.p1	102.905	-0.643504	0.46324	0.108114
TRINITY_DN4688_c0_g1_i2.p1	234.206	-0.643341	0.102707	0.0585947
TRINITY_DN2996_c0_g1_i12.p1	178.745	-0.642972	0.333509	0.102213
TRINITY_DN2877_c0_g1_i2.p1	113.087	-0.642924	0.19308	0.0866527
TRINITY_DN9207_c0_g1_i1.p1	503.14	-0.642882	0.158611	0.0796767
TRINITY_DN16899_c0_g1_i1.p1	16195	-0.642677	0.170834	0.0825966
TRINITY_DN295_c0_g1_i8.p1	2802.42	-0.641959	0.045039	0.0161741
TRINITY_DN359_c1_g1_i2.p1	12407.4	-0.641721	0.154122	0.0792139
TRINITY_DN12477_c0_g1_i9.p1	1692.26	-0.641358	0.133827	0.0734173
TRINITY_DN2853_c0_g2_i3.p1	722.641	-0.641303	0.0965469	0.057475
TRINITY_DN4560_c0_g1_i5.p1	205.24	-0.640921	0.319435	0.102086
TRINITY_DN79_c4_g1_i1.p1	20172.3	-0.640765	0.0681451	0.0393924
TRINITY_DN11882_c0_g1_i3.p1	79.907	-0.640454	0.270673	0.0977937
TRINITY_DN1583_c1_g1_i4.p1	1189.09	-0.640433	0.111294	0.0658943
TRINITY_DN4653_c0_g1_i7.p1	148.394	-0.640362	0.179811	0.0850931
TRINITY_DN488_c0_g1_i2.p3	97.6241	-0.639968	0.173888	0.0843743
TRINITY_DN1300_c0_g1_i8.p1	294.344	-0.639182	0.140252	0.0773772
TRINITY_DN3601_c0_g1_i2.p1	2204.19	-0.638928	0.0683561	0.041095
TRINITY_DN240_c0_g2_i7.p1	79.0241	-0.638388	0.323085	0.103104
TRINITY_DN7756_c0_g1_i1.p1	134.598	-0.638062	0.210315	0.0930714
TRINITY_DN13317_c0_g1_i11.p1	1154.09	-0.637955	0.109807	0.067821
TRINITY_DN1353_c0_g1_i15.p2	181.864	-0.637543	0.636527	0.114132
TRINITY_DN1129_c0_g1_i3.p1	259.367	-0.63692	0.106943	0.0673916
TRINITY_DN41620_c0_g1_i2.p2	432.552	-0.63681	0.15802	0.0835416
TRINITY_DN1400_c0_g1_i6.p1	1042.72	-0.636533	0.145807	0.0807237
TRINITY_DN11804_c3_g2_i1.p1	161.37	-0.636397	0.145724	0.0808403
TRINITY_DN1010_c0_g1_i4.p1	1080.25	-0.636342	0.0890579	0.0580843
TRINITY_DN24_c0_g1_i9.p1	15190.2	-0.636294	0.0723195	0.0482461
TRINITY_DN2827_c0_g1_i2.p1	299.897	-0.636166	0.182498	0.0899001
TRINITY_DN5452_c0_g1_i1.p1	578.027	-0.636061	0.0911171	0.0599272
TRINITY_DN1865_c0_g1_i4.p1	302.143	-0.635413	0.735055	0.117416
TRINITY_DN2103_c1_g1_i12.p1	748.038	-0.635399	0.238378	0.0971667
TRINITY_DN4785_c0_g2_i10.p1	1688.93	-0.63533	0.251034	0.0985483
TRINITY_DN694_c1_g1_i2.p1	153.684	-0.63513	0.163877	0.0853333
TRINITY_DN1592_c0_g1_i17.p1	132.331	-0.635013	0.247833	0.0982967
TRINITY_DN10296_c0_g1_i2.p1	141.189	-0.634683	0.136123	0.0795611
TRINITY_DN1263_c0_g3_i2.p1	2933.28	-0.634336	0.173761	0.088816
TRINITY_DN2364_c0_g1_i1.p1	23546.7	-0.634215	0.0936317	0.0633582
TRINITY_DN244_c0_g1_i15.p1	52073.9	-0.63415	0.106045	0.0694431
TRINITY_DN15102_c0_g3_i1.p1	113.913	-0.633924	0.212581	0.0950502
TRINITY_DN5531_c0_g1_i1.p1	427.584	-0.633511	0.088075	0.0607509
TRINITY_DN2833_c0_g1_i28.p1	487.774	-0.632547	0.310717	0.104765
TRINITY_DN12442_c0_g1_i2.p1	63.8367	-0.632137	0.540872	0.113606
TRINITY_DN91_c0_g1_i1.p1	107.643	-0.631456	0.15849	0.0876135
TRINITY_DN984_c1_g1_i11.p1	111.06	-0.629299	0.192131	0.0949262
TRINITY_DN739_c0_g1_i12.p1	1596.24	-0.628731	0.0757148	0.0578812
TRINITY_DN1093_c13_g1_i1.p1	273.69	-0.628587	0.152561	0.0886953
TRINITY_DN475_c0_g2_i9.p1	18813.9	-0.628482	0.0587847	0.0460934
TRINITY_DN1582_c0_g1_i6.p1	3460.03	-0.628375	0.103763	0.0739779
TRINITY_DN9819_c0_g1_i1.p1	1403.68	-0.628024	0.187422	0.0952981
TRINITY_DN1865_c0_g1_i19.p1	1050.8	-0.627217	0.0826979	0.0647262
TRINITY_DN5405_c0_g1_i19.p1	552.714	-0.627069	0.196085	0.0966662
TRINITY_DN8010_c0_g1_i3.p1	478.814	-0.626757	0.120111	0.0811908
TRINITY_DN1739_c0_g1_i2.p1	150.697	-0.626668	0.197137	0.0972918
TRINITY_DN3202_c1_g1_i5.p1	63260	-0.626519	0.215437	0.0998073
TRINITY_DN949_c0_g1_i8.p1	128.569	-0.626063	0.204532	0.0984226
TRINITY_DN4810_c0_g1_i1.p1	2105.83	-0.625912	0.0784499	0.063673
TRINITY_DN229_c0_g1_i4.p1	1436.46	-0.625873	0.0979042	0.0743139
TRINITY_DN2032_c0_g1_i25.p1	241.678	-0.625228	0.10556	0.077835
TRINITY_DN3_c0_g1_i1.p1	102942	-0.624843	0.0499607	0.0403217
TRINITY_DN184_c3_g1_i13.p1	828.772	-0.62479	0.0902938	0.0719638
TRINITY_DN12097_c0_g1_i1.p1	116.945	-0.624606	0.231002	0.102594
TRINITY_DN2762_c0_g3_i3.p1	4311.16	-0.624563	0.0985595	0.0754404
TRINITY_DN4155_c0_g1_i15.p1	206.78	-0.624436	0.114828	0.0817762
TRINITY_DN2387_c0_g1_i2.p1	273.378	-0.624026	0.201377	0.0996813
TRINITY_DN1721_c0_g1_i2.p1	5712.2	-0.623972	0.0924808	0.073193
TRINITY_DN264_c0_g1_i14.p1	1026.1	-0.623533	0.129512	0.0870127
TRINITY_DN1732_c0_g1_i2.p1	2283.93	-0.623203	0.0975143	0.0766922
TRINITY_DN254_c1_g1_i3.p1	5595.16	-0.622909	0.134546	0.0895389
TRINITY_DN4143_c0_g1_i5.p1	717.271	-0.622821	0.191243	0.0990516
TRINITY_DN15951_c0_g1_i4.p1	37606.7	-0.62232	0.133026	0.0897798
TRINITY_DN5421_c0_g1_i4.p1	579.994	-0.621894	0.115601	0.0840166
TRINITY_DN9404_c0_g2_i7.p1	341.629	-0.621697	0.0826286	0.0718534
TRINITY_DN4176_c0_g1_i17.p1	481.406	-0.62103	0.220499	0.103614
TRINITY_DN31574_c0_g1_i4.p1	235.62	-0.620608	0.221283	0.103742
TRINITY_DN624_c1_g1_i4.p1	351.392	-0.620428	0.0969706	0.0794454
TRINITY_DN524_c0_g1_i13.p1	972.829	-0.620416	0.125672	0.0894185
TRINITY_DN5601_c0_g1_i10.p1	2563.01	-0.62035	0.0847577	0.0745376
TRINITY_DN718_c0_g1_i1.p1	21686.7	-0.620075	0.0619174	0.058902
TRINITY_DN491_c0_g1_i4.p1	267.817	-0.619898	0.133372	0.0914833
TRINITY_DN31_c31_g1_i1.p1	525.228	-0.619521	0.0907695	0.0779496
TRINITY_DN10749_c0_g1_i4.p1	1329.7	-0.618982	0.0791233	0.0724082
TRINITY_DN38107_c0_g1_i3.p1	463.92	-0.618897	0.114709	0.0872529
TRINITY_DN3578_c0_g1_i6.p1	86.1185	-0.618838	0.181133	0.100438
TRINITY_DN1138_c0_g1_i4.p1	1879.03	-0.618722	0.141358	0.0938115
TRINITY_DN1624_c0_g1_i2.p1	947.295	-0.618493	0.0979265	0.0822445
TRINITY_DN1729_c1_g1_i18.p1	772.009	-0.618234	0.109224	0.0860529
TRINITY_DN3621_c0_g1_i1.p1	1380.06	-0.61771	0.129495	0.0928271
TRINITY_DN7884_c0_g2_i1.p1	5688.81	-0.617705	0.0937758	0.0810738
TRINITY_DN1471_c0_g1_i1.p1	3464.07	-0.616208	0.0932505	0.0827144
TRINITY_DN7767_c0_g1_i14.p1	218.657	-0.614792	0.105155	0.0891776
TRINITY_DN6031_c0_g1_i1.p1	222.245	-0.614356	0.0961849	0.0855734
TRINITY_DN4423_c0_g1_i1.p1	756.07	-0.613887	0.101762	0.0889366
TRINITY_DN3524_c1_g3_i3.p1	13984.3	-0.613467	0.0750911	0.0782933
TRINITY_DN141735_c0_g1_i1.p1	24066.3	-0.613339	0.139415	0.0980452
TRINITY_DN483_c0_g2_i2.p1	54539	-0.61172	0.221892	0.108763
TRINITY_DN335_c0_g1_i3.p2	500.037	-0.611718	0.162053	0.103359
TRINITY_DN11304_c0_g3_i15.p1	122.477	-0.611374	0.256102	0.111372
TRINITY_DN2014_c0_g1_i4.p2	155.454	-0.611084	0.148426	0.101959
TRINITY_DN1745_c3_g1_i2.p1	1803.33	-0.610792	0.088444	0.0877338
TRINITY_DN3251_c0_g1_i11.p1	49253.1	-0.610429	0.121336	0.097417
TRINITY_DN570_c0_g1_i1.p1	166.035	-0.610211	0.165408	0.104893
TRINITY_DN773_c0_g1_i1.p1	3398.3	-0.61006	0.0544045	0.0698796
TRINITY_DN13715_c0_g1_i18.p1	674.576	-0.609502	0.228855	0.110849
TRINITY_DN509_c4_g1_i2.p1	367.675	-0.609498	0.123383	0.0987999
TRINITY_DN1068_c0_g1_i42.p3	195.114	-0.609373	0.251503	0.111634
TRINITY_DN2787_c1_g1_i11.p2	219.152	-0.609323	0.196107	0.108244
TRINITY_DN10225_c0_g1_i3.p1	1629.35	-0.608674	0.0812459	0.0880944
TRINITY_DN4560_c0_g1_i1.p1	277.148	-0.60853	0.225309	0.111111
TRINITY_DN7152_c2_g1_i1.p1	2985.93	-0.6085	0.138533	0.102721
TRINITY_DN16259_c0_g1_i2.p1	432.885	-0.60826	0.140791	0.103232
TRINITY_DN38302_c0_g1_i22.p1	790.771	-0.608162	0.105413	0.0964163
TRINITY_DN11032_c0_g1_i1.p1	599.336	-0.608121	0.174103	0.106948
TRINITY_DN8480_c0_g1_i19.p1	344.006	-0.607902	0.14375	0.10387
TRINITY_DN2598_c0_g1_i2.p1	1044.79	-0.607689	0.0627723	0.0797928
TRINITY_DN2810_c0_g5_i1.p1	1034.8	-0.607603	0.122425	0.100691
TRINITY_DN1358_c0_g1_i2.p1	231.545	-0.607199	0.248093	0.112948
TRINITY_DN3114_c0_g1_i1.p1	558.286	-0.60661	0.183832	0.109023
TRINITY_DN78_c2_g1_i3.p1	279.255	-0.606345	0.138495	0.104637
TRINITY_DN797_c0_g1_i30.p1	104.882	-0.606162	0.242486	0.113343
TRINITY_DN4309_c2_g1_i1.p1	5932.86	-0.605692	0.16705	0.108373
TRINITY_DN9852_c0_g1_i1.p1	7471.86	-0.605537	0.0874668	0.0944307
TRINITY_DN996_c9_g2_i6.p1	1614.41	-0.604795	0.0987868	0.098674
TRINITY_DN15482_c0_g1_i2.p1	905.391	-0.60473	0.0773993	0.09246
TRINITY_DN6293_c0_g1_i2.p1	4676.39	-0.604609	0.0619752	0.084255
TRINITY_DN21435_c0_g3_i2.p1	1543.95	-0.60417	0.0857305	0.0957945
TRINITY_DN4376_c0_g1_i1.p1	373.98	-0.603761	0.133376	0.106818
TRINITY_DN1758_c0_g1_i6.p1	2836.93	-0.603613	0.0789782	0.0941831
TRINITY_DN16186_c0_g1_i9.p1	151.415	-0.603215	0.219367	0.113869
TRINITY_DN1215_c1_g1_i6.p1	18236	-0.601994	0.243368	0.117022
TRINITY_DN5938_c1_g1_i5.p1	897.344	-0.601931	0.118679	0.106562
TRINITY_DN116_c0_g1_i4.p1	706.461	-0.601757	0.09414	0.101451
TRINITY_DN2913_c0_g1_i2.p1	1726.74	-0.601029	0.106837	0.105022
TRINITY_DN2464_c0_g2_i6.p1	2827.41	-0.600989	0.110803	0.106433
TRINITY_DN122_c3_g1_i3.p1	39071.4	-0.600968	0.107755	0.105663
TRINITY_DN190_c1_g1_i5.p1	1886.04	-0.600885	0.0397038	0.0756674
TRINITY_DN5796_c0_g1_i6.p1	119.6	-0.600726	0.170464	0.112423
TRINITY_DN4459_c0_g1_i2.p1	227.901	-0.600658	0.161891	0.111766
TRINITY_DN2742_c0_g1_i3.p1	1923.99	-0.600556	0.217652	0.11676
TRINITY_DN1033_c0_g3_i1.p1	121.291	-0.600189	0.300767	0.12018
TRINITY_DN7735_c1_g1_i4.p1	10799.9	-0.599967	0.0847045	0.101705
TRINITY_DN2253_c0_g1_i22.p2	412.633	-0.599737	0.130724	0.109805
TRINITY_DN267_c3_g1_i1.p1	151.571	-0.598976	0.168492	0.114001
TRINITY_DN14258_c0_g2_i2.p1	991.164	-0.598376	0.114131	0.109154
TRINITY_DN3359_c0_g1_i1.p1	331.743	-0.598278	0.166676	0.115052
TRINITY_DN192_c0_g1_i11.p1	1015.79	-0.597569	0.171601	0.116497
TRINITY_DN34550_c0_g1_i11.p3	36.2234	-0.597414	0.847125	0.125221
TRINITY_DN18431_c2_g1_i1.p1	130.503	-0.596912	0.141653	0.113737
TRINITY_DN8256_c0_g2_i4.p1	950.202	-0.596734	0.124572	0.11216
TRINITY_DN5752_c0_g1_i27.p1	965.499	-0.596715	0.105545	0.109936
TRINITY_DN4212_c0_g1_i2.p1	1904.19	-0.596629	0.128661	0.112817
TRINITY_DN13629_c0_g1_i1.p1	2330.13	-0.596556	0.0796894	0.106305
TRINITY_DN2451_c0_g2_i1.p1	1339.83	-0.596273	0.0891588	0.107984
TRINITY_DN12039_c0_g1_i2.p1	1183.5	-0.596109	0.0668328	0.102849
TRINITY_DN1445_c0_g1_i22.p1	818.224	-0.595082	0.246812	0.121633
TRINITY_DN12134_c0_g1_i20.p1	6922.52	-0.594798	0.0899035	0.110458
TRINITY_DN2616_c1_g2_i1.p1	128.912	-0.594072	0.156457	0.118861
TRINITY_DN3502_c0_g1_i4.p1	1124.33	-0.593619	0.0940337	0.112685
TRINITY_DN142939_c0_g1_i1.p1	3383.76	-0.592931	0.0961031	0.114264
TRINITY_DN1072_c0_g1_i49.p1	279.536	-0.592769	0.105222	0.116103
TRINITY_DN89124_c0_g1_i1.p1	494.553	-0.59256	0.139619	0.119388
TRINITY_DN6749_c0_g1_i1.p1	4191.23	-0.592051	0.0896975	0.115446
TRINITY_DN13_c0_g2_i3.p1	6023.15	-0.591585	0.0801558	0.114527
TRINITY_DN1611_c1_g1_i2.p1	1217.12	-0.591208	0.108983	0.119125
TRINITY_DN7856_c1_g1_i4.p1	3290.1	-0.591103	0.0794971	0.11584
TRINITY_DN541_c0_g1_i16.p1	850.776	-0.591071	0.146695	0.121501
TRINITY_DN832_c0_g1_i11.p1	446.064	-0.590971	0.0866817	0.117285
TRINITY_DN443_c1_g1_i8.p1	400.385	-0.590735	0.249963	0.124153
TRINITY_DN6852_c0_g1_i1.p1	14473.8	-0.590485	0.13595	0.121766
TRINITY_DN18380_c0_g1_i14.p1	569.543	-0.590208	0.154348	0.122428
TRINITY_DN988_c0_g2_i3.p1	765.349	-0.58983	0.112753	0.121369
TRINITY_DN5174_c0_g1_i2.p1	108.121	-0.589806	0.218722	0.124286
TRINITY_DN5350_c0_g1_i1.p1	520.31	-0.589674	0.116395	0.121898
TRINITY_DN509_c0_g1_i2.p1	603.192	-0.589396	0.297198	0.125087
TRINITY_DN29771_c0_g1_i2.p1	149.025	-0.589298	0.13294	0.122826
TRINITY_DN11049_c0_g1_i9.p1	66.102	-0.589097	0.393592	0.125621
TRINITY_DN7943_c0_g1_i21.p1	17817.2	-0.588564	0.128505	0.123622
TRINITY_DN306_c0_g1_i18.p1	6536.78	-0.588252	0.0990079	0.122693
TRINITY_DN5600_c0_g1_i3.p1	3225.98	-0.587931	0.0880758	0.122561
TRINITY_DN1317_c0_g1_i11.p2	1190.1	-0.587404	0.0988889	0.12402
TRINITY_DN2021_c0_g1_i33.p1	292.403	-0.587388	0.0963411	0.123755
TRINITY_DN2123_c2_g1_i14.p1	1252.38	-0.587081	0.109077	0.12442
TRINITY_DN179_c2_g1_i14.p1	187.032	-0.586393	0.299553	0.126425
TRINITY_DN768_c4_g1_i1.p1	3851.67	-0.586154	0.0725859	0.124954
TRINITY_DN3853_c1_g3_i3.p1	1086.92	-0.585762	0.125493	0.126157
TRINITY_DN14221_c0_g1_i3.p1	5432.21	-0.58558	0.0574455	0.125755
TRINITY_DN4579_c0_g1_i1.p1	1132.77	-0.585422	0.0938503	0.126559
TRINITY_DN7978_c0_g1_i4.p1	292.498	-0.585333	0.118223	0.126693
TRINITY_DN4150_c0_g1_i1.p1	2910.59	-0.585283	0.110109	0.126827
TRINITY_DN870_c2_g2_i6.p1	77.9618	-0.585047	0.27735	0.127229
TRINITY_DN6192_c0_g1_i1.p1	391.946	-0.582521	0.124627	0.129116
TRINITY_DN5162_c1_g1_i15.p1	4490.83	-0.582371	0.116587	0.129793
TRINITY_DN2463_c0_g1_i6.p1	4317.15	-0.582245	0.0412232	0.136859
TRINITY_DN53274_c0_g1_i9.p1	22995.4	-0.581958	0.147188	0.129523
TRINITY_DN6264_c0_g1_i3.p1	2278.7	-0.581424	0.0799377	0.133051
TRINITY_DN6261_c0_g1_i2.p1	204.432	-0.581357	0.351231	0.128305
TRINITY_DN5988_c0_g1_i4.p1	290.221	-0.581157	0.192196	0.129252
TRINITY_DN23801_c0_g1_i1.p1	987.27	-0.580795	0.116911	0.131826
TRINITY_DN860_c0_g1_i14.p1	123.865	-0.580104	0.184833	0.130741
TRINITY_DN10362_c0_g1_i3.p1	1266.23	-0.5801	0.0897392	0.135363
TRINITY_DN1422_c0_g1_i11.p1	4461.86	-0.57955	0.129585	0.132642
TRINITY_DN16991_c0_g1_i1.p1	97.9462	-0.579167	0.223866	0.13047
TRINITY_DN44779_c0_g1_i8.p1	26318.2	-0.579038	0.0994118	0.136586
TRINITY_DN2405_c0_g1_i1.p1	1137.15	-0.578704	0.0908395	0.13727
TRINITY_DN17077_c0_g1_i22.p1	972.746	-0.578109	0.147526	0.133732
TRINITY_DN1905_c0_g1_i9.p1	12315.8	-0.577788	0.0619574	0.14498
TRINITY_DN371_c0_g1_i2.p1	266.916	-0.576827	0.221099	0.132098
TRINITY_DN5796_c0_g1_i21.p1	188.74	-0.576493	0.174757	0.134548
TRINITY_DN4569_c0_g1_i1.p1	79.4761	-0.576371	0.594512	0.128575
TRINITY_DN3944_c3_g1_i3.p1	575.009	-0.576368	0.109813	0.138367
TRINITY_DN50_c0_g1_i9.p1	291.112	-0.575261	0.136846	0.137543
TRINITY_DN456_c0_g1_i2.p1	1524.78	-0.575014	0.0864587	0.144566
TRINITY_DN1833_c0_g1_i2.p1	4524.86	-0.574944	0.426023	0.1302
TRINITY_DN1042_c0_g1_i2.p1	251.371	-0.574862	0.326164	0.131283
TRINITY_DN41620_c0_g1_i2.p1	502.913	-0.574202	0.195233	0.135499
TRINITY_DN3604_c1_g1_i1.p1	1164.35	-0.574029	0.0628393	0.153725
TRINITY_DN6066_c0_g1_i4.p1	4518.74	-0.573803	0.0863618	0.147602
TRINITY_DN2680_c0_g1_i9.p1	269.669	-0.573059	0.156006	0.137955
TRINITY_DN1185_c4_g3_i3.p1	272.676	-0.572943	0.0978457	0.146221
TRINITY_DN4314_c0_g1_i2.p1	513.469	-0.572918	0.10431	0.144842
TRINITY_DN985_c0_g1_i8.p1	83.7933	-0.572406	0.305215	0.132506
TRINITY_DN2838_c53_g1_i1.p1	1181.79	-0.57216	0.121883	0.142634
TRINITY_DN406_c0_g1_i17.p1	11503.3	-0.572062	0.0493039	0.169254
TRINITY_DN2149_c0_g1_i4.p1	2037.82	-0.57195	0.231807	0.136043
TRINITY_DN5259_c0_g1_i1.p1	5512.83	-0.571719	0.0896844	0.149958
TRINITY_DN1039_c2_g1_i10.p1	106.507	-0.571112	0.311908	0.132915
TRINITY_DN8326_c0_g1_i3.p1	5549.88	-0.570942	0.0694582	0.157375
TRINITY_DN1532_c0_g1_i11.p1	2951.21	-0.57067	0.0770574	0.155265
TRINITY_DN197_c0_g1_i21.p1	212.285	-0.570435	0.178328	0.138916
TRINITY_DN2192_c0_g1_i12.p1	5804.81	-0.570369	0.0581056	0.166998
TRINITY_DN443_c6_g1_i1.p2	235.185	-0.56963	0.105911	0.14968
TRINITY_DN478_c0_g2_i3.p1	368.857	-0.569278	0.11777	0.14774
TRINITY_DN23912_c0_g2_i1.p1	676.942	-0.568939	0.0990547	0.151628
TRINITY_DN594_c12_g1_i4.p1	174.32	-0.568547	0.149922	0.143876
TRINITY_DN1137_c0_g1_i11.p1	1937.7	-0.56852	0.153666	0.143187
TRINITY_DN195_c1_g2_i1.p1	113.639	-0.56841	0.14546	0.14429
TRINITY_DN2947_c0_g2_i3.p1	11452.3	-0.568177	0.0690398	0.16474
TRINITY_DN2748_c0_g1_i11.p2	136.529	-0.567875	0.194945	0.139877
TRINITY_DN9454_c0_g1_i15.p1	20044.8	-0.56781	0.142745	0.145669
TRINITY_DN643_c0_g1_i3.p1	233.048	-0.567424	0.191068	0.140566
TRINITY_DN3532_c0_g2_i1.p1	219.085	-0.567232	0.15184	0.145255
TRINITY_DN8669_c0_g2_i3.p1	1681.53	-0.566869	0.0697783	0.168409
TRINITY_DN8267_c0_g1_i4.p1	2665.83	-0.566545	0.108546	0.152607
TRINITY_DN893_c1_g1_i3.p1	106.456	-0.566502	0.383255	0.134004
TRINITY_DN3377_c0_g1_i4.p1	280.691	-0.566476	0.144112	0.147464
TRINITY_DN4427_c0_g1_i2.p1	1202.19	-0.565868	0.127751	0.150236
TRINITY_DN11_c0_g2_i4.p2	264.886	-0.565577	0.158114	0.145945
TRINITY_DN6294_c0_g1_i2.p1	3503.33	-0.565545	0.103271	0.155826
TRINITY_DN1610_c0_g2_i9.p1	3874.97	-0.56496	0.0615279	0.180132
TRINITY_DN708_c1_g1_i10.p1	128.017	-0.564252	0.239832	0.13974
TRINITY_DN2454_c0_g1_i12.p1	98.0817	-0.563847	0.183946	0.144428
TRINITY_DN467_c0_g1_i106.p1	1653.53	-0.563141	0.0798475	0.171365
TRINITY_DN3048_c0_g1_i1.p1	710.197	-0.563089	0.126835	0.153585
TRINITY_DN638_c0_g1_i1.p1	858.901	-0.562396	0.080278	0.172633
TRINITY_DN4516_c0_g1_i6.p1	16064	-0.562152	0.0717822	0.179
TRINITY_DN10402_c0_g1_i1.p1	213.941	-0.562095	0.124396	0.154985
TRINITY_DN10246_c0_g1_i1.p1	224.408	-0.562005	0.206904	0.144014
TRINITY_DN5213_c0_g1_i5.p1	746.542	-0.56195	0.128345	0.154424
TRINITY_DN1724_c0_g1_i9.p1	150.703	-0.560779	0.232019	0.14222
TRINITY_DN12667_c0_g1_i4.p1	828.338	-0.560502	0.24529	0.141806
TRINITY_DN10737_c0_g1_i1.p1	261.137	-0.560465	0.112972	0.159778
TRINITY_DN171_c9_g1_i10.p1	1120.94	-0.560259	0.0777843	0.178858
TRINITY_DN127_c0_g1_i2.p1	6081.26	-0.560123	0.0977196	0.167562
TRINITY_DN6770_c0_g1_i8.p1	173.188	-0.559545	0.246254	0.142082
TRINITY_DN2601_c0_g1_i4.p1	414.102	-0.559168	0.144465	0.154284
TRINITY_DN906_c0_g1_i10.p1	184.463	-0.559122	0.167471	0.15093
TRINITY_DN422_c0_g1_i1.p1	824.191	-0.558986	0.148647	0.153864
TRINITY_DN8226_c0_g1_i5.p1	1202.56	-0.558932	0.0789932	0.181123
TRINITY_DN4521_c0_g1_i15.p1	136.167	-0.558743	0.258576	0.141944
TRINITY_DN5507_c0_g2_i1.p1	922.996	-0.558598	0.166012	0.15107
TRINITY_DN21899_c1_g1_i8.p1	7337.4	-0.558106	0.0787393	0.184368
TRINITY_DN228_c0_g1_i1.p1	1173.55	-0.558001	0.0984277	0.171647
TRINITY_DN661_c1_g1_i10.p1	4370.13	-0.557699	0.0671359	0.195953
TRINITY_DN2199_c0_g1_i2.p1	424.048	-0.557398	0.262604	0.142358
TRINITY_DN260_c0_g1_i14.p1	852.14	-0.556867	0.0777069	0.187757
TRINITY_DN407_c1_g1_i19.p1	6961.09	-0.556181	0.0553882	0.216863
TRINITY_DN710_c0_g1_i1.p1	1540.51	-0.555561	0.0543011	0.22095
TRINITY_DN8480_c0_g1_i12.p1	361.972	-0.555323	0.207588	0.149126
TRINITY_DN837_c0_g1_i1.p1	600.895	-0.555143	0.102247	0.174188
TRINITY_DN3920_c0_g1_i2.p1	6999.54	-0.555114	0.10499	0.172916
TRINITY_DN8287_c0_g1_i3.p1	1157.69	-0.554206	0.100255	0.176736
TRINITY_DN1433_c1_g1_i1.p1	1670.36	-0.553799	0.0754697	0.197084
TRINITY_DN9272_c0_g1_i2.p1	1355.2	-0.55362	0.101205	0.177303
TRINITY_DN5483_c0_g1_i1.p1	6466.48	-0.552964	0.0886693	0.187616
TRINITY_DN428_c0_g1_i5.p1	1800.52	-0.552228	0.0912525	0.186909
TRINITY_DN151_c0_g1_i14.p1	733.597	-0.552151	0.107198	0.176595
TRINITY_DN447_c0_g1_i9.p1	5673.79	-0.551673	0.0830925	0.194398
TRINITY_DN1325_c0_g2_i5.p1	215.213	-0.551223	0.135512	0.166434
TRINITY_DN3112_c0_g1_i3.p1	130.764	-0.551024	0.27105	0.14636
TRINITY_DN7211_c0_g1_i1.p1	170.103	-0.550867	0.199832	0.153166
TRINITY_DN14001_c0_g1_i10.p1	302.33	-0.550577	0.252976	0.148017
TRINITY_DN9542_c0_g1_i4.p1	2903.85	-0.550527	0.091174	0.190584
TRINITY_DN4394_c0_g1_i2.p1	1011.3	-0.550364	0.0974889	0.186062
TRINITY_DN1074_c1_g1_i10.p1	463.193	-0.55021	0.23655	0.149819
TRINITY_DN1755_c0_g1_i10.p1	629.903	-0.550159	0.114476	0.17617
TRINITY_DN2438_c0_g2_i2.p1	180.818	-0.550098	0.196726	0.154144
TRINITY_DN212_c0_g1_i2.p1	1613.13	-0.548902	0.15074	0.163607
TRINITY_DN8766_c3_g1_i1.p1	63.9889	-0.548823	0.293971	0.146083
TRINITY_DN235_c1_g1_i2.p1	208.739	-0.548786	0.114608	0.178717
TRINITY_DN8601_c0_g1_i2.p1	615.979	-0.548443	0.125772	0.173906
TRINITY_DN943_c0_g1_i11.p1	3893.93	-0.548184	0.0462065	0.27249
TRINITY_DN2586_c0_g1_i11.p1	328.067	-0.548122	0.0976088	0.190443
TRINITY_DN697_c2_g1_i1.p1	434.034	-0.548003	0.0814401	0.204144
TRINITY_DN983_c0_g1_i1.p1	111.443	-0.547882	0.187057	0.15667
TRINITY_DN3566_c0_g1_i17.p1	557.469	-0.54785	0.163729	0.160771
TRINITY_DN328_c0_g1_i21.p1	171.65	-0.547809	0.157789	0.162615
TRINITY_DN809_c1_g2_i15.p1	362.626	-0.547776	0.0897919	0.197225
TRINITY_DN5176_c1_g1_i2.p1	1173.9	-0.547729	0.0875229	0.198923
TRINITY_DN1219_c0_g1_i1.p1	1008.46	-0.547458	0.160179	0.162047
TRINITY_DN11284_c0_g1_i7.p1	82.1719	-0.546948	0.250648	0.150513
TRINITY_DN6344_c1_g1_i13.p1	69.8342	-0.546081	0.369503	0.142496
TRINITY_DN2029_c4_g1_i1.p1	2639.3	-0.546077	0.0799208	0.209807
TRINITY_DN1598_c0_g1_i18.p1	615.943	-0.545817	0.173114	0.160487
TRINITY_DN2198_c1_g3_i1.p1	293.5	-0.545782	0.162117	0.164174
TRINITY_DN887_c0_g1_i10.p1	892.047	-0.545474	0.0987138	0.194115
TRINITY_DN19787_c0_g1_i1.p1	37836.1	-0.545448	0.0758389	0.217145
TRINITY_DN1129_c0_g1_i21.p1	1724.83	-0.545072	0.0648094	0.233623
TRINITY_DN640_c0_g1_i5.p7	127.724	-0.544508	0.178168	0.161054
TRINITY_DN2043_c5_g1_i11.p1	429.941	-0.543881	0.0690474	0.229398
TRINITY_DN1345_c0_g1_i8.p1	1055.37	-0.543634	0.0953543	0.201322
TRINITY_DN1001_c0_g1_i1.p2	130.397	-0.543631	0.177627	0.161905
TRINITY_DN313_c0_g1_i6.p1	1406.72	-0.543124	0.0835789	0.213197
TRINITY_DN1288_c0_g1_i6.p2	244.134	-0.543057	0.392191	0.142911
TRINITY_DN1521_c0_g1_i11.p1	1214.83	-0.542936	0.081787	0.215595
TRINITY_DN306_c0_g1_i12.p1	394.313	-0.542717	0.121916	0.185215
TRINITY_DN244_c0_g1_i12.p1	13015.7	-0.542667	0.127774	0.181264
TRINITY_DN2472_c0_g1_i4.p1	3666.41	-0.542176	0.102178	0.19765
TRINITY_DN656_c1_g1_i1.p1	631.191	-0.542131	0.129003	0.18183
TRINITY_DN2291_c0_g1_i11.p1	231.611	-0.542003	0.160948	0.17038
TRINITY_DN3823_c0_g1_i11.p1	103.648	-0.541656	0.170594	0.167421
TRINITY_DN286_c2_g1_i3.p1	2022.1	-0.541234	0.112756	0.192561
TRINITY_DN6440_c0_g1_i1.p1	602.952	-0.541218	0.0750193	0.227423
TRINITY_DN612_c1_g1_i5.p1	1971.6	-0.54061	0.141827	0.178151
TRINITY_DN107_c0_g1_i13.p1	1671.29	-0.540374	0.111198	0.19454
TRINITY_DN2387_c0_g1_i1.p1	140.564	-0.539745	0.199197	0.160913
TRINITY_DN13113_c0_g1_i1.p1	210.659	-0.539461	0.212961	0.158789
TRINITY_DN653_c0_g1_i2.p1	1266.78	-0.539416	0.139609	0.180273
TRINITY_DN5936_c1_g1_i2.p1	2916.5	-0.538818	0.0602101	0.265028
TRINITY_DN14_c0_g1_i3.p1	631.843	-0.538487	0.105891	0.202027
TRINITY_DN1680_c0_g1_i18.p1	240.319	-0.53802	0.139766	0.18296
TRINITY_DN164_c0_g1_i9.p1	470.065	-0.537188	0.0910245	0.217708
TRINITY_DN8888_c0_g1_i3.p1	1303.44	-0.53614	0.118231	0.19666
TRINITY_DN13109_c0_g1_i5.p1	119.322	-0.534475	0.20996	0.163749
TRINITY_DN13448_c0_g1_i1.p1	646.322	-0.533937	0.103286	0.211645
TRINITY_DN2659_c0_g1_i2.p1	107.247	-0.533573	0.17757	0.173623
TRINITY_DN4116_c0_g1_i3.p1	100.235	-0.533496	0.169356	0.176029
TRINITY_DN957_c0_g1_i4.p1	307.534	-0.53338	0.127231	0.195529
TRINITY_DN17577_c0_g1_i1.p1	345.695	-0.533086	0.106104	0.210232
TRINITY_DN9207_c0_g1_i1.p2	818.986	-0.532929	0.0784117	0.244235
TRINITY_DN1033_c1_g1_i18.p1	144.148	-0.532625	0.191124	0.171506
TRINITY_DN2130_c1_g3_i1.p1	3429.78	-0.532296	0.0473547	0.347135
TRINITY_DN20666_c0_g1_i5.p1	151.235	-0.531559	0.148933	0.186768
TRINITY_DN5926_c2_g1_i16.p1	110.725	-0.531416	0.30335	0.154004
TRINITY_DN3258_c0_g1_i25.p1	426.077	-0.531349	0.115424	0.206267
TRINITY_DN20470_c0_g1_i17.p1	1067.79	-0.531269	0.0712398	0.261748
TRINITY_DN2046_c0_g1_i4.p1	752.795	-0.53095	0.110331	0.210656
TRINITY_DN11342_c0_g1_i8.p1	100.049	-0.530754	0.25493	0.158647
TRINITY_DN130_c0_g1_i1.p1	589.616	-0.530614	0.134903	0.194964
TRINITY_DN637_c0_g1_i4.p1	1412.8	-0.530436	0.166737	0.180557
TRINITY_DN8947_c0_g1_i1.p1	303.615	-0.530159	0.386876	0.14871
TRINITY_DN7158_c0_g1_i1.p1	261.545	-0.529869	0.145397	0.190726
TRINITY_DN2728_c0_g1_i14.p1	1476.83	-0.529429	0.0572112	0.311701
TRINITY_DN1540_c0_g1_i1.p1	1596.95	-0.529138	0.0946951	0.228269
TRINITY_DN6612_c0_g1_i8.p1	6848.74	-0.529083	0.112744	0.21235
TRINITY_DN3880_c0_g1_i7.p1	2555.79	-0.528895	0.0809984	0.249646
TRINITY_DN4083_c0_g1_i1.p1	213.451	-0.528347	0.194837	0.174047
TRINITY_DN3547_c0_g1_i7.p1	768.264	-0.52832	0.0836875	0.24646
TRINITY_DN4773_c0_g1_i11.p1	840.807	-0.527872	0.116282	0.211221
TRINITY_DN7272_c1_g2_i1.p1	50384.5	-0.527866	0.106334	0.219542
TRINITY_DN8743_c0_g1_i4.p1	600.303	-0.52772	0.0893033	0.239638
TRINITY_DN9735_c0_g1_i4.p1	451.449	-0.52698	0.0971282	0.229539
TRINITY_DN997_c1_g1_i21.p1	1104.93	-0.526841	0.119512	0.209666
TRINITY_DN8214_c0_g1_i1.p1	2286.3	-0.526685	0.115761	0.213479
TRINITY_DN33470_c0_g1_i26.p1	935.363	-0.526459	0.0708439	0.279467
TRINITY_DN9045_c0_g1_i1.p1	102.657	-0.526089	0.213717	0.171788
TRINITY_DN4837_c0_g1_i5.p1	1119.64	-0.526021	0.140241	0.198215
TRINITY_DN485_c1_g1_i2.p1	2577.22	-0.525515	0.0658143	0.297993
TRINITY_DN2508_c0_g1_i12.p2	142.065	-0.524853	0.171536	0.185638
TRINITY_DN771_c0_g1_i1.p1	1327.15	-0.524693	0.0690623	0.289523
TRINITY_DN82259_c0_g1_i9.p1	118.746	-0.524537	0.191718	0.178434
TRINITY_DN17001_c0_g1_i6.p1	78.4669	-0.524377	0.189775	0.179141
TRINITY_DN2175_c0_g1_i4.p1	2440.36	-0.524123	0.0627127	0.311574
TRINITY_DN4831_c0_g1_i4.p1	376.479	-0.524096	0.137059	0.202733
TRINITY_DN3818_c0_g1_i4.p1	104.669	-0.523984	0.169056	0.187333
TRINITY_DN7298_c0_g1_i7.p1	62.5143	-0.523839	0.263669	0.161763
TRINITY_DN12319_c0_g2_i4.p1	101.506	-0.523293	0.170812	0.187474
TRINITY_DN3481_c0_g1_i22.p1	91.0686	-0.523233	0.18357	0.183242
TRINITY_DN1383_c0_g1_i9.p1	2525.17	-0.523123	0.287073	0.159354
TRINITY_DN3936_c0_g1_i1.p1	4954.94	-0.522291	0.0780436	0.273701
TRINITY_DN6380_c0_g1_i2.p1	18509.2	-0.522157	0.123453	0.214325
TRINITY_DN797_c0_g1_i36.p1	98.3064	-0.522019	0.181605	0.185074
TRINITY_DN766_c1_g1_i14.p1	184.124	-0.521939	0.141476	0.203156
TRINITY_DN1494_c0_g1_i6.p1	175.905	-0.521464	0.191288	0.181547
TRINITY_DN488_c0_g1_i1.p1	6502.89	-0.521193	0.0939499	0.247431
TRINITY_DN108084_c0_g1_i1.p1	851.581	-0.521035	0.0807745	0.271006
TRINITY_DN11508_c0_g1_i9.p1	181.223	-0.521012	0.185529	0.184651
TRINITY_DN2762_c0_g3_i3.p2	1009.59	-0.520759	0.0751024	0.285832
TRINITY_DN149_c0_g1_i17.p1	113132	-0.520443	0.313021	0.157657
TRINITY_DN669_c6_g1_i1.p1	485.84	-0.520349	0.0927369	0.250891
TRINITY_DN9488_c0_g1_i8.p1	80.6751	-0.519865	0.250253	0.16855
TRINITY_DN3142_c0_g1_i2.p1	3913.85	-0.51981	0.0737942	0.292926
TRINITY_DN8328_c2_g1_i5.p1	267.379	-0.519747	0.130754	0.212774
TRINITY_DN1402_c0_g1_i18.p1	137.646	-0.519527	0.334751	0.156389
TRINITY_DN988_c0_g2_i1.p1	601.956	-0.519191	0.132993	0.212068
TRINITY_DN1582_c1_g1_i1.p1	155.386	-0.518704	0.144143	0.20471
TRINITY_DN1332_c0_g1_i45.p1	78.8959	-0.518682	0.23988	0.171929
TRINITY_DN601_c14_g1_i2.p1	163.929	-0.518605	0.122871	0.220387
TRINITY_DN20080_c0_g1_i3.p2	227.643	-0.51851	0.276002	0.163891
TRINITY_DN2748_c0_g1_i16.p1	107.197	-0.518217	0.212816	0.178293
TRINITY_DN701_c0_g1_i10.p1	302.419	-0.5182	0.156213	0.199912
TRINITY_DN71_c0_g1_i1.p1	4341.53	-0.51819	0.0544906	0.379517
TRINITY_DN1449_c0_g1_i17.p1	1828.99	-0.517585	0.107381	0.236705
TRINITY_DN3652_c0_g1_i14.p1	3916.23	-0.517396	0.113882	0.228834
TRINITY_DN155868_c0_g1_i1.p1	1132.91	-0.517374	0.248091	0.171224
TRINITY_DN875_c0_g1_i7.p1	475.345	-0.517211	0.105641	0.239778
TRINITY_DN18065_c0_g1_i1.p1	1738.58	-0.517083	0.0811006	0.281996
TRINITY_DN657_c0_g1_i36.p1	2493.4	-0.51699	0.0569589	0.369724
TRINITY_DN1624_c0_g1_i100.p2	229.266	-0.516969	0.178628	0.191149
TRINITY_DN17795_c0_g1_i1.p1	2539.93	-0.516334	0.105387	0.241729
TRINITY_DN6261_c0_g1_i1.p1	676.496	-0.51612	0.121487	0.224889
TRINITY_DN1995_c2_g1_i12.p1	60.8381	-0.516031	0.34315	0.157093
TRINITY_DN1186_c0_g1_i10.p1	95.478	-0.515509	0.19996	0.185356
TRINITY_DN12444_c0_g1_i1.p1	2841.6	-0.515028	0.0839979	0.280933
TRINITY_DN993_c0_g1_i4.p1	516.736	-0.514918	0.0965344	0.257364
TRINITY_DN12700_c0_g1_i1.p1	14577.9	-0.514842	0.151912	0.205277
TRINITY_DN2027_c0_g1_i12.p1	477.897	-0.514842	0.139108	0.213902
TRINITY_DN7769_c0_g1_i21.p1	1238.85	-0.513729	0.0714837	0.319378
TRINITY_DN14898_c0_g1_i1.p1	483.097	-0.512846	0.134591	0.21926
TRINITY_DN1794_c0_g1_i3.p1	579.09	-0.512577	0.0878443	0.2784
TRINITY_DN8328_c1_g1_i5.p1	192.39	-0.512549	0.192727	0.189736
TRINITY_DN4782_c0_g1_i2.p1	518.319	-0.512332	0.0831683	0.289785
TRINITY_DN2909_c0_g1_i11.p1	5979.01	-0.512124	0.118053	0.234325
TRINITY_DN1701_c1_g1_i5.p1	1344.34	-0.51163	0.118705	0.234465
TRINITY_DN696_c2_g2_i12.p1	3839.95	-0.511308	0.116473	0.237963
TRINITY_DN3077_c0_g1_i12.p1	625.864	-0.510993	0.0882108	0.283321
TRINITY_DN2_c9_g1_i1.p1	869.372	-0.510921	0.0791166	0.304558
TRINITY_DN4149_c0_g1_i6.p1	2044.32	-0.510298	0.0534293	0.410125
TRINITY_DN6_c0_g1_i1.p1	3255.81	-0.5094	0.0743042	0.324212
TRINITY_DN1773_c0_g1_i7.p1	703.96	-0.509206	0.130034	0.227141
TRINITY_DN20451_c0_g1_i1.p1	10618.6	-0.508677	0.108889	0.251995
TRINITY_DN4959_c0_g1_i11.p1	388.93	-0.508448	0.147684	0.21644
TRINITY_DN7803_c0_g1_i1.p1	418.246	-0.507958	0.123537	0.236005
TRINITY_DN432_c1_g1_i2.p1	1296.06	-0.50793	0.138862	0.22334
TRINITY_DN1159_c3_g1_i3.p1	854.086	-0.507887	0.0909441	0.284775
TRINITY_DN9943_c0_g1_i1.p1	193.986	-0.507729	0.145971	0.218131
TRINITY_DN3280_c0_g1_i1.p1	548.598	-0.507646	0.0931446	0.279734
TRINITY_DN13891_c0_g1_i16.p1	244.957	-0.507514	0.293273	0.169958
TRINITY_DN4712_c0_g1_i4.p1	738.595	-0.507101	0.0758869	0.326676
TRINITY_DN16574_c0_g1_i3.p1	110.788	-0.50692	0.202572	0.191997
TRINITY_DN2451_c0_g2_i2.p1	1009.28	-0.506905	0.102153	0.264483
TRINITY_DN4793_c0_g1_i28.p1	519.937	-0.506587	0.065939	0.368271
TRINITY_DN6106_c0_g1_i7.p1	173.855	-0.506407	0.139422	0.224466
TRINITY_DN8960_c0_g1_i2.p1	153.918	-0.506143	0.234203	0.183383
TRINITY_DN41162_c0_g1_i6.p2	118.384	-0.505967	0.588302	0.147878
TRINITY_DN3795_c0_g1_i6.p1	1295.04	-0.505852	0.0806411	0.313726
TRINITY_DN4020_c0_g1_i2.p1	351.262	-0.505842	0.0951486	0.280267
TRINITY_DN3684_c0_g1_i6.p1	25738.1	-0.505692	0.174107	0.204427
TRINITY_DN6546_c0_g1_i14.p1	928.947	-0.504974	0.0921442	0.288734
TRINITY_DN366_c0_g1_i4.p1	1040.96	-0.504885	0.089789	0.295141
TRINITY_DN2472_c0_g1_i11.p2	96.1992	-0.504852	0.207607	0.192279
TRINITY_DN1289_c0_g1_i6.p2	211.275	-0.504728	0.131305	0.232497
TRINITY_DN220_c3_g4_i1.p1	10241.7	-0.504704	0.0625759	0.391206
TRINITY_DN251_c9_g1_i2.p1	1675.31	-0.504609	0.154022	0.217285
TRINITY_DN19_c0_g1_i5.p1	721.341	-0.504508	0.0870914	0.301606
TRINITY_DN3383_c0_g1_i2.p1	1223.62	-0.504147	0.142783	0.224607
TRINITY_DN3632_c0_g1_i6.p1	2370.27	-0.503679	0.123696	0.242843
TRINITY_DN1203_c3_g1_i3.p1	571.798	-0.503526	0.0893838	0.299413
TRINITY_DN2007_c0_g1_i2.p1	580.469	-0.50348	0.341509	0.163324
TRINITY_DN2736_c0_g1_i1.p1	1150.74	-0.503479	0.0591283	0.406952
TRINITY_DN5785_c0_g1_i9.p1	1836.64	-0.503323	0.0509873	0.440504
TRINITY_DN5619_c0_g1_i1.p1	364.122	-0.503276	0.123765	0.243261
TRINITY_DN1165_c1_g1_i4.p1	8319.62	-0.503172	0.104606	0.268024
TRINITY_DN3331_c1_g1_i2.p1	148.708	-0.502659	0.130942	0.236845
TRINITY_DN561_c0_g1_i11.p1	102.419	-0.501836	0.21559	0.192138
TRINITY_DN39146_c0_g1_i1.p1	10434	-0.50086	0.102058	0.278266
TRINITY_DN942_c0_g2_i4.p1	15219.5	-0.50065	0.15811	0.218695
TRINITY_DN2907_c0_g1_i1.p1	704.457	-0.500557	0.320266	0.169676
TRINITY_DN5778_c0_g1_i11.p2	81.7922	-0.500137	0.224886	0.190302
TRINITY_DN486_c0_g1_i33.p1	812.272	-0.500088	0.124442	0.247985
TRINITY_DN4909_c0_g1_i10.p1	2028.79	-0.499967	0.0876411	0.31132
TRINITY_DN983_c0_g1_i4.p1	477.263	-0.499865	0.108923	0.267752
TRINITY_DN1920_c0_g1_i2.p1	1290.29	-0.499862	0.0449083	0.479732
TRINITY_DN9561_c0_g1_i8.p1	2734.44	-0.499485	0.0875056	0.312967
TRINITY_DN1828_c0_g1_i3.p1	779.941	-0.499402	0.105604	0.274778
TRINITY_DN2910_c2_g1_i1.p1	585.82	-0.498266	0.18365	0.207115
TRINITY_DN3874_c0_g1_i21.p1	18391.8	-0.497713	0.138496	0.237264
TRINITY_DN1962_c0_g1_i5.p1	191.37	-0.497648	0.139457	0.236565
TRINITY_DN6052_c0_g1_i2.p1	20895.5	-0.497548	0.0689096	0.388872
TRINITY_DN215_c0_g1_i27.p1	6978.98	-0.496848	0.0738185	0.369836
TRINITY_DN14976_c0_g1_i1.p1	94.1383	-0.496779	0.191082	0.205135
TRINITY_DN5795_c0_g1_i9.p1	301.162	-0.496671	0.124243	0.253789
TRINITY_DN3376_c0_g1_i3.p1	3115.68	-0.496668	0.095564	0.301734
TRINITY_DN936_c12_g1_i1.p1	1229.47	-0.496605	0.0987978	0.295791
TRINITY_DN1754_c0_g1_i1.p1	3113.16	-0.496519	0.0340299	0.550674
TRINITY_DN153_c1_g1_i4.p1	2316.88	-0.496098	0.0699934	0.389084
TRINITY_DN3853_c1_g1_i3.p1	1801.48	-0.495873	0.215648	0.196943
TRINITY_DN211_c4_g1_i8.p1	383.278	-0.495806	0.157249	0.225171
TRINITY_DN6047_c0_g1_i6.p1	282.495	-0.495706	0.140138	0.238662
TRINITY_DN4439_c0_g1_i1.p1	2019.06	-0.495565	0.114505	0.267343
TRINITY_DN327_c0_g1_i3.p1	5634.21	-0.495486	0.129622	0.249507
TRINITY_DN2006_c0_g1_i3.p1	3288.2	-0.494829	0.0848929	0.335205
TRINITY_DN6353_c0_g1_i1.p1	7518.8	-0.494719	0.0743124	0.376353
TRINITY_DN509_c0_g1_i4.p1	1848.23	-0.494649	0.267732	0.183805
TRINITY_DN2310_c1_g1_i1.p1	1441.4	-0.494624	0.0927896	0.312334
TRINITY_DN421_c0_g2_i4.p1	6995.74	-0.494469	0.147642	0.232919
TRINITY_DN1754_c0_g1_i15.p2	5009.05	-0.493876	0.125482	0.257501
TRINITY_DN2905_c0_g1_i6.p1	3064.25	-0.493513	0.0727203	0.386204
TRINITY_DN2789_c0_g1_i4.p1	4542.97	-0.493065	0.0785862	0.362748
TRINITY_DN8964_c0_g1_i1.p1	1971.12	-0.492773	0.0927577	0.318004
TRINITY_DN59_c1_g1_i1.p1	621.059	-0.492635	0.123817	0.260514
TRINITY_DN286_c2_g1_i1.p1	2410.78	-0.492624	0.099208	0.303661
TRINITY_DN3864_c0_g1_i4.p1	272.902	-0.492188	0.199639	0.206408
TRINITY_DN5122_c0_g1_i3.p1	2417.19	-0.492093	0.0880044	0.333754
TRINITY_DN40835_c1_g1_i1.p1	3067.05	-0.492029	0.168628	0.222919
TRINITY_DN267_c0_g1_i5.p1	133.231	-0.491981	0.190979	0.209949
TRINITY_DN1590_c0_g1_i7.p1	234.229	-0.491458	0.187524	0.212632
TRINITY_DN2194_c0_g1_i12.p1	152.655	-0.491093	0.170896	0.222638
TRINITY_DN686_c15_g1_i7.p1	824.152	-0.490786	0.115968	0.27545
TRINITY_DN197_c0_g1_i17.p1	225.509	-0.490763	0.181196	0.216722
TRINITY_DN8889_c0_g2_i11.p1	233.775	-0.490685	0.140068	0.245486
TRINITY_DN31650_c0_g1_i1.p1	100.671	-0.490337	0.155905	0.231934
TRINITY_DN7739_c0_g1_i3.p1	1069.3	-0.489935	0.140566	0.245904
TRINITY_DN276_c0_g1_i3.p1	93.6526	-0.48993	0.149316	0.238522
TRINITY_DN195_c0_g2_i1.p1	11305.6	-0.489478	0.0989897	0.309922
TRINITY_DN2508_c0_g1_i12.p3	82.4421	-0.489444	0.282356	0.183946
TRINITY_DN580_c0_g1_i7.p1	118.358	-0.489167	0.199965	0.207682
TRINITY_DN2391_c1_g1_i16.p1	1261.67	-0.488941	0.0597985	0.441171
TRINITY_DN3378_c0_g1_i3.p1	618.676	-0.488777	0.118129	0.275719
TRINITY_DN62_c1_g1_i1.p1	674.865	-0.488537	0.107032	0.297087
TRINITY_DN11221_c0_g1_i1.p1	205.277	-0.488161	0.125714	0.265982
TRINITY_DN429_c0_g1_i3.p1	233.398	-0.488081	0.0982907	0.314989
TRINITY_DN2184_c0_g1_i35.p1	787.364	-0.488029	0.0986074	0.313979
TRINITY_DN303_c0_g2_i2.p1	3564.31	-0.487984	0.0892761	0.341089
TRINITY_DN1514_c0_g1_i20.p1	2862	-0.487836	0.0749361	0.393216
TRINITY_DN17608_c0_g1_i3.p1	70.4703	-0.487649	0.249063	0.193126
TRINITY_DN6238_c0_g1_i2.p1	50259.2	-0.487472	0.135067	0.256266
TRINITY_DN3057_c0_g2_i1.p1	3674.7	-0.487165	0.11887	0.277998
TRINITY_DN6103_c0_g1_i1.p1	436.754	-0.487003	0.0890247	0.344892
TRINITY_DN8372_c0_g1_i1.p1	206.283	-0.486928	0.150732	0.24159
TRINITY_DN16435_c0_g1_i1.p1	3764.97	-0.48643	0.0821567	0.371948
TRINITY_DN10941_c0_g2_i3.p1	36040.9	-0.486409	0.1284	0.265437
TRINITY_DN3694_c0_g1_i2.p1	885.211	-0.486267	0.0902254	0.342994
TRINITY_DN2423_c0_g1_i2.p1	2764.3	-0.486049	0.12242	0.27424
TRINITY_DN7258_c0_g3_i1.p1	110.744	-0.485988	0.390369	0.16728
TRINITY_DN14472_c0_g1_i12.p1	858.45	-0.48597	0.080923	0.378755
TRINITY_DN11186_c0_g1_i2.p1	3385.2	-0.485906	0.0757562	0.395427
TRINITY_DN12094_c1_g2_i1.p1	76.0549	-0.485832	0.222424	0.203297
TRINITY_DN215_c0_g1_i4.p4	3030.37	-0.485361	0.135651	0.259007
TRINITY_DN964_c0_g1_i6.p1	717.661	-0.484988	0.144874	0.249369
TRINITY_DN4551_c0_g1_i3.p1	15863.5	-0.484111	0.102282	0.315115
TRINITY_DN1096_c1_g1_i3.p1	11784.2	-0.483311	0.140345	0.25709
TRINITY_DN3400_c0_g1_i4.p1	1634.63	-0.482902	0.0954049	0.336653
TRINITY_DN20095_c1_g1_i1.p1	284.69	-0.482881	0.113678	0.296827
TRINITY_DN4923_c0_g1_i1.p1	586.448	-0.482757	0.0787319	0.393533
TRINITY_DN418_c0_g1_i25.p1	7900.03	-0.482655	0.0880804	0.361156
TRINITY_DN1075_c1_g1_i16.p1	585.119	-0.482572	0.158892	0.240196
TRINITY_DN738_c0_g1_i12.p1	3854.44	-0.482518	0.0545807	0.477668
TRINITY_DN5357_c0_g1_i1.p1	2274.08	-0.481638	0.0734249	0.411246
TRINITY_DN3091_c0_g1_i5.p1	115.727	-0.481403	0.275474	0.189878
TRINITY_DN32034_c0_g1_i2.p1	1527.69	-0.481129	0.0822565	0.3877
TRINITY_DN330_c0_g1_i20.p1	243.715	-0.481109	0.126982	0.276659
TRINITY_DN10846_c0_g1_i8.p1	1730.14	-0.480893	0.0838182	0.382873
TRINITY_DN379_c4_g1_i3.p1	13847.3	-0.480538	0.145271	0.255579
TRINITY_DN116814_c0_g1_i1.p1	2896.5	-0.480368	0.137158	0.263937
TRINITY_DN45340_c0_g1_i4.p1	85.271	-0.480344	0.194487	0.219824
TRINITY_DN1109_c0_g1_i10.p1	894.521	-0.480159	0.102138	0.326553
TRINITY_DN12426_c0_g1_i1.p1	296.537	-0.479682	0.10306	0.325076
TRINITY_DN6134_c0_g1_i1.p1	588.921	-0.479343	0.0943734	0.349018
TRINITY_DN2130_c3_g1_i1.p1	301.163	-0.478726	0.116626	0.299284
TRINITY_DN2154_c0_g1_i1.p1	2386.21	-0.478682	0.0874858	0.376463
TRINITY_DN372_c0_g1_i5.p1	10130.1	-0.478647	0.035936	0.577504
TRINITY_DN3923_c0_g1_i2.p2	550.811	-0.478265	0.257015	0.197367
TRINITY_DN46836_c3_g1_i2.p1	742.399	-0.477796	0.0885667	0.375256
TRINITY_DN6654_c2_g1_i5.p1	1391.69	-0.47768	0.0770974	0.408899
TRINITY_DN3590_c0_g1_i1.p1	11043.3	-0.477092	0.0703165	0.431166
TRINITY_DN10001_c0_g1_i2.p1	5646.93	-0.477079	0.0617762	0.459871
TRINITY_DN10993_c0_g1_i2.p1	166.755	-0.476878	0.13936	0.266526
TRINITY_DN2042_c2_g1_i1.p1	3248.05	-0.476803	0.117005	0.301863
TRINITY_DN3329_c0_g1_i3.p1	827.144	-0.476784	0.231458	0.206832
TRINITY_DN1411_c0_g1_i1.p1	1160.23	-0.47673	0.158577	0.248123
TRINITY_DN2508_c0_g1_i1.p1	358.283	-0.476328	0.103731	0.331324
TRINITY_DN2043_c5_g1_i2.p1	218.748	-0.475611	0.103893	0.332905
TRINITY_DN14258_c0_g2_i1.p1	662.793	-0.475506	0.114119	0.308775
TRINITY_DN12546_c0_g1_i10.p1	1725.64	-0.475341	0.0565435	0.485344
TRINITY_DN884_c0_g1_i26.p1	1668.71	-0.475252	0.0547977	0.493745
TRINITY_DN8155_c1_g1_i1.p1	738.607	-0.475188	0.119943	0.300187
TRINITY_DN759_c0_g1_i8.p1	375.798	-0.474985	0.0926884	0.367711
TRINITY_DN5336_c0_g1_i1.p1	123.496	-0.474985	0.122757	0.296439
TRINITY_DN1111_c0_g1_i6.p2	223.276	-0.474913	0.308335	0.186627
TRINITY_DN3974_c0_g1_i17.p1	2122.06	-0.474651	0.0632659	0.459326
TRINITY_DN2774_c0_g1_i14.p1	1367.61	-0.47422	0.110433	0.321491
TRINITY_DN1575_c0_g1_i45.p1	1511.06	-0.474165	0.0798611	0.408285
TRINITY_DN6860_c0_g1_i6.p1	2900.02	-0.47376	0.0587718	0.479131
TRINITY_DN6718_c2_g1_i5.p1	170.201	-0.473692	0.135604	0.277463
TRINITY_DN1427_c0_g1_i9.p1	728.631	-0.473621	0.184949	0.230526
TRINITY_DN15099_c0_g1_i3.p2	136.454	-0.473595	0.141655	0.268975
TRINITY_DN167437_c0_g1_i1.p1	1591.73	-0.473479	0.100636	0.345955
TRINITY_DN22148_c0_g1_i1.p1	115.899	-0.473174	0.150567	0.260103
TRINITY_DN12541_c0_g1_i1.p2	2932.77	-0.472916	0.125111	0.29605
TRINITY_DN374_c0_g1_i22.p1	70.3347	-0.472606	0.252434	0.203015
TRINITY_DN27390_c0_g1_i2.p1	613.057	-0.47245	0.126174	0.295011
TRINITY_DN25_c0_g2_i4.p1	605.681	-0.471667	0.211523	0.219119
TRINITY_DN2774_c0_g1_i20.p1	611.479	-0.471665	0.167925	0.245626
TRINITY_DN1253_c0_g1_i15.p1	3406.42	-0.471131	0.444819	0.167703
TRINITY_DN166992_c0_g1_i1.p1	17898.1	-0.470937	0.119064	0.308393
TRINITY_DN1089_c6_g1_i5.p1	245.916	-0.470524	0.102322	0.348313
TRINITY_DN9684_c0_g1_i8.p1	215.259	-0.470516	0.101459	0.352057
TRINITY_DN36126_c0_g1_i4.p1	12665	-0.470445	0.107546	0.335929
TRINITY_DN1403_c0_g1_i5.p1	513.468	-0.470207	0.181677	0.237544
TRINITY_DN3131_c0_g1_i13.p1	1860.26	-0.47013	0.0388706	0.577028
TRINITY_DN3098_c0_g1_i1.p1	287.692	-0.470057	0.157188	0.258733
TRINITY_DN5138_c0_g1_i8.p1	1270.15	-0.469923	0.144993	0.271546
TRINITY_DN7240_c0_g1_i2.p1	2381.27	-0.469833	0.100131	0.357378
TRINITY_DN12366_c0_g1_i17.p1	2195.88	-0.469819	0.0950279	0.375805
TRINITY_DN223_c0_g1_i1.p1	1804.62	-0.469715	0.0747939	0.432817
TRINITY_DN1509_c0_g1_i1.p2	252.839	-0.469623	0.146961	0.268703
TRINITY_DN1971_c1_g1_i23.p1	870.466	-0.46952	0.0657616	0.46105
TRINITY_DN2623_c0_g2_i3.p1	73.0029	-0.469277	0.286376	0.195247
TRINITY_DN10663_c0_g1_i3.p1	12470.8	-0.469269	0.121258	0.307627
TRINITY_DN3638_c0_g1_i17.p1	389.632	-0.469258	0.115338	0.321738
TRINITY_DN2833_c0_g1_i15.p1	155.134	-0.469207	0.462354	0.166716
TRINITY_DN335_c0_g1_i11.p1	1871.15	-0.469186	0.151649	0.26421
TRINITY_DN17_c0_g3_i1.p1	7962.83	-0.469151	0.0676843	0.455026
TRINITY_DN6160_c6_g1_i1.p1	4250.83	-0.468454	0.0964491	0.374377
TRINITY_DN1135_c0_g1_i1.p1	462.613	-0.468394	0.277558	0.197933
TRINITY_DN13950_c0_g1_i26.p1	54.0738	-0.468169	0.519852	0.160345
TRINITY_DN456_c1_g1_i1.p1	1995.37	-0.468024	0.133627	0.290573
TRINITY_DN54731_c0_g2_i3.p1	207.333	-0.467208	0.139154	0.284511
TRINITY_DN2518_c0_g1_i3.p1	112.163	-0.4672	0.132869	0.293056
TRINITY_DN443_c1_g1_i19.p1	61.4721	-0.467143	0.471896	0.166575
TRINITY_DN943_c0_g1_i4.p1	242.33	-0.466773	0.1322	0.295661
TRINITY_DN11064_c0_g1_i5.p1	616.184	-0.466205	0.0941122	0.387593
TRINITY_DN3364_c0_g3_i2.p1	363.016	-0.4662	0.164004	0.256815
TRINITY_DN1247_c0_g1_i8.p1	421.788	-0.465449	0.129978	0.300703
TRINITY_DN2427_c0_g1_i1.p1	2210.07	-0.465301	0.125115	0.308138
TRINITY_DN18937_c0_g1_i1.p1	1162.26	-0.46526	0.136917	0.290048
TRINITY_DN3638_c0_g1_i10.p1	147.77	-0.465188	0.172572	0.250199
TRINITY_DN6611_c0_g1_i14.p1	1087.79	-0.464816	0.0962681	0.384165
TRINITY_DN6194_c0_g1_i4.p1	3221.27	-0.464672	0.0785709	0.430581
TRINITY_DN2438_c0_g2_i3.p1	1296.02	-0.464667	0.0802578	0.425675
TRINITY_DN1920_c1_g1_i12.p1	1504.95	-0.464588	0.10285	0.363202
TRINITY_DN3796_c0_g1_i5.p1	1309.82	-0.464575	0.0612286	0.488282
TRINITY_DN304_c0_g1_i9.p1	2359.47	-0.464433	0.0568947	0.505584
TRINITY_DN154249_c0_g1_i1.p1	15150.4	-0.464199	0.134242	0.296957
TRINITY_DN2180_c0_g1_i1.p1	398.51	-0.463711	0.245226	0.211927
TRINITY_DN209_c0_g1_i13.p1	4082.69	-0.463652	0.334573	0.187898
TRINITY_DN2245_c0_g1_i9.p1	901.268	-0.463558	0.117924	0.32778
TRINITY_DN7120_c0_g1_i12.p1	1444.78	-0.463409	0.0686509	0.462946
TRINITY_DN6235_c0_g1_i30.p1	65.9195	-0.463386	0.453009	0.170661
TRINITY_DN3055_c0_g1_i3.p1	261.581	-0.462969	0.13455	0.298767
TRINITY_DN984_c1_g1_i16.p1	178.614	-0.462961	0.174835	0.251167
TRINITY_DN3042_c1_g1_i3.p1	523.625	-0.462723	0.0838063	0.419717
TRINITY_DN2116_c0_g1_i2.p1	1085.9	-0.462639	0.0673565	0.469281
TRINITY_DN3974_c1_g2_i2.p1	3016.72	-0.462462	0.0573399	0.507317
TRINITY_DN8856_c0_g1_i2.p1	119.422	-0.462354	0.132576	0.302377
TRINITY_DN62153_c0_g1_i4.p1	206	-0.46233	0.0974931	0.386418
TRINITY_DN216_c0_g1_i18.p1	140.827	-0.462081	0.314015	0.193267
TRINITY_DN3042_c0_g1_i10.p1	472.31	-0.461975	0.26382	0.20669
TRINITY_DN6163_c2_g1_i1.p1	166.824	-0.461536	0.385966	0.179424
TRINITY_DN11363_c0_g1_i8.p2	76.7791	-0.46143	0.46863	0.169817
TRINITY_DN2221_c0_g1_i1.p1	819.296	-0.461415	0.080005	0.433881
TRINITY_DN1880_c0_g1_i10.p1	175.376	-0.46134	0.229111	0.220246
TRINITY_DN1617_c1_g1_i1.p1	88.7743	-0.461026	0.167455	0.259692
TRINITY_DN18067_c4_g1_i1.p1	228.069	-0.460663	0.68752	0.154564
TRINITY_DN317_c0_g2_i4.p1	811.753	-0.460446	0.100929	0.380927
TRINITY_DN2999_c0_g1_i9.p1	134.941	-0.459933	0.231352	0.220528
TRINITY_DN2601_c0_g1_i3.p1	342.297	-0.459755	0.106978	0.363315
TRINITY_DN15630_c0_g1_i4.p1	781.399	-0.459546	0.0877634	0.415299
TRINITY_DN3919_c0_g1_i11.p1	600.506	-0.458731	0.104652	0.374046
TRINITY_DN3972_c0_g1_i4.p1	3495.73	-0.458424	0.09607	0.39721
TRINITY_DN1754_c0_g1_i15.p1	388.846	-0.458365	0.196851	0.239917
TRINITY_DN3652_c0_g1_i3.p1	1099.36	-0.45816	0.0984454	0.391841
TRINITY_DN11466_c0_g2_i3.p1	95.4016	-0.457946	0.177971	0.254477
TRINITY_DN1465_c1_g1_i1.p1	1046.01	-0.456726	0.125192	0.325938
TRINITY_DN1440_c1_g1_i45.p1	553.439	-0.456681	0.23461	0.221654
[truncated: 7,965 more rows]
