# Supplementary material for: The antennal transcriptome of Triatoma infestans reveals substantial expression changes triggered by a blood meal
Source: BMC Genomics. 2022 Dec 30;23:861. doi: 10.1186/s12864-022-09059-6 (PMC9801554; doi:10.1186/s12864-022-09059-6)
Supplement: Supplementary file 12 — Additional file 12: Supplementary Table S7. Statistics of GO-enrichment analysis. Enriched GO-terms are presented in bold font (corrected p-value < 0.05). [file 12864_2022_9059_MOESM12_ESM.xlsx]

## Sheet: Sheet1
Additional file 12: Supplementary Table S7. Statistics of GO-enrichment analysis.
GO-term name	GO-term	Number of transcripts	P-value	Corrected p-value
regulation of cyclin-dependent protein kinase activity	GO:1904029	40	1e-12	2.706e-10
CMG complex	GO:0071162	11	1e-12	2.841e-10
spindle midzone assembly	GO:0051255	16	1e-12	2.991e-10
mitotic spindle organization	GO:0007052	111	1.218e-12	3.146e-10
spindle midzone	GO:0051233	49	1e-12	3.157e-10
behavioral response to starvation	GO:0042595	40	1e-12	3.342e-10
MCM complex	GO:0042555	19	1e-12	3.551e-10
structural constituent of cuticle	GO:0042302	133	1e-12	3.788e-10
regulation of cytokinesis	GO:0032465	54	1e-12	4.059e-10
DNA replication preinitiation complex	GO:0031261	15	1e-12	4.371e-10
midbody	GO:0030496	151	1e-12	4.735e-10
chromosome condensation	GO:0030261	57	1e-12	5.165e-10
cyclin-dependent protein serine/threonine kinase regulator activity	GO:0016538	27	1e-12	5.682e-10
DNA replication initiation	GO:0006270	36	1e-12	6.313e-10
pre-replicative complex assembly involved in nuclear cell cycle DNA replication	GO:0006267	14	1e-12	7.103e-10
pre-replicative complex assembly	GO:0036388	14	1e-12	7.103e-10
pre-replicative complex assembly involved in cell cycle DNA replication	GO:1902299	14	1e-12	7.103e-10
spindle microtubule	GO:0005876	57	1e-12	8.117e-10
DNA replication origin binding	GO:0003688	34	1e-12	9.47e-10
sister chromatid segregation	GO:0000819	18	1e-12	1.136e-09
double-strand break repair via break-induced replication	GO:0000727	19	1e-12	1.421e-09
cyclin-dependent protein kinase holoenzyme complex	GO:0000307	35	1e-12	1.894e-09
regulation of cell division	GO:0051302	104	7.671e-12	1.895e-09
regulation of cyclin-dependent protein serine/threonine kinase activity	GO:0000079	37	1e-12	2.841e-09
mitotic cytokinesis	GO:0000281	79	2.117e-11	5.011e-09
regulation of protein serine/threonine kinase activity	GO:0071900	135	2.24e-11	5.091e-09
mitotic sister chromatid segregation	GO:0000070	16	1e-12	5.682e-09
cytoskeleton-dependent cytokinesis	GO:0061640	115	7.867e-11	1.719e-08
regulation of mitotic cell cycle phase transition	GO:1901990	198	1.37e-10	2.882e-08
DNA replication	GO:0006260	157	3.082e-10	6.253e-08
chromosome segregation	GO:0007059	86	3.882e-10	7.607e-08
cytokinetic process	GO:0032506	33	8.162e-10	1.546e-07
cytokinesis	GO:0000910	121	1.357e-09	2.488e-07
adult feeding behavior	GO:0008343	41	1.526e-09	2.709e-07
protein kinase regulator activity	GO:0019887	136	3.385e-09	5.828e-07
negative regulation of nuclear division	GO:0051784	51	4.595e-09	7.68e-07
multicellular organism reproduction	GO:0032504	49	5.195e-09	8.433e-07
chromosome localization	GO:0050000	40	5.566e-09	8.548e-07
cell cycle phase transition	GO:0044770	83	5.503e-09	8.686e-07
condensed chromosome	GO:0000793	41	6.797e-09	1.016e-06
hormone biosynthetic process	GO:0042446	77	8.374e-09	1.22e-06
mitotic cell cycle phase transition	GO:0044772	71	1.033e-08	1.467e-06
microtubule cytoskeleton organization involved in mitosis	GO:1902850	155	1.313e-08	1.819e-06
kinase regulator activity	GO:0019207	152	2.893e-08	3.914e-06
serine/threonine protein kinase complex	GO:1902554	82	3.053e-08	4.035e-06
DNA helicase activity	GO:0003678	139	3.493e-08	4.511e-06
protein kinase complex	GO:1902911	97	4.9e-08	6.187e-06
regulation of G2/M transition of mitotic cell cycle	GO:0010389	57	5.104e-08	6.305e-06
mitotic spindle assembly checkpoint signaling	GO:0007094	42	6.424e-08	7.767e-06
spindle checkpoint signaling	GO:0031577	42	6.424e-08	7.767e-06
spindle assembly checkpoint signaling	GO:0071173	42	6.424e-08	7.767e-06
mitotic spindle checkpoint signaling	GO:0071174	42	6.424e-08	7.767e-06
kinetochore	GO:0000776	127	7.806e-08	9.241e-06
spindle pole	GO:0000922	131	9.181e-08	1.065e-05
negative regulation of sister chromatid segregation	GO:0033046	45	1.079e-07	1.226e-05
negative regulation of mitotic sister chromatid segregation	GO:0033048	45	1.079e-07	1.226e-05
negative regulation of mitotic metaphase/anaphase transition	GO:0045841	45	1.079e-07	1.226e-05
negative regulation of chromosome segregation	GO:0051985	45	1.079e-07	1.226e-05
negative regulation of metaphase/anaphase transition of cell cycle	GO:1902100	45	1.079e-07	1.226e-05
negative regulation of chromosome separation	GO:1905819	45	1.079e-07	1.226e-05
negative regulation of mitotic sister chromatid separation	GO:2000816	45	1.079e-07	1.226e-05
regulation of cell cycle G2/M phase transition	GO:1902749	61	2.067e-07	2.303e-05
regulation of mitotic sister chromatid separation	GO:0010965	63	2.92e-07	3.191e-05
recombinational repair	GO:0000725	104	3.15e-07	3.377e-05
regulation of mitotic sister chromatid segregation	GO:0033047	57	3.709e-07	3.903e-05
heterochromatin	GO:0000792	46	4.167e-07	4.305e-05
negative regulation of mitotic cell cycle phase transition	GO:1901991	111	4.287e-07	4.35e-05
regulation of nuclear division	GO:0051783	111	4.774e-07	4.759e-05
regulation of chromosome separation	GO:1905818	64	5.234e-07	5.128e-05
mitotic spindle	GO:0072686	98	5.476e-07	5.186e-05
double-strand break repair via homologous recombination	GO:0000724	102	5.414e-07	5.214e-05
negative regulation of mitotic nuclear division	GO:0045839	48	5.996e-07	5.495e-05
single-stranded DNA binding	GO:0003697	172	5.93e-07	5.524e-05
disaccharide transport	GO:0015766	64	7.439e-07	6.709e-05
oligosaccharide transport	GO:0015772	64	7.439e-07	6.709e-05
regulation of mitotic metaphase/anaphase transition	GO:0030071	71	8.712e-07	7.735e-05
regulation of metaphase/anaphase transition of cell cycle	GO:1902099	71	8.712e-07	7.735e-05
disaccharide transmembrane transporter activity	GO:0015154	58	1.001e-06	8.748e-05
oligosaccharide transmembrane transporter activity	GO:0015157	58	1.001e-06	8.748e-05
regulation of mitotic nuclear division	GO:0007088	85	1.307e-06	0.0001125
amino sugar metabolic process	GO:0006040	62	1.426e-06	0.0001192
ATP-dependent activity, acting on DNA	GO:0008094	184	1.409e-06	0.0001195
mitotic spindle assembly	GO:0090307	35	1.535e-06	0.0001264
regulation of DNA replication	GO:0006275	86	1.798e-06	0.0001459
regulation of intracellular pH	GO:0051453	69	2.006e-06	0.0001605
deacetylase activity	GO:0019213	41	2.327e-06	0.0001836
iron-sulfur cluster binding	GO:0051536	151	2.359e-06	0.0001836
metal cluster binding	GO:0051540	151	2.359e-06	0.0001836
2 iron, 2 sulfur cluster binding	GO:0051537	57	2.419e-06	0.0001857
trehalose transport	GO:0015771	63	2.861e-06	0.0002168
reproduction	GO:0000003	67	3.326e-06	0.0002486
trehalose transmembrane transporter activity	GO:0015574	57	3.971e-06	0.000293
neutral lipid metabolic process	GO:0006638	90	4.21e-06	0.0003067
acylglycerol metabolic process	GO:0006639	90	4.21e-06	0.0003067
nuclear chromosome segregation	GO:0098813	30	5e-06	0.0003551
kinetochore microtubule	GO:0005828	15	5e-06	0.0003596
regulation of pH	GO:0006885	71	5.23e-06	0.0003669
regulation of cellular pH	GO:0030641	71	5.23e-06	0.0003669
regulation of sister chromatid segregation	GO:0033045	75	5.773e-06	0.0004
alpha-amino acid catabolic process	GO:1901606	106	6.126e-06	0.0004193
hydrolase activity, acting on carbon-nitrogen (but not peptide) bonds	GO:0016810	140	7.806e-06	0.000528
mitotic cell cycle	GO:0000278	165	7.968e-06	0.0005326
amino acid catabolic process	GO:0009063	118	8.116e-06	0.0005362
positive regulation of protein serine/threonine kinase activity	GO:0071902	59	8.265e-06	0.0005398
metaphase plate congression	GO:0051310	26	1e-05	0.0006384
amino sugar biosynthetic process	GO:0046349	10	1e-05	0.0006457
spindle assembly	GO:0051225	102	1.076e-05	0.0006794
regulation of chromosome segregation	GO:0051983	83	1.131e-05	0.0007062
transaminase activity	GO:0008483	36	1.284e-05	0.0007928
positive regulation of cell division	GO:0051781	50	1.374e-05	0.0008306
oogenesis	GO:0048477	165	1.367e-05	0.0008354
female gamete generation	GO:0007292	186	1.407e-05	0.0008415
carbohydrate derivative catabolic process	GO:1901136	152	1.457e-05	0.0008626
establishment of chromosome localization	GO:0051303	31	1.5e-05	0.0008787
nucleobase metabolic process	GO:0009112	45	1.792e-05	0.001039
bicarbonate transport	GO:0015701	14	2e-05	0.001148
solute:anion antiporter activity	GO:0140323	32	2.238e-05	0.001272
nucleoside metabolic process	GO:0009116	56	2.657e-05	0.001495
purine ribonucleoside metabolic process	GO:0046128	15	3e-05	0.001655
positive regulation of cytokinesis	GO:0032467	19	3e-05	0.001671
cellular monovalent inorganic cation homeostasis	GO:0030004	89	3.136e-05	0.001713
steroid hormone biosynthetic process	GO:0120178	32	3.185e-05	0.001724
carbohydrate transmembrane transporter activity	GO:0015144	103	4.329e-05	0.002321
DNA replication, synthesis of RNA primer	GO:0006269	11	4.5e-05	0.002368
sugar transmembrane transporter activity	GO:0051119	91	4.489e-05	0.002384
glycosyl compound catabolic process	GO:1901658	41	4.648e-05	0.002423
negative regulation of cell cycle phase transition	GO:1901988	195	4.934e-05	0.002548
mitotic cell cycle checkpoint signaling	GO:0007093	136	5.018e-05	0.002569
negative regulation of chromosome organization	GO:2001251	130	5.283e-05	0.00268
transferase activity, transferring nitrogenous groups	GO:0016769	41	6.024e-05	0.003029
alditol metabolic process	GO:0019400	37	6.091e-05	0.003036
17-beta-hydroxysteroid dehydrogenase (NAD+) activity	GO:0044594	33	6.332e-05	0.003102
response to leukemia inhibitory factor	GO:1990823	51	6.328e-05	0.003127
cellular response to leukemia inhibitory factor	GO:1990830	51	6.328e-05	0.003127
purine-containing compound catabolic process	GO:0072523	51	6.787e-05	0.003268
triglyceride metabolic process	GO:0006641	55	6.74e-05	0.003273
male meiotic nuclear division	GO:0007140	35	6.876e-05	0.003283
assembly of actomyosin apparatus involved in cytokinesis	GO:0000912	15	7e-05	0.003315
actomyosin contractile ring assembly	GO:0000915	15	7e-05	0.003315
actomyosin contractile ring organization	GO:0044837	15	7e-05	0.003315
solute:inorganic anion antiporter activity	GO:0005452	15	8.5e-05	0.003991
negative regulation of mitotic cell cycle	GO:0045930	176	8.604e-05	0.004007
monovalent inorganic cation homeostasis	GO:0055067	97	8.735e-05	0.004035
feeding behavior	GO:0007631	99	9.294e-05	0.004259
mitotic spindle midzone	GO:1990023	14	9.5e-05	0.004318
glutamine family amino acid metabolic process	GO:0009064	96	0.000101	0.004554
protein deacylation	GO:0035601	54	0.0001022	0.004573
cell cycle checkpoint signaling	GO:0000075	167	0.0001071	0.004754
ribonucleoside metabolic process	GO:0009119	20	0.00011	0.004845
regulation of fatty acid metabolic process	GO:0019217	35	0.0001137	0.00493
chromosomal region	GO:0098687	200	0.0001132	0.00495
hydrolase activity, acting on carbon-nitrogen (but not peptide) bonds, in linear amides	GO:0016811	102	0.0001273	0.005397
chitin-based cuticle development	GO:0040003	55	0.0001262	0.005431
macromolecule deacylation	GO:0098732	56	0.0001271	0.005431
cell cycle G1/S phase transition	GO:0044843	25	0.00013	0.005472
inner mitochondrial membrane protein complex	GO:0098800	135	0.000164	0.006854
regeneration	GO:0031099	71	0.0001821	0.007552
estradiol 17-beta-dehydrogenase activity	GO:0004303	36	0.0001845	0.007596
DNA unwinding involved in DNA replication	GO:0006268	26	0.0002	0.008117
glycosyl compound metabolic process	GO:1901657	102	0.0002016	0.008122
cyclin binding	GO:0030332	20	0.0002	0.008176
negative regulation of G2/M transition of mitotic cell cycle	GO:0010972	34	0.0002177	0.008649
negative regulation of cell cycle G2/M phase transition	GO:1902750	34	0.0002177	0.008649
cyclin-dependent protein serine/threonine kinase activity	GO:0004693	36	0.0002169	0.008681
cyclin-dependent protein kinase activity	GO:0097472	36	0.0002169	0.008681
pericentric heterochromatin	GO:0005721	29	0.000225	0.008878
hormone metabolic process	GO:0042445	188	0.000227	0.008895
response to estradiol	GO:0032355	38	0.0002388	0.009294
structural constituent of chitin-based cuticle	GO:0005214	17	0.000265	0.0102431
structural constituent of chitin-based larval cuticle	GO:0008010	17	0.000265	0.0102431
chitin-based extracellular matrix	GO:0062129	17	0.000265	0.0102431
protein lysine deacetylase activity	GO:0033558	23	0.00028	0.0107497
mitotic chromosome condensation	GO:0007076	20	0.00029	0.0110589
regulation of DNA-templated transcription initiation	GO:2000142	32	0.0002973	0.0112623
3-keto sterol reductase activity	GO:0000253	17	0.0003	0.0112887
pyrimidine deoxyribonucleotide metabolic process	GO:0009219	15	0.000315	0.0117752
NAD-dependent protein deacetylase activity	GO:0034979	22	0.00036	0.0133694
carbohydrate transport	GO:0008643	128	0.0003821	0.0140991
positive regulation of cell cycle process	GO:0090068	177	0.0004071	0.0149253
protein-DNA complex assembly	GO:0065004	107	0.0004201	0.0151059
sulfotransferase activity	GO:0008146	70	0.0004237	0.0151421
hydrolase activity, hydrolyzing N-glycosyl compounds	GO:0016799	40	0.0004166	0.015175
regulation of meiotic cell cycle	GO:0051445	42	0.0004197	0.0151898
steroid dehydrogenase activity, acting on the CH-OH group of donors, NAD or NADP as acceptor	GO:0033764	38	0.0004321	0.0153463
glycerol kinase activity	GO:0004370	10	0.00044	0.0155284
glycerol-3-phosphate biosynthetic process	GO:0046167	10	0.00044	0.0155284
protein localization to mitochondrion	GO:0070585	68	0.000467	0.0163798
mitotic metaphase plate congression	GO:0007080	18	0.000515	0.0179523
positive regulation of mitotic cell cycle phase transition	GO:1901992	52	0.0005249	0.018074
sister chromatid cohesion	GO:0007062	45	0.0005217	0.0180745
negative regulation of ATP-dependent activity	GO:0032780	26	0.00053	0.0181413
steroid dehydrogenase activity	GO:0016229	42	0.0005418	0.0184333
estrogen metabolic process	GO:0008210	38	0.0005532	0.0187106
regulation of cellular ketone metabolic process	GO:0010565	69	0.0005595	0.0188117
DNA geometric change	GO:0032392	62	0.0005693	0.0190277
protein targeting to mitochondrion	GO:0006626	20	0.000575	0.0191061
axon terminus	GO:0043679	40	0.0006706	0.0221546
Flemming body	GO:0090543	13	0.000685	0.0223688
meiotic nuclear division	GO:0140013	50	0.0006847	0.0224867
chromosome, centromeric region	GO:0000775	80	0.0007153	0.0232258
meiotic cytokinesis	GO:0033206	32	0.0007856	0.0253629
glycerol metabolic process	GO:0006071	28	0.000805	0.0258419
purine nucleoside metabolic process	GO:0042278	24	0.00082	0.0260293
G1/S transition of mitotic cell cycle	GO:0000082	24	0.00082	0.0261755
establishment of protein localization to mitochondrion	GO:0072655	65	0.0009641	0.030433
FMN binding	GO:0010181	34	0.0009929	0.0309994
17-beta-ketosteroid reductase activity	GO:0072555	16	0.00099	0.0310783
cell cycle comprising mitosis without cytokinesis	GO:0033301	11	0.001025	0.0318254
DNA duplex unwinding	GO:0032508	60	0.001041	0.0319578
histone H3 deacetylation	GO:0070932	11	0.001055	0.0320562
glucosamine-containing compound metabolic process	GO:1901071	43	0.00104	0.0321003
positive regulation of protein kinase activity	GO:0045860	164	0.001055	0.0322216
negative regulation of smoothened signaling pathway	GO:0045879	64	0.001075	0.0324962
developmental pigmentation	GO:0048066	37	0.001084	0.0325852
intercellular bridge	GO:0045171	47	0.001125	0.0336431
DNA polymerase complex	GO:0042575	28	0.001145	0.0338848
estrogen biosynthetic process	GO:0006703	27	0.001145	0.0340623
DNA-templated DNA replication	GO:0006261	59	0.001203	0.0354256
tRNA methylation	GO:0030488	37	0.001213	0.0355258
mitochondrial transport	GO:0006839	78	0.001228	0.0357723
ATP biosynthetic process	GO:0006754	34	0.001275	0.0369678
response to nutrient	GO:0007584	87	0.00129	0.0372015
positive regulation of lipid localization	GO:1905954	50	0.001301	0.0373376
pyrimidine nucleotide catabolic process	GO:0006244	10	0.00138	0.0394028
pyrimidine deoxyribonucleotide catabolic process	GO:0009223	10	0.00138	0.0394028
deoxyribonucleotide metabolic process	GO:0009262	29	0.001435	0.0407684
cellular response to reactive oxygen species	GO:0034614	38	0.001591	0.0445443
17-beta-hydroxysteroid dehydrogenase (NADP+) activity	GO:0072582	28	0.001605	0.044704
platelet activation	GO:0030168	10	0.00159	0.0447246
glycerol-3-phosphate metabolic process	GO:0006072	15	0.001585	0.0448058
alditol phosphate metabolic process	GO:0052646	15	0.001585	0.0448058
regulation of ATP-dependent activity	GO:0043462	95	0.00166	0.0459994
protein kinase activator activity	GO:0030295	65	0.001718	0.0473842
purine nucleoside catabolic process	GO:0006152	12	0.001735	0.0476245
cuticle development	GO:0042335	70	0.001822	0.0497723
determination of adult lifespan	GO:0008340	91	0.001849	0.0500171
kinase activator activity	GO:0019209	69	0.001844	0.0501349
meiotic cell cycle	GO:0051321	99	0.001887	0.0505692
pyrimidine nucleobase metabolic process	GO:0006206	26	0.001885	0.050761
superoxide dismutase activity	GO:0004784	12	0.001905	0.0508179
oxidoreductase activity, acting on superoxide radicals as acceptor	GO:0016721	12	0.001905	0.0508179
protein-DNA complex	GO:0032993	114	0.001915	0.0508523
2-oxoglutarate metabolic process	GO:0006103	27	0.001985	0.0524594
chromosome organization involved in meiotic cell cycle	GO:0070192	74	0.002004	0.0527164
deoxyribonucleoside monophosphate metabolic process	GO:0009162	10	0.002125	0.0556417
pyrimidine deoxyribonucleoside monophosphate metabolic process	GO:0009176	10	0.002125	0.0556417
neuronal cell body membrane	GO:0032809	14	0.00216	0.0562987
protein import into mitochondrial matrix	GO:0030150	13	0.00223	0.0578578
positive regulation of lipid storage	GO:0010884	19	0.002385	0.0610431
neuron projection terminus	GO:0044306	50	0.002376	0.0610896
cell cycle DNA replication	GO:0044786	16	0.00237	0.0612106
regulation of DNA-templated DNA replication	GO:0090329	50	0.002417	0.0615853
sesquiterpenoid metabolic process	GO:0006714	33	0.002433	0.0617176
glutamate metabolic process	GO:0006536	49	0.002496	0.0630198
asymmetric synapse	GO:0032279	11	0.00254	0.0638597
xanthine dehydrogenase activity	GO:0004854	12	0.002575	0.0644544
negative regulation of protein kinase activity	GO:0006469	99	0.002591	0.0645671
chitin binding	GO:0008061	55	0.00262	0.0650192
pteridine-containing compound metabolic process	GO:0042558	41	0.002669	0.0659248
transferase activity, transferring sulphur-containing groups	GO:0016782	93	0.002708	0.0666167
NAD-dependent histone deacetylase activity	GO:0017136	20	0.002745	0.0669403
DNA conformation change	GO:0071103	71	0.002738	0.0670581
2'-deoxyribonucleotide metabolic process	GO:0009394	24	0.0028	0.0679897
mitotic cell cycle, embryonic	GO:0045448	15	0.00288	0.0696347
catalytic activity, acting on a tRNA	GO:0140101	188	0.002939	0.0701702
positive regulation of cell cycle phase transition	GO:1901989	65	0.002937	0.0704216
mitochondrial intermembrane space	GO:0005758	63	0.002933	0.0706168
diacylglycerol metabolic process	GO:0046339	33	0.002985	0.0709618
nucleobase-containing small molecule catabolic process	GO:0034656	23	0.003015	0.0713801
centriole replication	GO:0007099	20	0.00308	0.0726164
cell body membrane	GO:0044298	16	0.00312	0.0732555
oxidoreductase activity, acting on CH or CH2 groups	GO:0016725	20	0.00322	0.0752923
histone kinase activity	GO:0035173	11	0.003325	0.0771129
sex chromosome	GO:0000803	17	0.00332	0.0773125
attachment of spindle microtubules to kinetochore	GO:0008608	11	0.00365	0.0843061
positive regulation of neurotransmitter secretion	GO:0001956	13	0.00369	0.0848849
positive regulation of neurotransmitter transport	GO:0051590	13	0.00369	0.0848849
nucleoside catabolic process	GO:0009164	21	0.00372	0.08523
regulation of transcription initiation by RNA polymerase II	GO:0060260	28	0.003835	0.0875119
DNA strand elongation involved in DNA replication	GO:0006271	21	0.00392	0.0883867
embryonic development via the syncytial blastoderm	GO:0001700	13	0.00394	0.0884865
exopeptidase activity	GO:0008238	123	0.003898	0.0886047
histone deacetylase activity	GO:0004407	21	0.00392	0.0887388
tetrahydrofolate metabolic process	GO:0046653	22	0.003975	0.0889211
antiporter activity	GO:0015297	100	0.004071	0.0907146
oxidoreductase activity, acting on CH or CH2 groups, NAD or NADP as acceptor	GO:0016726	14	0.00424	0.093742
cell cycle G2/M phase transition	GO:0044839	36	0.004236	0.0940131
negative regulation of histone methylation	GO:0031061	18	0.00466	0.102628
farnesol dehydrogenase activity	GO:0047886	11	0.004755	0.104316
vesicle coating	GO:0006901	13	0.004775	0.104352
centrosome separation	GO:0051299	17	0.0048	0.104497
folic acid-containing compound metabolic process	GO:0006760	30	0.004875	0.105322
regulation of cellular senescence	GO:2000772	19	0.00487	0.105616
animal organ regeneration	GO:0031100	30	0.00494	0.106322
negative regulation of transferase activity	GO:0051348	135	0.005175	0.11097
pronucleus	GO:0045120	14	0.00531	0.113426
glycerol catabolic process	GO:0019563	21	0.00542	0.115342
chitin metabolic process	GO:0006030	31	0.005535	0.11735
pattern recognition receptor signaling pathway	GO:0002221	43	0.005558	0.11741
nuclear DNA-directed RNA polymerase complex	GO:0055029	56	0.005688	0.119257
regulation of meiotic nuclear division	GO:0040020	28	0.005715	0.119385
carboxypeptidase activity	GO:0004180	56	0.005676	0.119458
lysozyme activity	GO:0003796	12	0.00575	0.119676
protein transmembrane transporter activity	GO:0008320	14	0.005855	0.121416
pyrimidine-containing compound catabolic process	GO:0072529	26	0.005945	0.122389
rhythmic behavior	GO:0007622	106	0.006028	0.12276
kynurenine metabolic process	GO:0070189	13	0.005945	0.122835
protein serine/threonine kinase activator activity	GO:0043539	33	0.006019	0.123027
reciprocal meiotic recombination	GO:0007131	36	0.006014	0.123359
reciprocal homologous recombination	GO:0140527	36	0.006014	0.123359
cuticle development involved in chitin-based cuticle molting cycle	GO:0042337	20	0.00614	0.124598
interstrand cross-link repair	GO:0036297	25	0.006305	0.127491
oxidoreductase activity, acting on paired donors, with incorporation or reduction of molecular oxygen, reduced flavin or flavoprotein as one donor, and incorporation of one atom of oxygen	GO:0016712	39	0.006358	0.128105
nuclear division	GO:0000280	61	0.006552	0.130177
salivary gland histolysis	GO:0035070	12	0.00654	0.130387
deoxyribonucleotide catabolic process	GO:0009264	16	0.006495	0.130405
histone deacetylation	GO:0016575	40	0.006524	0.130522
deoxyribose phosphate metabolic process	GO:0019692	30	0.00661	0.130864
pyrimidine-containing compound metabolic process	GO:0072527	84	0.006634	0.130882
microtubule nucleation	GO:0007020	24	0.006805	0.133792
male anatomical structure morphogenesis	GO:0090598	24	0.006895	0.135094
macromolecule transmembrane transporter activity	GO:0022884	15	0.00693	0.135314
organelle fission	GO:0048285	89	0.007055	0.13542
centriole assembly	GO:0098534	24	0.006985	0.135457
tRNA methyltransferase activity	GO:0008175	39	0.00697	0.135626
regulation of TOR signaling	GO:0032006	81	0.007018	0.13564
regulation of ubiquitin-protein transferase activity	GO:0051438	39	0.007054	0.13586
metalloaminopeptidase activity	GO:0070006	52	0.007176	0.137291
negative regulation of oxidoreductase activity	GO:0051354	10	0.00721	0.137474
DNA clamp loader activity	GO:0003689	10	0.00735	0.139675
damaged DNA binding	GO:0003684	56	0.007425	0.14062
contractile ring	GO:0070938	22	0.00764	0.144221
sulfate transport	GO:0008272	14	0.00784	0.147019
inorganic anion transmembrane transporter activity	GO:0015103	167	0.007822	0.147166
benzene-containing compound metabolic process	GO:0042537	26	0.007925	0.148125
wide pore channel activity	GO:0022829	21	0.008015	0.149316
negative regulation of protein kinase B signaling	GO:0051898	13	0.00811	0.150592
RNA methylation	GO:0001510	85	0.00836	0.153233
organelle envelope lumen	GO:0031970	72	0.008343	0.153415
regulation of ubiquitin protein ligase activity	GO:1904666	20	0.00841	0.153652
cortical actin cytoskeleton organization	GO:0030866	51	0.008313	0.153849
lipid phosphorylation	GO:0046834	18	0.00834	0.153857
rRNA (adenine) methyltransferase activity	GO:0016433	10	0.00849	0.154122
water-soluble vitamin metabolic process	GO:0006767	44	0.00848	0.154441
sesquiterpenoid biosynthetic process	GO:0016106	28	0.008575	0.155169
DNA strand elongation	GO:0022616	25	0.0087	0.156931
protein deacetylation	GO:0006476	41	0.008808	0.158379
DNA-directed RNA polymerase complex	GO:0000428	58	0.008866	0.15841
peptidoglycan muralytic activity	GO:0061783	22	0.008965	0.158689
DNA replication factor C complex	GO:0005663	10	0.00891	0.158704
one-carbon metabolic process	GO:0006730	38	0.008865	0.158902
eukaryotic translation elongation factor 1 complex	GO:0005853	11	0.008955	0.159007
RNA methyltransferase activity	GO:0008173	84	0.009071	0.159571
positive regulation of mitotic cell cycle	GO:0045931	82	0.009115	0.159847
organic hydroxy compound biosynthetic process	GO:1901617	168	0.009064	0.159938
diacylglycerol kinase activity	GO:0004143	19	0.009235	0.161456
response to ethanol	GO:0045471	61	0.009429	0.164344
negative regulation of TOR signaling	GO:0032007	31	0.00953	0.165595
negative regulation of kinase activity	GO:0033673	112	0.009562	0.165639
vitamin metabolic process	GO:0006766	66	0.009623	0.166186
pyrimidine nucleotide metabolic process	GO:0006220	53	0.009705	0.167105
positive regulation of cytokine production involved in immune response	GO:0002720	13	0.009775	0.167799
regulation of chromatin binding	GO:0035561	11	0.00997	0.1686
inorganic anion transport	GO:0015698	116	0.009888	0.168728
tyrosine metabolic process	GO:0006570	13	0.00992	0.168759
cellular response to ecdysone	GO:0071390	12	0.009865	0.168834
membrane insertase activity	GO:0032977	11	0.00997	0.169103
regulation of oxidoreductase activity	GO:0051341	47	0.0101621	0.170832
follicle cell of egg chamber migration	GO:0007297	86	0.0101542	0.171206
habituation	GO:0046959	10	0.01036	0.173645
nucleoside triphosphate biosynthetic process	GO:0009142	72	0.0105107	0.174625
brain morphogenesis	GO:0048854	19	0.01046	0.174805
ribosomal small subunit binding	GO:0043024	17	0.010495	0.174876
chloride transmembrane transport	GO:1902476	46	0.0105679	0.175064
alditol catabolic process	GO:0019405	26	0.010695	0.175127
alcohol biosynthetic process	GO:0046165	105	0.0106518	0.175431
germ cell nucleus	GO:0043073	11	0.010685	0.175469
chloride transport	GO:0006821	61	0.0106456	0.175838
organism emergence from protective structure	GO:0071684	25	0.010825	0.176746
growth factor activity	GO:0008083	36	0.010902	0.177493
hydrolase activity, hydrolyzing O-glycosyl compounds	GO:0004553	169	0.0109359	0.177536
deoxyribose phosphate catabolic process	GO:0046386	19	0.01117	0.18082
cellular response to hydrogen peroxide	GO:0070301	23	0.011245	0.181517
nuclear pore central transport channel	GO:0044613	11	0.01144	0.184142
protein-DNA complex subunit organization	GO:0071824	138	0.0115472	0.184821
melanin biosynthetic process	GO:0042438	17	0.011525	0.184986
somatic recombination of immunoglobulin genes involved in immune response	GO:0002204	17	0.01166	0.186101
somatic diversification of immunoglobulins involved in immune response	GO:0002208	17	0.01166	0.186101
isotype switching	GO:0045190	17	0.01166	0.186101
steroid biosynthetic process	GO:0006694	101	0.0118265	0.18823
cellular response to nutrient	GO:0031670	14	0.011975	0.190061
purine nucleobase catabolic process	GO:0006145	11	0.01201	0.190086
male genitalia morphogenesis	GO:0048808	21	0.01211	0.191136
kinetochore organization	GO:0051383	16	0.012145	0.191158
positive regulation of cyclin-dependent protein serine/threonine kinase activity	GO:0045737	10	0.012285	0.192827
pyrimidine nucleoside monophosphate metabolic process	GO:0009129	25	0.012335	0.193078
cell maturation	GO:0048469	77	0.0125446	0.195819
microtubule cytoskeleton	GO:0015630	104	0.0126969	0.197114
neural precursor cell proliferation	GO:0061351	40	0.0126683	0.197209
DNA-templated transcription initiation	GO:0006352	76	0.0130357	0.201822
centriole	GO:0005814	100	0.0132585	0.204159
hemocyte migration	GO:0035099	14	0.01325	0.204583
RNA phosphodiester bond hydrolysis, exonucleolytic	GO:0090503	13	0.0136	0.208852
B cell activation involved in immune response	GO:0002312	18	0.013845	0.209779
salivary gland morphogenesis	GO:0007435	58	0.0137432	0.209916
nucleoside monophosphate metabolic process	GO:0009123	61	0.0138358	0.2102
female meiotic nuclear division	GO:0007143	24	0.013725	0.210203
positive regulation of mRNA catabolic process	GO:0061014	50	0.0138197	0.210519
eclosion	GO:0007562	14	0.0141	0.213075
regulation of transcription by RNA polymerase I	GO:0006356	25	0.014235	0.213412
positive regulation of transcription by RNA polymerase I	GO:0045943	21	0.014215	0.213676
positive regulation of rRNA processing	GO:2000234	12	0.014185	0.213791
polysaccharide binding	GO:0030247	16	0.01451	0.216963
fatty acid homeostasis	GO:0055089	10	0.01497	0.223253
regulation of cytokine production involved in immune response	GO:0002718	16	0.01518	0.225793
monosaccharide biosynthetic process	GO:0046364	47	0.0154849	0.229128
negative regulation of intrinsic apoptotic signaling pathway	GO:2001243	39	0.0155384	0.229323
response to symbiont	GO:0009608	19	0.01548	0.229654
regulation of lipid localization	GO:1905952	88	0.0156048	0.229707
nucleobase catabolic process	GO:0046113	18	0.015945	0.234107
protein localization to chromatin	GO:0071168	13	0.01615	0.236506
innate immune response-activating signaling pathway	GO:0002758	49	0.0163497	0.237594
G2/M transition of mitotic cell cycle	GO:0000086	31	0.016345	0.238134
ornithine transport	GO:0015822	11	0.016305	0.238162
mitotic spindle elongation	GO:0000022	20	0.01648	0.238876
spindle elongation	GO:0051231	20	0.01648	0.238876
proton-transporting ATP synthase complex assembly	GO:0043461	13	0.016665	0.240943
NAD+ binding	GO:0070403	27	0.01681	0.242422
tRNA modification	GO:0006400	104	0.0169578	0.243934
site of DNA damage	GO:0090734	98	0.0171312	0.245806
solute:sodium symporter activity	GO:0015370	86	0.0173489	0.246441
protein transporter activity	GO:0140318	23	0.01734	0.246932
response to pH	GO:0009268	49	0.0173351	0.247482
terpenoid biosynthetic process	GO:0016114	45	0.0172993	0.247593
positive regulation of macroautophagy	GO:0016239	26	0.01767	0.249754
organellar ribosome	GO:0000313	10	0.01765	0.250093
mitochondrial ribosome	GO:0005761	10	0.01765	0.250093
negative regulation of protein serine/threonine kinase activity	GO:0071901	55	0.0177436	0.250171
cleavage involved in rRNA processing	GO:0000469	29	0.01799	0.252393
cellularization	GO:0007349	75	0.0180473	0.252574
fibrillar center	GO:0001650	78	0.0179848	0.252944
hematopoietic progenitor cell differentiation	GO:0002244	40	0.0183067	0.255573
ecdysone biosynthetic process	GO:0006697	11	0.01845	0.256943
N-acyltransferase activity	GO:0016410	69	0.0185208	0.257298
nuclear pore nuclear basket	GO:0044615	19	0.01858	0.257492
flavin adenine dinucleotide binding	GO:0050660	182	0.018808	0.260018
genitalia morphogenesis	GO:0035112	25	0.018935	0.260505
negative regulation of reproductive process	GO:2000242	36	0.0190035	0.260816
protein carrier chaperone	GO:0140597	14	0.01892	0.260931
pigmentation	GO:0043473	68	0.019113	0.261687
mitochondrial transmembrane transport	GO:1990542	99	0.0193183	0.263862
purine nucleoside triphosphate biosynthetic process	GO:0009145	48	0.0193699	0.263932
purine ribonucleoside triphosphate biosynthetic process	GO:0009206	48	0.0193699	0.263932
basal transcription machinery binding	GO:0001098	61	0.0196195	0.265423
basal RNA polymerase II transcription machinery binding	GO:0001099	61	0.0196195	0.265423
cuticle pigmentation	GO:0048067	12	0.01967	0.265475
glutamate catabolic process	GO:0006538	11	0.019595	0.265725
mitotic G2 DNA damage checkpoint signaling	GO:0007095	18	0.019565	0.265953
aspartate family amino acid metabolic process	GO:0009066	61	0.0200255	0.269632
cyclic nucleotide-dependent protein kinase activity	GO:0004690	12	0.02022	0.271608
hydrolase activity, acting on carbon-nitrogen (but not peptide) bonds, in cyclic amidines	GO:0016814	19	0.020285	0.271838
cytolysis	GO:0019835	20	0.020435	0.273204
microvillus organization	GO:0032528	13	0.02106	0.276998
pigment biosynthetic process	GO:0046148	75	0.0207707	0.27704
glutamine family amino acid catabolic process	GO:0009065	27	0.021025	0.277179
chromocenter	GO:0010369	11	0.02084	0.277314
RNA polymerase complex	GO:0030880	65	0.0210221	0.277785
basic amino acid transmembrane transporter activity	GO:0015174	10	0.020985	0.277941
nucleotide catabolic process	GO:0009166	47	0.0209756	0.278466
response to hydrogen peroxide	GO:0042542	56	0.0212801	0.279246
progression of morphogenetic furrow involved in compound eye morphogenesis	GO:0007458	17	0.021335	0.279321
L-phenylalanine catabolic process	GO:0006559	17	0.021535	0.279365
erythrose 4-phosphate/phosphoenolpyruvate family amino acid catabolic process	GO:1902222	17	0.021535	0.279365
ribosomal large subunit binding	GO:0043023	21	0.02139	0.279398
Schwann cell differentiation	GO:0014037	15	0.0215	0.279549
acrosomal vesicle	GO:0001669	31	0.021455	0.279604
response to vitamin	GO:0033273	21	0.0218	0.280243
response to glucocorticoid	GO:0051384	45	0.021657	0.280307
larval feeding behavior	GO:0030536	11	0.021715	0.28042
meiotic spindle assembly	GO:0090306	12	0.021795	0.280814
positive regulation of G1/S transition of mitotic cell cycle	GO:1900087	27	0.021985	0.281984
anaphase-promoting complex binding	GO:0010997	11	0.022155	0.283524
asymmetric cell division	GO:0008356	74	0.0226291	0.285097
cellular response to peptide	GO:1901653	108	0.0225299	0.285111
centrosome localization	GO:0051642	51	0.0225897	0.285233
phosphatidic acid biosynthetic process	GO:0006654	33	0.022341	0.285261
cGMP binding	GO:0030553	14	0.0225	0.285368
polyol metabolic process	GO:0019751	112	0.022478	0.285728
manganese ion binding	GO:0030145	65	0.0224631	0.286178
gravitaxis	GO:0042332	29	0.022885	0.287683
caveola	GO:0005901	42	0.0229948	0.288425
positive regulation of protein ubiquitination	GO:0031398	75	0.023156	0.289807
molybdopterin cofactor binding	GO:0043546	14	0.023225	0.290032
positive regulation of G2/M transition of mitotic cell cycle	GO:0010971	12	0.023365	0.29114
positive regulation of synaptic transmission, cholinergic	GO:0032224	14	0.023425	0.291249
pteridine-containing compound biosynthetic process	GO:0042559	17	0.02367	0.293653
NAD+ kinase activity	GO:0003951	26	0.023785	0.294437
peptide catabolic process	GO:0043171	39	0.0239035	0.29526
negative regulation of signal transduction by p53 class mediator	GO:1901797	12	0.02405	0.296425
positive regulation of cyclin-dependent protein kinase activity	GO:1904031	13	0.024265	0.297142
RNA polymerase II CTD heptapeptide repeat kinase activity	GO:0008353	25	0.02425	0.297599
nucleotide-excision repair, DNA incision	GO:0033683	14	0.0242	0.297629
nucleotide-sugar metabolic process	GO:0009225	44	0.0244099	0.298273
substrate adhesion-dependent cell spreading	GO:0034446	38	0.0246693	0.300796
muscle attachment	GO:0016203	32	0.0247308	0.3009
response to ecdysone	GO:0035075	26	0.024885	0.302129
defense response to bacterium	GO:0042742	179	0.0250505	0.302845
carbohydrate binding	GO:0030246	176	0.0250274	0.303211
5'-3' DNA helicase activity	GO:0043139	12	0.02523	0.304367
GTPase activator activity	GO:0005096	195	0.0253193	0.304798
juvenile hormone metabolic process	GO:0006716	22	0.02563	0.307236
juvenile hormone biosynthetic process	GO:0006718	22	0.02563	0.307236
positive regulation of DNA metabolic process	GO:0051054	196	0.0255906	0.307412
regulation of intrinsic apoptotic signaling pathway in response to DNA damage by p53 class mediator	GO:1902165	11	0.026135	0.309373
negative regulation of fat cell differentiation	GO:0045599	15	0.0261	0.309604
positive regulation of cell cycle G2/M phase transition	GO:1902751	15	0.02594	0.309645
male meiosis cytokinesis	GO:0007112	26	0.026065	0.309835
regulation of rRNA processing	GO:2000232	16	0.026025	0.310008
steroid hydroxylase activity	GO:0008395	12	0.02592	0.310058
protein kinase C-activating G protein-coupled receptor signaling pathway	GO:0007205	25	0.026435	0.310981
regulation of synaptic transmission, cholinergic	GO:0032222	15	0.026345	0.311211
3 iron, 4 sulfur cluster binding	GO:0051538	10	0.026405	0.311272
gland morphogenesis	GO:0022612	64	0.0267641	0.311626
tetrahydrobiopterin biosynthetic process	GO:0006729	11	0.02667	0.311809
tetrahydrobiopterin metabolic process	GO:0046146	11	0.02667	0.311809
methyltransferase complex	GO:0034708	115	0.0267468	0.312064
regulation of myelination	GO:0031641	15	0.026605	0.312334
energy reserve metabolic process	GO:0006112	43	0.0266654	0.312398
microtubule organizing center localization	GO:0061842	52	0.0272584	0.316732
nucleoside phosphate catabolic process	GO:1901292	54	0.02738	0.317496
RNA phosphodiester bond hydrolysis	GO:0090501	90	0.0274952	0.318183
NADH dehydrogenase complex assembly	GO:0010257	61	0.0275588	0.318271
mitochondrial respiratory chain complex I assembly	GO:0032981	61	0.0275588	0.318271
aromatic amino acid family catabolic process	GO:0009074	28	0.027825	0.319397
deoxyribonucleotide biosynthetic process	GO:0009263	15	0.02781	0.319871
aminoacyl-tRNA synthetase multienzyme complex	GO:0017101	16	0.02776	0.319944
endopeptidase inhibitor activity	GO:0004866	100	0.0279406	0.320078
endopeptidase regulator activity	GO:0061135	108	0.0282429	0.32289
nuclear envelope	GO:0005635	154	0.0283053	0.322953
cellular response to ionizing radiation	GO:0071479	37	0.0285766	0.325395
histone H3K14 deacetylase activity	GO:0031078	15	0.02876	0.326829
NAD-dependent histone H3K14 deacetylase activity	GO:0032041	15	0.02876	0.326829
asymmetric stem cell division	GO:0098722	24	0.029515	0.334739
germline stem cell asymmetric division	GO:0098728	24	0.029515	0.334739
nucleotide-sugar biosynthetic process	GO:0009226	31	0.0298	0.33596
ribonucleoside triphosphate biosynthetic process	GO:0009201	61	0.0297872	0.336483
kinesin complex	GO:0005871	44	0.0297734	0.336997
dicarboxylic acid catabolic process	GO:0043649	13	0.03	0.337545
L-phenylalanine metabolic process	GO:0006558	19	0.03017	0.338786
erythrose 4-phosphate/phosphoenolpyruvate family amino acid metabolic process	GO:1902221	19	0.03017	0.338786
gluconeogenesis	GO:0006094	35	0.0303128	0.339719
mitotic G2/M transition checkpoint	GO:0044818	29	0.03047	0.340808
metalloexopeptidase activity	GO:0008235	89	0.030562	0.341165
dynein axonemal particle	GO:0120293	19	0.030725	0.342313
microtubule depolymerization	GO:0007019	10	0.03097	0.343694
activation of protein kinase activity	GO:0032147	39	0.0309272	0.343891
positive regulation of DNA-templated DNA replication	GO:2000105	16	0.03158	0.345737
microtubule bundle formation	GO:0001578	53	0.0315325	0.345884
regulation of myeloid cell apoptotic process	GO:0033032	10	0.03124	0.346015
mitogen-activated protein kinase binding	GO:0051019	21	0.031485	0.346031
anaphase-promoting complex-dependent catabolic process	GO:0031145	20	0.031485	0.346701
tRNA processing	GO:0008033	145	0.0313825	0.346917
molecular carrier activity	GO:0140104	65	0.0314515	0.347005
RNA polymerase II general transcription initiation factor binding	GO:0001091	21	0.03215	0.349955
protein N-linked glycosylation	GO:0006487	49	0.0321481	0.350606
regulation of lipid storage	GO:0010883	54	0.0320872	0.350615
immune response-activating signaling pathway	GO:0002757	75	0.0324305	0.352333
protein transmembrane import into intracellular organelle	GO:0044743	42	0.0324967	0.352378
negative regulation of NF-kappaB transcription factor activity	GO:0032088	25	0.032715	0.353397
heterophilic cell-cell adhesion via plasma membrane cell adhesion molecules	GO:0007157	27	0.032675	0.353637
DNA N-glycosylase activity	GO:0019104	16	0.0328	0.353643
anatomical structure regression	GO:0060033	21	0.032875	0.35378
mannose metabolic process	GO:0006013	19	0.03313	0.35585
coenzyme A biosynthetic process	GO:0015937	19	0.03338	0.357185
oocyte anterior/posterior axis specification	GO:0007314	12	0.03337	0.357752
aspartate family amino acid catabolic process	GO:0009068	18	0.033785	0.360162
positive regulation of protein modification by small protein conjugation or removal	GO:1903322	87	0.0338681	0.360372
regulation of telomere capping	GO:1904353	23	0.033785	0.360839
negative regulation of cyclin-dependent protein serine/threonine kinase activity	GO:0045736	19	0.034095	0.362108
negative regulation of cyclin-dependent protein kinase activity	GO:1904030	19	0.034095	0.362108
positive regulation of cell cycle G1/S phase transition	GO:1902808	31	0.034585	0.366627
sulfur amino acid metabolic process	GO:0000096	45	0.0349264	0.368869
mRNA transport	GO:0051028	164	0.034908	0.369361
protein localization to chromosome	GO:0034502	54	0.0354612	0.372441
ecdysone metabolic process	GO:0008205	14	0.035405	0.372539
nonassociative learning	GO:0046958	16	0.0356	0.373209
mitochondrial genome maintenance	GO:0000002	14	0.035405	0.37323
protein lipoylation	GO:0009249	11	0.03571	0.373673
negative regulation of interleukin-1 production	GO:0032692	10	0.035855	0.3745
regulation of interleukin-1 beta production	GO:0032651	20	0.03604	0.375742
negative regulation of RNA splicing	GO:0033119	24	0.03619	0.375926
condensed nuclear chromosome	GO:0000794	25	0.03619	0.376615
response to peptide	GO:1901652	176	0.0365502	0.376911
structural constituent of nuclear pore	GO:0017056	51	0.0363763	0.377172
negative regulation of mitochondrion organization	GO:0010823	28	0.03654	0.377491
ecdysteroid biosynthetic process	GO:0045456	15	0.036495	0.377713
innate immune response activating cell surface receptor signaling pathway	GO:0002220	11	0.03674	0.378182
cellular modified amino acid metabolic process	GO:0006575	174	0.0369959	0.379441
seminiferous tubule development	GO:0072520	13	0.03696	0.379759
5'-3' exonuclease activity	GO:0008409	20	0.03717	0.38054
positive regulation of adaptive immune response	GO:0002821	22	0.03762	0.383765
border follicle cell migration	GO:0007298	68	0.037614	0.384393
aromatic amino acid metabolic process	GO:0009072	51	0.0378554	0.385474
phosphate ion transmembrane transporter activity	GO:0015114	29	0.03806	0.385485
proton motive force-driven ATP synthesis	GO:0015986	26	0.037955	0.385797
maintenance of epithelial integrity, open tracheal system	GO:0035160	16	0.03804	0.38597
cellular response to organic cyclic compound	GO:0071407	157	0.0382454	0.386674
non-membrane spanning protein tyrosine kinase activity	GO:0004715	30	0.038515	0.387331
negative regulation of ubiquitin protein ligase activity	GO:1904667	11	0.038475	0.387615
protein insertion into membrane from inner side	GO:0032978	11	0.038475	0.388304
protein insertion into mitochondrial inner membrane from matrix	GO:0032979	11	0.038475	0.388304
negative regulation of hemocyte differentiation	GO:0045611	14	0.03882	0.389709
sperm individualization	GO:0007291	33	0.039104	0.39049
larval locomotory behavior	GO:0008345	33	0.0389735	0.39056
aminoglycan metabolic process	GO:0006022	95	0.0390532	0.39067
aminopeptidase activity	GO:0004177	70	0.0396207	0.394956
apical dendrite	GO:0097440	10	0.040405	0.397199
cystoblast division	GO:0007282	14	0.040355	0.397395
cellular ketone metabolic process	GO:0042180	102	0.040287	0.397415
positive regulation of regulated secretory pathway	GO:1903307	29	0.04051	0.397544
purine nucleobase metabolic process	GO:0006144	22	0.0406	0.39774
cellular response to lipid	GO:0071396	136	0.0402815	0.398052
positive regulation of blood vessel endothelial cell migration	GO:0043536	11	0.040265	0.398581
calcium-dependent protein serine/threonine kinase activity	GO:0009931	33	0.0400987	0.399021
calcium-dependent protein kinase activity	GO:0010857	33	0.0400987	0.399021
regulation of intrinsic apoptotic signaling pathway in response to DNA damage	GO:1902229	13	0.04024	0.399029
hexose metabolic process	GO:0019318	147	0.0402243	0.399571
negative regulation of translation	GO:0017148	124	0.0410203	0.401166
somatic recombination of immunoglobulin gene segments	GO:0016447	25	0.041565	0.405098
nuclear pore organization	GO:0006999	23	0.041565	0.405794
Swr1 complex	GO:0000812	17	0.041755	0.406253
pole plasm oskar mRNA localization	GO:0045451	19	0.04191	0.40637
immune response-regulating signaling pathway	GO:0002764	81	0.0418542	0.406523
solute:cation symporter activity	GO:0015294	127	0.0421133	0.406952
regulation of mRNA 3'-end processing	GO:0031440	37	0.0420428	0.406963
response to corticosteroid	GO:0031960	49	0.0427707	0.411904
anatomical structure maturation	GO:0071695	110	0.0427403	0.412309
male courtship behavior	GO:0008049	142	0.0429417	0.412851
regulation of generation of precursor metabolites and energy	GO:0043467	84	0.0432992	0.415585
oocyte microtubule cytoskeleton organization	GO:0016325	10	0.043615	0.417206
response to X-ray	GO:0010165	26	0.043605	0.417814
peptidase inhibitor activity	GO:0030414	108	0.0440946	0.418972
organic hydroxy compound catabolic process	GO:1901616	96	0.0440743	0.419481
hexose biosynthetic process	GO:0019319	38	0.043955	0.419752
response to cocaine	GO:0042220	14	0.044055	0.420001
regulation of interleukin-1 production	GO:0032652	21	0.04442	0.420657
transcription initiation at RNA polymerase II promoter	GO:0006367	42	0.0443464	0.420662
somatic diversification of immune receptors via germline recombination within a single locus	GO:0002562	27	0.044505	0.420761
somatic cell DNA recombination	GO:0016444	27	0.044505	0.420761
male mating behavior	GO:0060179	148	0.0451806	0.426439
antioxidant activity	GO:0016209	94	0.0455749	0.429447
phosphatidic acid metabolic process	GO:0046473	38	0.04607	0.432677
actomyosin structure organization	GO:0031032	151	0.0461596	0.432804
regulation of aerobic respiration	GO:1903715	15	0.04605	0.433205
carbon-nitrogen lyase activity	GO:0016840	17	0.046695	0.436383
erythrocyte development	GO:0048821	12	0.04669	0.437055
negative regulation of ubiquitin-protein transferase activity	GO:0051444	12	0.04715	0.439912
regulation of oxidative stress-induced cell death	GO:1903201	27	0.047485	0.440866
positive regulation of DNA replication	GO:0045740	24	0.047445	0.441215
negative regulation of neuron death	GO:1901215	122	0.0477125	0.441535
cellular response to sterol	GO:0036315	24	0.047445	0.441939
cellular response to oxidative stress	GO:0034599	91	0.047689	0.442037
response to reactive oxygen species	GO:0000302	91	0.048384	0.447021
neural tube closure	GO:0001843	47	0.0486853	0.449074
tube closure	GO:0060606	47	0.0486853	0.449074
proton-transporting ATP synthase complex, coupling factor F(o)	GO:0045263	11	0.04888	0.449411
MLL1/2 complex	GO:0044665	46	0.0488453	0.44982
nucleolar ribonuclease P complex	GO:0005655	10	0.049255	0.452127
phenol-containing compound biosynthetic process	GO:0046189	38	0.0499372	0.45765
response to sucrose	GO:0009744	23	0.050155	0.458906
response to disaccharide	GO:0034285	23	0.050155	0.458906
intrinsic apoptotic signaling pathway in response to DNA damage by p53 class mediator	GO:0042771	12	0.050375	0.460178
negative regulation of oxidative stress-induced cell death	GO:1903202	20	0.050765	0.462996
intramolecular transferase activity	GO:0016866	39	0.0511112	0.464662
positive regulation of fibroblast proliferation	GO:0048146	26	0.051045	0.464804
negative regulation of DNA replication	GO:0008156	18	0.051515	0.466096
embryonic heart tube development	GO:0035050	17	0.051475	0.466477
digestive tract development	GO:0048565	53	0.0514481	0.466978
3-oxo-arachidoyl-CoA synthase activity	GO:0102336	24	0.051745	0.467433
3-oxo-cerotoyl-CoA synthase activity	GO:0102337	24	0.051745	0.467433
3-oxo-lignoceronyl-CoA synthase activity	GO:0102338	24	0.051745	0.467433
very-long-chain 3-ketoacyl-CoA synthase activity	GO:0102756	24	0.051745	0.467433
regulation of mRNA catabolic process	GO:0061013	108	0.051917	0.467499
S-adenosylmethionine-dependent methyltransferase activity	GO:0008757	170	0.0518465	0.467607
proton-transporting two-sector ATPase complex assembly	GO:0070071	21	0.052375	0.467916
mRNA cis splicing, via spliceosome	GO:0045292	16	0.05207	0.468136
proton channel activity	GO:0015252	42	0.0524919	0.468225
regulation of triglyceride catabolic process	GO:0010896	10	0.052265	0.468407
cytoplasmic exosome (RNase complex)	GO:0000177	18	0.05235	0.468429
plus-end-directed microtubule motor activity	GO:0008574	19	0.05222	0.468743
apposition of dorsal and ventral imaginal disc-derived wing surfaces	GO:0007475	14	0.0527	0.469344
pyridoxal phosphate binding	GO:0030170	74	0.0528415	0.469868
vitamin B6 binding	GO:0070279	74	0.0528415	0.469868
response to electrical stimulus	GO:0051602	13	0.05333	0.472732
plasmatocyte differentiation	GO:0042387	13	0.05333	0.47347
anaphase-promoting complex	GO:0005680	15	0.053795	0.476111
oxidoreductase activity, acting on the CH-CH group of donors	GO:0016627	109	0.0539473	0.476716
head involution	GO:0008258	26	0.054045	0.476838
plasma membrane raft	GO:0044853	52	0.0543137	0.477725
pyrimidine deoxyribonucleoside triphosphate metabolic process	GO:0009211	10	0.05429	0.478257
pyrimidine deoxyribonucleotide biosynthetic process	GO:0009221	10	0.05429	0.478257
serine-type exopeptidase activity	GO:0070008	14	0.05476	0.480906
oocyte localization involved in germarium-derived egg chamber formation	GO:0030720	10	0.055355	0.484633
localization of cell	GO:0051674	10	0.055355	0.484633
peptidyl-histidine modification	GO:0018202	15	0.05535	0.485337
neuron to neuron synapse	GO:0098984	35	0.0555521	0.485611
positive regulation of innate immune response	GO:0045089	118	0.055885	0.486277
negative regulation of protein phosphorylation	GO:0001933	161	0.0557501	0.486593
folic acid binding	GO:0005542	13	0.055885	0.487022
cellular response to chemical stress	GO:0062197	123	0.0561459	0.4878
ribonuclease MRP complex	GO:0000172	12	0.05693	0.487898
regulation of leukocyte apoptotic process	GO:2000106	15	0.0569	0.488377
integrin complex	GO:0008305	14	0.05639	0.488427
leptin-mediated signaling pathway	GO:0033210	10	0.05632	0.488565
central nervous system morphogenesis	GO:0021551	11	0.056495	0.488591
site of double-strand break	GO:0035861	81	0.0568041	0.489031
tetrahydrofolate interconversion	GO:0035999	15	0.0569	0.489116
lymphocyte activation involved in immune response	GO:0002285	31	0.05678	0.489566
RNA modification	GO:0009451	180	0.0572288	0.48972
mitochondrial RNA metabolic process	GO:0000959	49	0.0567623	0.490157
3'-5'-exoribonuclease activity	GO:0000175	32	0.0575871	0.492045
post-translational protein modification	GO:0043687	26	0.05801	0.494914
positive regulation of lipid catabolic process	GO:0050996	11	0.058315	0.496027
cellular response to peptide hormone stimulus	GO:0071375	77	0.058277	0.496446
germ-line stem cell division	GO:0042078	31	0.058735	0.498852
histone H4 deacetylation	GO:0070933	14	0.059385	0.50362
serine-type peptidase activity	GO:0008236	168	0.0596373	0.505006
multicellular organism growth	GO:0035264	54	0.0602685	0.508835
glycolipid catabolic process	GO:0019377	14	0.06054	0.508858
bHLH transcription factor binding	GO:0043425	17	0.060195	0.50897
regulation of translational elongation	GO:0006448	19	0.06038	0.50902
mitotic recombination	GO:0006312	20	0.06048	0.509107
positive regulation of production of molecular mediator of immune response	GO:0002702	73	0.0607604	0.509957
activation of innate immune response	GO:0002218	63	0.0608773	0.510184
cellular response to X-ray	GO:0071481	12	0.06106	0.510962
positive regulation of ubiquitin-protein transferase activity	GO:0051443	24	0.061505	0.513929
regulation of histone H3-K9 trimethylation	GO:1900112	10	0.061965	0.517012
sulfur compound transport	GO:0072348	69	0.062187	0.518103
negative regulation of amide metabolic process	GO:0034249	135	0.0622911	0.518211
regulation of macroautophagy	GO:0016241	76	0.0625199	0.519354
somatic diversification of immunoglobulins	GO:0016445	33	0.0627928	0.52086
germline ring canal	GO:0045172	13	0.06298	0.521651
nuclear inner membrane	GO:0005637	17	0.063435	0.524655
meiosis I cell cycle process	GO:0061982	79	0.0642439	0.530572
diol metabolic process	GO:0034311	20	0.064475	0.530938
lipid storage	GO:0019915	27	0.06445	0.531502
regulation of proton transport	GO:0010155	14	0.06477	0.531825
Ctf18 RFC-like complex	GO:0031390	10	0.064715	0.532143
4 iron, 4 sulfur cluster binding	GO:0051539	86	0.0650348	0.533229
folic acid transport	GO:0015884	14	0.065425	0.53335
folate transmembrane transport	GO:0098838	14	0.065425	0.53335
regulation of hemocyte differentiation	GO:0045610	24	0.06518	0.53365
ovarian fusome organization	GO:0030723	12	0.065385	0.53379
negative regulation of cellular macromolecule biosynthetic process	GO:2000113	133	0.0653468	0.534245
pigment metabolic process	GO:0042440	114	0.0656758	0.534627
positive regulation of response to biotic stimulus	GO:0002833	164	0.0658251	0.535076
chromosome, telomeric region	GO:0000781	79	0.0665569	0.539481
specification of symmetry	GO:0009799	78	0.066666	0.539596
determination of bilateral symmetry	GO:0009855	78	0.066666	0.539596
mRNA methylation	GO:0080009	20	0.066525	0.539993
serine hydrolase activity	GO:0017171	180	0.0669831	0.541391
secondary metabolite biosynthetic process	GO:0044550	41	0.0671252	0.541769
regulation of response to oxidative stress	GO:1902882	35	0.0674946	0.543978
pole plasm RNA localization	GO:0007316	22	0.06861	0.549848
pole plasm mRNA localization	GO:0019094	22	0.06861	0.549848
diol biosynthetic process	GO:0034312	19	0.068325	0.54989
pyrimidine nucleoside metabolic process	GO:0006213	20	0.06861	0.550624
regulation of endopeptidase activity	GO:0052548	122	0.0686005	0.551327
regulation of G1/S transition of mitotic cell cycle	GO:2000045	70	0.0690246	0.552391
dicarboxylic acid transport	GO:0006835	35	0.0694146	0.554731
chloride transmembrane transporter activity	GO:0015108	92	0.0695488	0.555023
ovulation	GO:0030728	16	0.06991	0.557123
regulation of response to food	GO:0032095	21	0.070135	0.558133
regulation of digestive system process	GO:0044058	23	0.070875	0.561662
oxidoreductase activity, acting on a sulfur group of donors, disulfide as acceptor	GO:0016671	20	0.07085	0.562248
Prp19 complex	GO:0000974	18	0.070825	0.562836
oxidoreductase complex	GO:1990204	110	0.0714308	0.563708
polyol catabolic process	GO:0046174	53	0.0714231	0.564431
galactose metabolic process	GO:0006012	12	0.072815	0.56444
regulation of sensory perception of pain	GO:0051930	10	0.071325	0.564441
regulation of sensory perception	GO:0051931	10	0.071325	0.564441
glycoside catabolic process	GO:0016139	20	0.07308	0.564953
lipopolysaccharide immune receptor activity	GO:0001875	11	0.072795	0.565056
FAD binding	GO:0071949	61	0.0730049	0.565142
protein complex involved in cell adhesion	GO:0098636	16	0.072785	0.565752
virus receptor activity	GO:0001618	14	0.073285	0.565768
exogenous protein binding	GO:0140272	14	0.073285	0.565768
microtubule organizing center organization	GO:0031023	85	0.0727318	0.566113
proton transmembrane transport	GO:1902600	66	0.072242	0.566178
rRNA methylation	GO:0031167	26	0.07265	0.566251
regulation of cellular response to oxidative stress	GO:1900407	31	0.074075	0.566479
ribonuclease P RNA binding	GO:0033204	11	0.0722	0.56663
salivary gland development	GO:0007431	19	0.07201	0.566705
multimeric ribonuclease P complex	GO:0030681	12	0.07212	0.566785
Golgi to plasma membrane transport	GO:0006893	45	0.0740245	0.566856
cleavage furrow	GO:0032154	67	0.0725358	0.566917
intramolecular transferase activity, phosphotransferases	GO:0016868	19	0.074245	0.567016
DNA synthesis involved in DNA repair	GO:0000731	26	0.07265	0.567029
angiogenesis	GO:0001525	135	0.0735632	0.567146
DNA replication checkpoint signaling	GO:0000076	24	0.073795	0.567393
leukocyte activation involved in immune response	GO:0002366	38	0.0720039	0.567443
3',5'-cyclic-GMP phosphodiesterase activity	GO:0047555	13	0.074005	0.567472
presynaptic membrane	GO:0042734	62	0.073931	0.56767
vitamin transport	GO:0051180	59	0.0725332	0.567677
tetrapyrrole metabolic process	GO:0033013	43	0.0744318	0.56768
mitochondrial proton-transporting ATP synthase complex assembly	GO:0033615	11	0.074735	0.567706
transcription by RNA polymerase II	GO:0006366	107	0.0746537	0.567848
protein-glutamine gamma-glutamyltransferase activity	GO:0003810	20	0.073785	0.568085
positive regulation of post-embryonic development	GO:0048582	24	0.07465	0.568581
negative regulation of DNA-templated DNA replication	GO:2000104	14	0.07552	0.57214
NSL complex	GO:0044545	13	0.07547	0.572524
fatty acid beta-oxidation using acyl-CoA dehydrogenase	GO:0033539	16	0.076385	0.5741
methyl indole-3-acetate esterase activity	GO:0080030	29	0.07592	0.574404
coenzyme A metabolic process	GO:0015936	26	0.076035	0.574509
arginine metabolic process	GO:0006525	16	0.076385	0.57486
negative regulation of I-kappaB kinase/NF-kappaB signaling	GO:0043124	14	0.07637	0.57551
response to peptide hormone	GO:0043434	134	0.0767069	0.575758
DNA amplification	GO:0006277	10	0.076305	0.575784
positive regulation of cholesterol efflux	GO:0010875	11	0.077205	0.578732
peptidase regulator activity	GO:0061134	131	0.0773165	0.578804
negative regulation of neuron apoptotic process	GO:0043524	82	0.079858	0.581735
G-protein beta/gamma-subunit complex binding	GO:0031683	10	0.079795	0.582022
acyl-CoA dehydrogenase activity	GO:0003995	19	0.07889	0.582147
oxidoreductase activity, acting on the CH-CH group of donors, with a flavin as acceptor	GO:0052890	19	0.07889	0.582147
positive regulation of synaptic transmission	GO:0050806	111	0.0790201	0.582351
monocarboxylic acid biosynthetic process	GO:0072330	184	0.0800468	0.582363
positive regulation of cysteine-type endopeptidase activity involved in apoptotic process	GO:0043280	49	0.0797462	0.582414
regulation of intrinsic apoptotic signaling pathway by p53 class mediator	GO:1902253	19	0.07965	0.58246
pattern recognition receptor activity	GO:0038187	16	0.077915	0.582517
pyrimidine nucleoside monophosphate biosynthetic process	GO:0009130	23	0.078755	0.582664
superoxide metabolic process	GO:0006801	13	0.078655	0.582683
somatic diversification of immune receptors	GO:0002200	35	0.079589	0.582764
serine-type endopeptidase inhibitor activity	GO:0004867	66	0.0788854	0.58287
lens development in camera-type eye	GO:0002088	16	0.07955	0.58323
mitochondrial transcription	GO:0006390	10	0.078535	0.583315
sulfur compound catabolic process	GO:0044273	26	0.078645	0.583369
nucleus organization	GO:0006997	115	0.0783482	0.583453
oligosaccharyltransferase complex	GO:0008250	15	0.07948	0.583469
eye development	GO:0001654	135	0.0782552	0.583525
adenylate cyclase inhibiting G protein-coupled glutamate receptor activity	GO:0001640	11	0.078475	0.583632
G protein-coupled glutamate receptor activity	GO:0098988	11	0.078475	0.583632
tRNA 5'-leader removal	GO:0001682	14	0.0793	0.583656
tRNA 5'-end processing	GO:0099116	14	0.0793	0.583656
calmodulin-dependent protein kinase activity	GO:0004683	46	0.0805507	0.583787
UV protection	GO:0009650	10	0.079475	0.584188
cellular carbohydrate catabolic process	GO:0044275	63	0.080712	0.584211
response to glucagon	GO:0033762	10	0.078245	0.584216
regulation of synaptic vesicle exocytosis	GO:2000300	42	0.0805489	0.58452
regulation of endoplasmic reticulum stress-induced intrinsic apoptotic signaling pathway	GO:1902235	19	0.080455	0.584585
immune response-activating cell surface receptor signaling pathway	GO:0002429	37	0.0809244	0.585003
amino sugar catabolic process	GO:0046348	40	0.0813978	0.586932
insulin-like growth factor receptor signaling pathway	GO:0048009	12	0.08131	0.587044
regulation of histone H3-K27 methylation	GO:0061085	10	0.08171	0.588436
regulation of oxidative phosphorylation	GO:0002082	10	0.082045	0.588611
L-amino acid transmembrane transporter activity	GO:0015179	45	0.0819626	0.588763
secondary alcohol biosynthetic process	GO:1902653	33	0.082181	0.588843
mannosidase activity	GO:0015923	22	0.0819	0.589058
resolution of meiotic recombination intermediates	GO:0000712	14	0.08272	0.591958
serine family amino acid biosynthetic process	GO:0009070	29	0.082865	0.59225
synaptic cleft	GO:0043083	25	0.08302	0.592613
protein deglycosylation	GO:0006517	16	0.08419	0.592773
intracellular mRNA localization involved in anterior/posterior axis specification	GO:0060811	27	0.08412	0.593015
pole cell formation	GO:0007279	18	0.08446	0.593204
primary miRNA processing	GO:0031053	15	0.08436	0.593235
positive regulation of telomere capping	GO:1904355	10	0.08343	0.593303
vitamin E metabolic process	GO:0042360	10	0.08407	0.593398
cysteine-type endopeptidase inhibitor activity	GO:0004869	31	0.0839	0.593673
ketone biosynthetic process	GO:0042181	42	0.0846549	0.593839
pyramidal neuron development	GO:0021860	12	0.08342	0.593975
glycine biosynthetic process	GO:0006545	10	0.08407	0.594136
mating plug formation	GO:0042628	17	0.083865	0.594166
ovulation cycle process	GO:0022602	16	0.08339	0.594507
ribonuclease P activity	GO:0004526	13	0.083815	0.594553
antigen processing and presentation of exogenous peptide antigen	GO:0002478	10	0.0838	0.59519
axonal defasciculation	GO:0007414	17	0.08563	0.599938
regulation of myoblast fusion	GO:1901739	11	0.086035	0.601293
regulation of histone H4 acetylation	GO:0090239	12	0.086175	0.601531
homologous recombination	GO:0035825	54	0.0862918	0.601607
Hsp90 protein binding	GO:0051879	35	0.0860131	0.60188
lysine catabolic process	GO:0006554	11	0.08672	0.603852
2'-deoxyribonucleotide biosynthetic process	GO:0009265	13	0.086855	0.604052
deoxyribose phosphate biosynthetic process	GO:0046385	13	0.086855	0.604052
positive regulation of defense response	GO:0031349	186	0.0871662	0.605475
glycine metabolic process	GO:0006544	15	0.087825	0.609306
RNA polymerase binding	GO:0070063	63	0.0880856	0.609625
midgut development	GO:0007494	31	0.08807	0.610261
positive regulation of cysteine-type endopeptidase activity	GO:2001056	62	0.0883223	0.61052
ubiquitin-protein transferase regulator activity	GO:0055106	24	0.088435	0.610556
lymph gland development	GO:0048542	15	0.088725	0.611815
branched-chain amino acid catabolic process	GO:0009083	21	0.08948	0.614783
response to sterol	GO:0036314	47	0.0894345	0.615214
spindle pole centrosome	GO:0031616	11	0.08969	0.615481
regulation of peptidase activity	GO:0052547	128	0.0893698	0.615514
mRNA modification	GO:0016556	32	0.09028	0.616552
rRNA catabolic process	GO:0016075	23	0.09016	0.617216
epithelial cell migration	GO:0010631	153	0.0902773	0.617275
regulation of cell cycle G1/S phase transition	GO:1902806	76	0.0906335	0.617482
alpha-tubulin binding	GO:0043014	26	0.09013	0.617755
ubiquitin-protein transferase activator activity	GO:0097027	15	0.090605	0.618028
regulation of mitochondrial translation	GO:0070129	20	0.09136	0.618722
organic acid binding	GO:0043177	93	0.0910391	0.618761
ubiquitination-like modification-dependent protein binding	GO:0140035	12	0.09149	0.618865
ubiquitin-dependent protein binding	GO:0140036	12	0.09149	0.618865
protein N-linked glycosylation via asparagine	GO:0018279	19	0.09128	0.618918
tissue regeneration	GO:0042246	24	0.09101	0.619304
centrosome duplication	GO:0051298	26	0.091245	0.619419
L-ascorbic acid metabolic process	GO:0019852	18	0.091765	0.619987
uridylyltransferase activity	GO:0070569	10	0.092375	0.620419
galactosidase activity	GO:0015925	11	0.0923	0.620649
cyclic nucleotide binding	GO:0030551	31	0.09263	0.620665
juvenile-hormone esterase activity	GO:0004453	11	0.0923	0.621385
alpha-mannosidase activity	GO:0004559	19	0.093285	0.62139
chitin catabolic process	GO:0006032	29	0.09263	0.621397
regulation of intrinsic apoptotic signaling pathway	GO:2001242	61	0.0921288	0.621705
male meiosis I	GO:0007141	15	0.093235	0.621786
ecdysteroid metabolic process	GO:0045455	21	0.09226	0.621852
monosaccharide transmembrane transporter activity	GO:0015145	13	0.092925	0.621908
replicative senescence	GO:0090399	10	0.0932	0.622282
fucosylation	GO:0036065	11	0.093565	0.622525
mitochondrial outer membrane	GO:0005741	123	0.0931442	0.622641
regulation of respiratory gaseous exchange	GO:0043576	10	0.09434	0.624755
regulation of respiratory system process	GO:0044065	10	0.09434	0.624755
stem cell division	GO:0017145	42	0.0945277	0.625269
blastocyst hatching	GO:0001835	10	0.09434	0.625484
polyol biosynthetic process	GO:0046173	54	0.0941206	0.625489
methionine biosynthetic process	GO:0009086	19	0.09426	0.625684
antigen processing and presentation of exogenous antigen	GO:0019884	12	0.09569	0.632222
stress granule assembly	GO:0034063	30	0.095985	0.633434
execution phase of apoptosis	GO:0097194	13	0.096605	0.635312
intracellular mRNA localization involved in pattern specification process	GO:0060810	28	0.096745	0.635497
terminal bouton	GO:0043195	98	0.0965867	0.635928
positive regulation of glucose metabolic process	GO:0010907	18	0.097605	0.636
negative regulation of histone acetylation	GO:0035067	16	0.097165	0.63605
3'-5' exonuclease activity	GO:0008408	61	0.0969723	0.636255
AMP-activated protein kinase activity	GO:0004679	11	0.097985	0.636287
post-Golgi vesicle-mediated transport	GO:0006892	91	0.0977654	0.636315
pre-mRNA binding	GO:0036002	48	0.0978774	0.636315
cochlea development	GO:0090102	13	0.097355	0.636561
RNA cap binding complex	GO:0034518	12	0.09658	0.636621
histone mRNA metabolic process	GO:0008334	18	0.097605	0.63673
chorion-containing eggshell formation	GO:0007304	16	0.097165	0.636784
amide catabolic process	GO:0043605	12	0.097525	0.636939
protein-lipid complex	GO:0032994	19	0.098335	0.637103
proton-transporting ATP synthase complex, catalytic core F(1)	GO:0045261	22	0.098245	0.637247
synaptic vesicle targeting	GO:0016080	16	0.099135	0.641555
regulation of response to extracellular stimulus	GO:0032104	24	0.099555	0.64354
regulation of response to nutrient levels	GO:0032107	24	0.099555	0.64354
courtship behavior	GO:0007619	159	0.100781	0.644135
regulation of production of molecular mediator of immune response	GO:0002700	84	0.100915	0.64427
regulation of androgen receptor signaling pathway	GO:0060765	19	0.100465	0.644291
terpenoid metabolic process	GO:0006721	84	0.099811	0.644461
follicle cell of egg chamber development	GO:0030707	77	0.101761	0.644597
S-adenosylmethionine metabolic process	GO:0046500	12	0.10076	0.644728
water-soluble vitamin biosynthetic process	GO:0042364	19	0.100465	0.645019
rRNA methyltransferase activity	GO:0008649	29	0.10073	0.645263
catalytic activity, acting on a rRNA	GO:0140102	29	0.10073	0.645263
heat shock protein binding	GO:0031072	109	0.101755	0.64528
nucleic acid transport	GO:0050657	194	0.100417	0.64544
RNA transport	GO:0050658	194	0.100417	0.64544
protein insertion into ER membrane by stop-transfer membrane-anchor sequence	GO:0045050	10	0.10227	0.645665
intracellular pH reduction	GO:0051452	34	0.102058	0.64576
alcohol catabolic process	GO:0046164	89	0.101748	0.645956
oxidoreductase activity, acting on diphenols and related substances as donors	GO:0016679	20	0.10039	0.645998
response to nitric oxide	GO:0071731	10	0.101415	0.646009
myosin light chain binding	GO:0032027	18	0.101665	0.646153
haltere development	GO:0007482	11	0.10021	0.646303
meiotic mismatch repair	GO:0000710	10	0.10227	0.646383
lactone metabolic process	GO:1901334	19	0.102615	0.646406
monosaccharide metabolic process	GO:0005996	180	0.10251	0.646463
cellular oxidant detoxification	GO:0098869	12	0.101605	0.646495
regulation of protein ubiquitination	GO:0031396	168	0.100357	0.646517
secondary active sulfate transmembrane transporter activity	GO:0008271	10	0.101415	0.646734
negative regulation of intracellular steroid hormone receptor signaling pathway	GO:0033144	25	0.103135	0.648962
response to ionizing radiation	GO:0010212	90	0.103461	0.650292
long-chain fatty acid import across plasma membrane	GO:0015911	10	0.103865	0.652112
negative regulation of peptidyl-lysine acetylation	GO:2000757	17	0.10468	0.653617
histone methyltransferase complex	GO:0035097	90	0.104551	0.65425
meiotic spindle organization	GO:0000212	31	0.104325	0.654277
oxidoreductase activity, acting on NAD(P)H, heme protein as acceptor	GO:0016653	17	0.10468	0.654336
regulation of RNA stability	GO:0043487	110	0.104981	0.654776
T cell differentiation in thymus	GO:0033077	11	0.10454	0.654902
ATPase activator activity	GO:0001671	25	0.105505	0.657324
organelle fusion	GO:0048284	115	0.106272	0.659934
negative regulation of telomere capping	GO:1904354	13	0.1062	0.660206
establishment of RNA localization	GO:0051236	196	0.106187	0.660848
regulation of mitochondrial gene expression	GO:0062125	24	0.10665	0.661556
rough endoplasmic reticulum	GO:0005791	37	0.107015	0.663099
establishment or maintenance of microtubule cytoskeleton polarity	GO:0030951	16	0.10724	0.663767
positive regulation of response to endoplasmic reticulum stress	GO:1905898	21	0.108105	0.664057
blastocyst development	GO:0001824	12	0.108415	0.664524
regulation of histone acetylation	GO:0035065	43	0.108096	0.664719
regulation of syncytium formation by plasma membrane fusion	GO:0060142	13	0.107755	0.664782
hatching	GO:0035188	11	0.10838	0.665027
regulation of fat cell differentiation	GO:0045598	42	0.108036	0.66507
very long-chain fatty acid biosynthetic process	GO:0042761	18	0.107975	0.665416
short-chain fatty acid metabolic process	GO:0046459	13	0.107755	0.665504
regulation of cholesterol efflux	GO:0010874	15	0.10766	0.665641
lipoprotein catabolic process	GO:0042159	11	0.10926	0.667543
manchette	GO:0002177	10	0.109065	0.667788
anterior/posterior axis specification	GO:0009948	33	0.109186	0.667808
eggshell formation	GO:0030703	17	0.10983	0.670305
melanin metabolic process	GO:0006582	49	0.110136	0.671452
fatty acid biosynthetic process	GO:0006633	158	0.110499	0.671504
RNA 7-methylguanosine cap binding	GO:0000340	16	0.110395	0.671589
mitochondrial fission	GO:0000266	19	0.110345	0.672005
mRNA methyltransferase activity	GO:0008174	12	0.111495	0.676832
cellular response to alkaloid	GO:0071312	11	0.11163	0.676928
macromolecule depalmitoylation	GO:0098734	11	0.11212	0.678451
N-terminal protein amino acid acetylation	GO:0006474	16	0.11237	0.678519
neurogenesis	GO:0022008	54	0.112099	0.67905
glucosamine-containing compound catabolic process	GO:1901072	32	0.112364	0.679202
positive regulation of interleukin-2 production	GO:0032743	10	0.112705	0.679819
cell activation involved in immune response	GO:0002263	42	0.112945	0.680543
receptor ligand activity	GO:0048018	88	0.114023	0.681978
positive regulation of telomere maintenance	GO:0032206	35	0.113314	0.682042
proton-transporting ATP synthase activity, rotational mechanism	GO:0046933	26	0.113985	0.682469
cell adhesion mediated by integrin	GO:0033627	27	0.113985	0.683189
hexose transmembrane transport	GO:0008645	19	0.11363	0.683223
glucose transmembrane transport	GO:1904659	19	0.11363	0.683223
liver regeneration	GO:0097421	18	0.116905	0.683389
mitochondrial ribosome binding	GO:0097177	14	0.113945	0.68367
positive regulation of cell-matrix adhesion	GO:0001954	18	0.116905	0.684093
microtubule plus-end binding	GO:0051010	33	0.113913	0.684198
imaginal disc-derived appendage development	GO:0048737	12	0.114515	0.6842
regulation of protein acetylation	GO:1901983	55	0.11686	0.684537
exosome (RNase complex)	GO:0000178	26	0.11676	0.684655
axis elongation	GO:0003401	12	0.115015	0.685026
mitochondrial respiratory chain complex assembly	GO:0033108	84	0.117597	0.685318
intermembrane lipid transfer	GO:0120009	14	0.116755	0.685333
post-transcriptional gene silencing	GO:0016441	31	0.114855	0.685511
EMC complex	GO:0072546	11	0.11634	0.68573
somatic diversification of immune receptors via somatic mutation	GO:0002566	12	0.115015	0.685745
somatic hypermutation of immunoglobulin genes	GO:0016446	12	0.115015	0.685745
tube formation	GO:0035148	105	0.117575	0.685892
negative regulation of apoptotic signaling pathway	GO:2001234	91	0.115292	0.685957
glutamine metabolic process	GO:0006541	43	0.116747	0.685994
long-chain fatty acid import into cell	GO:0044539	15	0.1181	0.686139
lipid import into cell	GO:0140354	15	0.1181	0.686139
developmental maturation	GO:0021700	140	0.116182	0.686224
regulation of peptidyl-lysine acetylation	GO:2000756	45	0.118601	0.686241
positive regulation of chemokine production	GO:0032722	10	0.11667	0.686251
ceramide catabolic process	GO:0046514	12	0.11655	0.686256
cAMP-dependent protein kinase regulator activity	GO:0008603	11	0.117895	0.686352
polytene chromosome interband	GO:0005705	21	0.116335	0.686413
oxo-acid-lyase activity	GO:0016833	12	0.117545	0.686424
aromatase activity	GO:0070330	32	0.118414	0.686561
protein depolymerization	GO:0051261	23	0.115515	0.686565
peptide hormone processing	GO:0016486	23	0.11808	0.686725
synaptonemal complex assembly	GO:0007130	18	0.11591	0.686758
glycoside metabolic process	GO:0016137	42	0.118334	0.686795
fusome organization	GO:0045478	16	0.118595	0.686908
actomyosin contractile ring	GO:0005826	15	0.11618	0.686925
negative regulation of protein acetylation	GO:1901984	18	0.11922	0.687026
cellular response to nutrient levels	GO:0031669	176	0.119355	0.687105
RNA stem-loop binding	GO:0035613	12	0.116105	0.687196
anterior head development	GO:0097065	13	0.115895	0.687386
regulation of heart contraction	GO:0008016	103	0.115781	0.687426
cytoplasmic translational initiation	GO:0002183	18	0.11922	0.687724
respiratory chain complex	GO:0098803	75	0.119019	0.687961
H4 histone acetyltransferase complex	GO:1902562	61	0.119149	0.688013
organelle envelope	GO:0031967	189	0.120362	0.690107
envelope	GO:0031975	189	0.120362	0.690107
methionine metabolic process	GO:0006555	21	0.12002	0.690236
microtubule motor activity	GO:0003777	130	0.120349	0.690732
negative regulation of DNA-binding transcription factor activity	GO:0043433	77	0.120239	0.690798
response to gravity	GO:0009629	51	0.1207	0.691351
COPII vesicle coat	GO:0030127	16	0.12172	0.693694
protein glycosylation	GO:0006486	160	0.121615	0.693794
macromolecule glycosylation	GO:0043413	160	0.121615	0.693794
cell outer membrane	GO:0009279	26	0.122	0.693898
syncytium formation	GO:0006949	47	0.121514	0.693913
heterochromatin formation	GO:0031507	25	0.121965	0.694394
regulation of stem cell population maintenance	GO:2000036	17	0.12148	0.694416
G protein-coupled glutamate receptor signaling pathway	GO:0007216	17	0.122725	0.694545
protein import into nucleus	GO:0006606	109	0.121447	0.694924
germarium-derived egg chamber formation	GO:0007293	18	0.12271	0.695153
positive regulation of sterol transport	GO:0032373	15	0.12248	0.695236
positive regulation of cholesterol transport	GO:0032376	15	0.12248	0.695236
regulation of smoothened signaling pathway	GO:0008589	120	0.123002	0.695422
negative regulation of leukocyte differentiation	GO:1902106	19	0.122405	0.695505
negative regulation of hemopoiesis	GO:1903707	19	0.122405	0.695505
regulation of protein exit from endoplasmic reticulum	GO:0070861	14	0.122655	0.695535
cellular response to cytokine stimulus	GO:0071345	165	0.123909	0.699155
regulation of ketone biosynthetic process	GO:0010566	15	0.124175	0.699269
forebrain neuron development	GO:0021884	16	0.12383	0.699406
phototransduction	GO:0007602	49	0.124124	0.699676
inorganic anion transmembrane transport	GO:0098661	89	0.12452	0.700519
regulation of amine metabolic process	GO:0033238	17	0.12508	0.702277
carbonate dehydratase activity	GO:0004089	15	0.125	0.702522
positive regulation of intrinsic apoptotic signaling pathway	GO:2001244	17	0.126215	0.707252
regulation of development, heterochronic	GO:0040034	33	0.126203	0.707884
negative regulation of phosphorylation	GO:0042326	186	0.127954	0.707923
negative regulation of transforming growth factor beta receptor signaling pathway	GO:0030512	31	0.12783	0.707924
protein acetylation	GO:0006473	160	0.128119	0.708145
crystal cell differentiation	GO:0042688	20	0.126515	0.708235
cuticle pattern formation	GO:0035017	19	0.127645	0.70828
lymphocyte proliferation	GO:0046651	15	0.12832	0.708566
aminoacyltransferase activity	GO:0016755	29	0.12783	0.708615
amino acid binding	GO:0016597	42	0.127641	0.70895
Golgi to plasma membrane protein transport	GO:0043001	34	0.127582	0.709319
compound eye development	GO:0048749	68	0.127098	0.709399
import into nucleus	GO:0051170	110	0.127232	0.709455
immune response-regulating cell surface receptor signaling pathway	GO:0002768	43	0.127377	0.709563
preribosome, small subunit precursor	GO:0030688	19	0.128915	0.709782
palmitoyl-(protein) hydrolase activity	GO:0008474	12	0.12706	0.709887
palmitoyl hydrolase activity	GO:0098599	12	0.12706	0.709887
cellular modified amino acid biosynthetic process	GO:0042398	33	0.127566	0.70992
5'-nucleotidase activity	GO:0008253	16	0.129215	0.710058
vasculogenesis	GO:0001570	23	0.12874	0.710195
NAD+ nucleosidase activity	GO:0003953	12	0.128885	0.710305
NAD(P)+ nucleosidase activity	GO:0050135	12	0.128885	0.710305
NAD+ nucleotidase, cyclic ADP-ribose generating	GO:0061809	12	0.128885	0.710305
sulfate transmembrane transporter activity	GO:0015116	13	0.127015	0.710334
Ras protein signal transduction	GO:0007265	91	0.12921	0.710716
aminoglycan biosynthetic process	GO:0006023	39	0.129523	0.711064
mRNA regulatory element binding translation repressor activity	GO:0000900	16	0.130175	0.711206
mitotic cytokinetic process	GO:1902410	10	0.13294	0.711267
regulation of protein modification by small protein conjugation or removal	GO:1903320	187	0.129848	0.711469
regulation of hematopoietic progenitor cell differentiation	GO:1901532	25	0.13011	0.711535
actin filament network formation	GO:0051639	12	0.132515	0.711673
Ino80 complex	GO:0031011	23	0.132895	0.711696
mitotic DNA damage checkpoint signaling	GO:0044773	46	0.129844	0.712136
exoribonuclease complex	GO:1905354	27	0.13248	0.712158
endonucleolytic cleavage involved in rRNA processing	GO:0000478	18	0.1301	0.712166
endonucleolytic cleavage of tricistronic rRNA transcript (SSU-rRNA, 5.8S rRNA, LSU-rRNA)	GO:0000479	18	0.1301	0.712166
multi-organism reproductive process	GO:0044703	38	0.130479	0.712184
DNA integrity checkpoint signaling	GO:0031570	119	0.132009	0.712321
mitotic sister chromatid cohesion	GO:0007064	24	0.132895	0.712367
activation of immune response	GO:0002253	98	0.131902	0.71242
CoA hydrolase activity	GO:0016289	12	0.130655	0.712458
regulation of protein neddylation	GO:2000434	10	0.131825	0.712683
positive regulation of triglyceride metabolic process	GO:0090208	26	0.13248	0.712833
cell activation	GO:0001775	179	0.132865	0.712879
negative regulation of myeloid cell differentiation	GO:0045638	21	0.131615	0.712904
respiratory chain complex IV assembly	GO:0008535	23	0.13151	0.713015
glial cell differentiation	GO:0010001	54	0.132275	0.713082
regulation of cardiocyte differentiation	GO:1905207	11	0.131055	0.713271
glycosylation	GO:0070085	165	0.131444	0.71334
cellular potassium ion homeostasis	GO:0030007	10	0.131825	0.713362
cell periphery	GO:0071944	31	0.132455	0.713374
establishment or maintenance of cytoskeleton polarity	GO:0030952	27	0.130955	0.71341
cardiac muscle cell differentiation	GO:0055007	13	0.13123	0.71354
mitochondrial DNA replication	GO:0006264	11	0.13352	0.713698
organic acid transmembrane transport	GO:1903825	114	0.131411	0.713839
carboxylic acid transmembrane transport	GO:1905039	114	0.131411	0.713839
regulation of adaptive immune response	GO:0002819	39	0.134079	0.713998
asparagine metabolic process	GO:0006528	12	0.13441	0.714422
glyoxylate metabolic process	GO:0046487	27	0.134055	0.714541
regulation of neuron apoptotic process	GO:0043523	108	0.134389	0.714982
gamma-tubulin binding	GO:0043015	26	0.134055	0.715212
N-acetyltransferase activity	GO:0008080	59	0.134011	0.715651
parallel actin filament bundle assembly	GO:0030046	10	0.13583	0.716607
signaling receptor ligand precursor processing	GO:0140448	24	0.135755	0.716877
energy derivation by oxidation of organic compounds	GO:0015980	128	0.136047	0.717088
positive regulation of endothelial cell migration	GO:0010595	53	0.135454	0.71729
MLL1 complex	GO:0071339	38	0.135089	0.717359
metamorphosis	GO:0007552	35	0.135236	0.717468
meiosis I	GO:0007127	19	0.135375	0.717538
lipid droplet organization	GO:0034389	24	0.135755	0.717544
cell differentiation in spinal cord	GO:0021515	17	0.135685	0.717842
cytoplasmic microtubule organization	GO:0031122	77	0.137009	0.718161
endoplasmic reticulum lumen	GO:0005788	113	0.136936	0.718439
regulation of DNA damage response, signal transduction by p53 class mediator	GO:0043516	24	0.137215	0.718577
positive regulation of alpha-beta T cell differentiation	GO:0046638	13	0.13651	0.71886
lysine-acetylated histone binding	GO:0070577	17	0.13689	0.718862
acetylation-dependent protein binding	GO:0140033	17	0.13689	0.718862
positive regulation of response to DNA damage stimulus	GO:2001022	110	0.137543	0.718968
positive regulation of cytoplasmic translation	GO:2000767	11	0.136715	0.719273
positive regulation of amine metabolic process	GO:0033240	10	0.1375	0.719406
placenta development	GO:0001890	17	0.13689	0.719527
ribosomal small subunit biogenesis	GO:0042274	19	0.138215	0.719833
nuclear migration	GO:0007097	47	0.137968	0.719864
aminoglycan catabolic process	GO:0006026	46	0.137919	0.720273
fructose 6-phosphate metabolic process	GO:0006002	15	0.1382	0.720415
olefinic compound biosynthetic process	GO:0120255	12	0.140205	0.720946
regulation of blood vessel endothelial cell migration	GO:0043535	25	0.138715	0.721115
NADP-retinol dehydrogenase activity	GO:0052650	11	0.13868	0.721593
U2-type catalytic step 2 spliceosome	GO:0071007	34	0.140205	0.721597
ribonuclease P complex	GO:0030677	17	0.14017	0.722072
purine ribonucleoside bisphosphate metabolic process	GO:0034035	18	0.140005	0.722533
IMP metabolic process	GO:0046040	11	0.140645	0.722554
isoprenoid biosynthetic process	GO:0008299	69	0.14014	0.722574
tRNA-specific ribonuclease activity	GO:0004549	18	0.140005	0.723189
regulation of muscle tissue development	GO:1901861	11	0.139265	0.723312
ribosomal subunit export from nucleus	GO:0000054	18	0.140005	0.723848
ribosome localization	GO:0033750	18	0.140005	0.723848
protein localization to kinetochore	GO:0034501	21	0.13999	0.724429
protein localization to condensed chromosome	GO:1903083	21	0.13999	0.724429
monosaccharide transmembrane transport	GO:0015749	22	0.13999	0.72509
sperm competition	GO:0046692	15	0.13977	0.725272
positive regulation of cellular carbohydrate metabolic process	GO:0010676	21	0.13999	0.725751
regulation of small molecule metabolic process	GO:0062012	167	0.141632	0.726967
stem cell differentiation	GO:0048863	45	0.142267	0.728911
cellular response to extracellular stimulus	GO:0031668	190	0.142179	0.729117
fertilization	GO:0009566	32	0.144436	0.730146
quinone binding	GO:0048038	15	0.14432	0.73021
3',5'-cyclic-nucleotide phosphodiesterase activity	GO:0004114	20	0.142825	0.730452
regulation of phospholipase activity	GO:0010517	15	0.14432	0.730861
positive regulation of endopeptidase activity	GO:0010950	68	0.142777	0.730865
mononuclear cell proliferation	GO:0032943	16	0.14431	0.731462
formation of animal organ boundary	GO:0010160	11	0.14428	0.731963
DNA demethylation	GO:0080111	10	0.14419	0.73216
cortical cytoskeleton organization	GO:0030865	85	0.145302	0.732568
glutathione peroxidase activity	GO:0004602	11	0.14352	0.732687
ribonucleoside triphosphate metabolic process	GO:0009199	187	0.145215	0.732783
oxidative demethylation	GO:0070989	10	0.14419	0.732815
muscle organ development	GO:0007517	90	0.146268	0.732885
dedifferentiation	GO:0043696	15	0.14511	0.732902
cell dedifferentiation	GO:0043697	15	0.14511	0.732902
positive regulation of exocytosis	GO:0045921	49	0.143954	0.732925
cell pole	GO:0060187	11	0.14617	0.733043
regulation of interleukin-2 production	GO:0032663	12	0.14386	0.733105
post-mRNA release spliceosomal complex	GO:0071014	14	0.14351	0.733295
regulation of cardiac muscle cell proliferation	GO:0060043	20	0.144165	0.733344
aldehyde catabolic process	GO:0046185	17	0.14563	0.733572
polypeptide N-acetylgalactosaminyltransferase activity	GO:0004653	13	0.14383	0.73361
regulation of protein glycosylation	GO:0060049	11	0.14617	0.733691
regulation of T-helper cell differentiation	GO:0045622	10	0.146075	0.733862
striated muscle myosin thick filament	GO:0005863	16	0.146045	0.734361
exocyst	GO:0000145	19	0.145925	0.734407
primary alcohol catabolic process	GO:0034310	20	0.147195	0.736234
cysteine-type endopeptidase inhibitor activity involved in apoptotic process	GO:0043027	16	0.14759	0.736265
glycogen metabolic process	GO:0005977	39	0.147424	0.736731
eukaryotic 43S preinitiation complex	GO:0016282	35	0.147181	0.736815
pseudouridine synthase activity	GO:0009982	16	0.14759	0.736912
protein C-terminus binding	GO:0008022	136	0.147857	0.736952
regulation of hematopoietic stem cell differentiation	GO:1902036	13	0.1481	0.737515
positive regulation of histone H3-K9 methylation	GO:0051574	19	0.148595	0.739332
NuRD complex	GO:0016581	15	0.149125	0.74132
CHD-type complex	GO:0090545	15	0.149125	0.74132
intrinsic apoptotic signaling pathway by p53 class mediator	GO:0072332	32	0.149871	0.74243
negative regulation by host of viral transcription	GO:0043922	12	0.1495	0.742534
regulation of sterol transport	GO:0032371	24	0.149765	0.742552
regulation of cholesterol transport	GO:0032374	24	0.149765	0.742552
heterochromatin organization	GO:0070828	28	0.15005	0.742669
vitamin biosynthetic process	GO:0009110	23	0.149765	0.743201
purine ribonucleoside triphosphate metabolic process	GO:0009205	174	0.151297	0.74689
multicellular organism aging	GO:0010259	18	0.1511	0.747215
Golgi cisterna membrane	GO:0032580	35	0.151287	0.74749
tryptophan metabolic process	GO:0006568	20	0.15323	0.753812
indolalkylamine metabolic process	GO:0006586	20	0.15323	0.753812
N-methyltransferase activity	GO:0008170	81	0.153015	0.754061
larval behavior	GO:0030537	46	0.153157	0.754105
translation preinitiation complex	GO:0070993	36	0.152998	0.754631
nucleotide transmembrane transport	GO:1901679	23	0.15452	0.758189
cardiocyte differentiation	GO:0035051	25	0.15452	0.758844
auxin metabolic process	GO:0009850	13	0.15497	0.759086
synaptic vesicle docking	GO:0016081	32	0.154442	0.759118
tRNA (cytosine) methyltransferase activity	GO:0016427	10	0.15495	0.759643
sarcoplasmic reticulum lumen	GO:0033018	13	0.155735	0.76152
Sin3-type complex	GO:0070822	16	0.155705	0.762029
cellular response to epidermal growth factor stimulus	GO:0071364	24	0.156135	0.762819
histone deacetylase complex	GO:0000118	87	0.156445	0.763023
cellular response to glucose starvation	GO:0042149	31	0.15643	0.763604
regulation of transcription by RNA polymerase III	GO:0006359	14	0.15684	0.763637
positive regulation of nuclear-transcribed mRNA catabolic process, deadenylation-dependent decay	GO:1900153	18	0.157245	0.763646
regulation of mRNA stability	GO:0043488	96	0.157159	0.76388
filopodium assembly	GO:0046847	19	0.156765	0.763927
cellular response to radiation	GO:0071478	92	0.157113	0.764312
positive regulation of DNA biosynthetic process	GO:2000573	41	0.157521	0.764332
cellular response to hydroxyurea	GO:0072711	16	0.15817	0.76487
leukocyte proliferation	GO:0070661	17	0.157865	0.765349
response to steroid hormone	GO:0048545	70	0.15817	0.765519
positive regulation of dendrite development	GO:1900006	13	0.158065	0.765665
Wnt receptor activity	GO:0042813	10	0.15854	0.766007
taxis	GO:0042330	190	0.158949	0.766681
establishment of mitotic spindle orientation	GO:0000132	40	0.158826	0.766738
cellular modified amino acid catabolic process	GO:0042219	22	0.159425	0.767672
chaeta development	GO:0022416	41	0.159621	0.767965
microtubule polymerization or depolymerization	GO:0031109	22	0.159425	0.768323
RNA cap binding	GO:0000339	26	0.160395	0.771036
lipid transfer activity	GO:0120013	46	0.161963	0.774642
aldehyde-lyase activity	GO:0016832	24	0.16292	0.774654
ribonucleoprotein complex biogenesis	GO:0022613	99	0.161929	0.77513
spinal cord motor neuron differentiation	GO:0021522	11	0.16289	0.77516
regulation of CD4-positive, alpha-beta T cell differentiation	GO:0043370	11	0.161565	0.775348
regulation of CD4-positive, alpha-beta T cell activation	GO:2000514	11	0.161565	0.775348
sno(s)RNA-containing ribonucleoprotein complex	GO:0005732	33	0.161855	0.775431
rRNA modification	GO:0000154	40	0.163778	0.775489
negative regulation of DNA binding	GO:0043392	17	0.162825	0.7755
acylglycerol homeostasis	GO:0055090	26	0.16393	0.775562
triglyceride homeostasis	GO:0070328	26	0.16393	0.775562
aminoacylase activity	GO:0004046	13	0.161495	0.775667
promoter-specific chromatin binding	GO:1990841	53	0.163681	0.775678
cation-transporting ATPase complex	GO:0090533	11	0.16357	0.775797
branching involved in ureteric bud morphogenesis	GO:0001658	10	0.1633	0.775812
mitotic DNA replication checkpoint signaling	GO:0033314	11	0.16426	0.775832
glycogen biosynthetic process	GO:0005978	16	0.1628	0.776032
negative regulation of protein import into nucleus	GO:0042308	14	0.16185	0.776061
regulation of blood circulation	GO:1903522	110	0.164203	0.776206
sodium ion export across plasma membrane	GO:0036376	11	0.16357	0.776445
myeloid cell development	GO:0061515	22	0.162625	0.7765
positive regulation of peptidase activity	GO:0010952	71	0.162776	0.776571
nucleotidase activity	GO:0008252	20	0.162625	0.777153
hydrolase activity, acting on carbon-nitrogen (but not peptide) bonds, in cyclic amides	GO:0016812	12	0.16512	0.779246
regulation of cellular response to insulin stimulus	GO:1900076	59	0.165301	0.779452
cyclic-nucleotide phosphodiesterase activity	GO:0004112	21	0.16579	0.780463
single-stranded DNA helicase activity	GO:0017116	13	0.165655	0.780474
sprouting angiogenesis	GO:0002040	11	0.16723	0.783994
N-terminal protein amino acid modification	GO:0031365	21	0.16718	0.784407
NLS-bearing protein import into nucleus	GO:0006607	28	0.167625	0.784551
telomere maintenance via recombination	GO:0000722	18	0.16752	0.784706
synaptic vesicle	GO:0008021	128	0.166872	0.784908
UDP-glycosyltransferase activity	GO:0008194	182	0.167161	0.784966
steroid metabolic process	GO:0008202	187	0.167066	0.785168
positive regulation of cellular response to insulin stimulus	GO:1900078	26	0.1695	0.785562
protein serine/threonine/tyrosine kinase activity	GO:0004712	34	0.169673	0.785723
purine nucleoside triphosphate metabolic process	GO:0009144	177	0.170133	0.785932
regulation of signal transduction by p53 class mediator	GO:1901796	52	0.170439	0.786066
regulation of protein folding	GO:1903332	14	0.170585	0.786102
establishment of protein localization to mitochondrial membrane	GO:0090151	23	0.169495	0.78618
positive regulation of alpha-beta T cell activation	GO:0046635	15	0.17007	0.78628
regulation of fibroblast proliferation	GO:0048145	42	0.170765	0.786295
tryptophan catabolic process to kynurenine	GO:0019441	10	0.169965	0.786434
phosphatidylinositol-3,4-bisphosphate binding	GO:0043325	20	0.170395	0.786502
intracellular protein transmembrane transport	GO:0065002	59	0.170959	0.786548
response to progesterone	GO:0032570	14	0.168885	0.786561
lysosome localization	GO:0032418	32	0.171101	0.786568
vacuolar localization	GO:1990849	32	0.171101	0.786568
regulation of neuron death	GO:1901214	168	0.168611	0.786576
release of sequestered calcium ion into cytosol	GO:0051209	13	0.168775	0.786694
sodium ion transmembrane transport	GO:0035725	88	0.168509	0.786743
post-embryonic genitalia morphogenesis	GO:0035126	10	0.17157	0.786813
imaginal disc-derived male genitalia morphogenesis	GO:0048803	10	0.17157	0.786813
imaginal disc-derived genitalia morphogenesis	GO:0048805	10	0.17157	0.786813
response to epidermal growth factor	GO:0070849	25	0.169495	0.786822
positive regulation of oxidoreductase activity	GO:0051353	27	0.17145	0.786897
leucine metabolic process	GO:0006551	16	0.168305	0.787086
negative regulation of mRNA splicing, via spliceosome	GO:0048025	18	0.16846	0.787163
prostaglandin biosynthetic process	GO:0001516	11	0.169445	0.787233
prostanoid biosynthetic process	GO:0046457	11	0.169445	0.787233
mitotic DNA integrity checkpoint signaling	GO:0044774	87	0.171386	0.787239
mating behavior	GO:0007617	181	0.169347	0.787421
mitochondrial cytochrome c oxidase assembly	GO:0033617	20	0.17337	0.787441
sperm capacitation	GO:0048240	10	0.16924	0.787569
transcription corepressor binding	GO:0001222	14	0.17335	0.78798
antigen processing and presentation of peptide antigen via MHC class I	GO:0002474	20	0.17203	0.788286
intracellular estrogen receptor signaling pathway	GO:0030520	16	0.17217	0.788292
monocarboxylic acid catabolic process	GO:0072329	132	0.173286	0.788318
regulation of cellular respiration	GO:0043457	27	0.17324	0.788742
vesicle-mediated transport to the plasma membrane	GO:0098876	115	0.173155	0.788988
regulation of embryonic development	GO:0045995	84	0.173897	0.789205
threonine metabolic process	GO:0006566	10	0.17311	0.789415
wing disc morphogenesis	GO:0007472	25	0.172975	0.789433
regulation of release of cytochrome c from mitochondria	GO:0090199	17	0.17274	0.789629
tertiary alcohol metabolic process	GO:1902644	31	0.174145	0.789698
regulation of sister chromatid cohesion	GO:0007063	25	0.172975	0.790067
regulation of lipase activity	GO:0060191	17	0.17274	0.790265
regulation of mitochondrion organization	GO:0010821	82	0.174507	0.79071
positive regulation of DNA repair	GO:0045739	92	0.174827	0.790899
neuroblast proliferation	GO:0007405	25	0.17476	0.791224
postreplication repair	GO:0006301	18	0.17526	0.791596
sulfur amino acid biosynthetic process	GO:0000097	28	0.175175	0.791841
synaptonemal complex organization	GO:0070193	22	0.17613	0.793004
carbohydrate transmembrane transport	GO:0034219	25	0.17649	0.793367
3'-phosphoadenosine 5'-phosphosulfate metabolic process	GO:0050427	16	0.176375	0.793478
ESC/E(Z) complex	GO:0035098	21	0.17613	0.793633
defense response to virus	GO:0051607	92	0.176016	0.793749
defense response to symbiont	GO:0140546	92	0.176016	0.793749
regulation of P-type sodium:potassium-exchanging transporter activity	GO:1903406	13	0.17869	0.793836
rRNA transcription	GO:0009303	17	0.17814	0.793876
cellular response to ketone	GO:1901655	53	0.178579	0.793965
intracellular mRNA localization	GO:0008298	35	0.178459	0.794053
positive regulation of apoptotic signaling pathway	GO:2001235	33	0.178904	0.794167
mismatch repair complex binding	GO:0032404	10	0.1771	0.794224
endoplasmic reticulum-Golgi intermediate compartment	GO:0005793	58	0.175985	0.794238
lipoprotein metabolic process	GO:0042157	16	0.178375	0.7943
protein-containing complex localization	GO:0031503	111	0.177399	0.794313
transcription corepressor activity	GO:0003714	128	0.178105	0.794342
negative regulation of cell development	GO:0010721	134	0.177287	0.794434
positive regulation of transcription initiation by RNA polymerase II	GO:0060261	20	0.179105	0.794438
regulation of nucleotide biosynthetic process	GO:0030808	10	0.179385	0.794439
regulation of purine nucleotide biosynthetic process	GO:1900371	10	0.179385	0.794439
regulation of ATP biosynthetic process	GO:2001169	10	0.179385	0.794439
regulation of crystal cell differentiation	GO:0042689	11	0.17956	0.794595
ganglion development	GO:0061548	11	0.17804	0.794677
amino acid transmembrane transport	GO:0003333	54	0.177067	0.794705
regulation of intracellular steroid hormone receptor signaling pathway	GO:0033143	44	0.176966	0.79488
copper ion transmembrane transporter activity	GO:0005375	10	0.179385	0.795059
protein quality control for misfolded or incompletely synthesized proteins	GO:0006515	39	0.177871	0.795169
transcription-dependent tethering of RNA polymerase II gene DNA at nuclear periphery	GO:0000972	11	0.17804	0.795301
oocyte karyosome formation	GO:0030717	12	0.180165	0.795414
karyosome formation	GO:0061988	12	0.180165	0.795414
UDP-galactosyltransferase activity	GO:0035250	15	0.177795	0.795458
multi-multicellular organism process	GO:0044706	42	0.179903	0.795494
positive regulation of insulin receptor signaling pathway	GO:0046628	24	0.18011	0.795789
ethanol catabolic process	GO:0006068	16	0.18059	0.796671
membrane lipid catabolic process	GO:0046466	27	0.18109	0.798257
protein localization to chromosome, centromeric region	GO:0071459	24	0.181865	0.800431
larval lymph gland hemocyte differentiation	GO:0035168	18	0.18223	0.800797
regulation of receptor signaling pathway via JAK-STAT	GO:0046425	23	0.181865	0.801052
regulation of receptor signaling pathway via STAT	GO:1904892	23	0.181865	0.801052
apoptotic cell clearance	GO:0043277	10	0.1826	0.801184
glycosphingolipid metabolic process	GO:0006687	18	0.18223	0.801417
N-acetylglucosamine metabolic process	GO:0006044	10	0.1826	0.801803
regulation of type I interferon-mediated signaling pathway	GO:0060338	13	0.183355	0.803256
primary alcohol metabolic process	GO:0034308	62	0.183276	0.803531
long-chain-fatty-acyl-CoA reductase activity	GO:0050062	10	0.184955	0.805916
tRNA binding	GO:0000049	103	0.184109	0.805936
DNA dealkylation	GO:0035510	12	0.184835	0.806011
establishment of spindle orientation	GO:0051294	42	0.184697	0.806028
cristae formation	GO:0042407	14	0.18458	0.806136
dynactin complex	GO:0005869	13	0.18436	0.806415
cellular response to insulin stimulus	GO:0032869	56	0.184538	0.806573
response to retinoic acid	GO:0032526	34	0.185863	0.80925
reproductive behavior	GO:0019098	184	0.186583	0.811143
negative regulation of response to DNA damage stimulus	GO:2001021	55	0.186579	0.811747
presynaptic membrane organization	GO:0097090	26	0.1874	0.81221
peptide cross-linking	GO:0018149	35	0.187141	0.812325
translesion synthesis	GO:0019985	12	0.187595	0.812435
I band	GO:0031674	14	0.189365	0.812668
regulation of antibacterial peptide biosynthetic process	GO:0002808	24	0.18709	0.812726
positive regulation of antibacterial peptide biosynthetic process	GO:0006963	24	0.18709	0.812726
antigen processing and presentation of peptide antigen	GO:0048002	24	0.18882	0.812784
translation factor activity, RNA binding	GO:0008135	189	0.187393	0.812797
condensed chromosome, centromeric region	GO:0000779	16	0.18897	0.812814
vitamin transmembrane transporter activity	GO:0090482	33	0.189272	0.812882
DNA polymerase binding	GO:0070182	20	0.1887	0.812884
establishment of spindle localization	GO:0051293	62	0.189208	0.813223
spindle localization	GO:0051653	62	0.189208	0.813223
aryl sulfotransferase activity	GO:0004062	19	0.187955	0.813374
protein phosphatase 1 binding	GO:0008157	21	0.1887	0.8135
beta-tubulin binding	GO:0048487	32	0.188486	0.813812
detection of visible light	GO:0009584	22	0.190105	0.813999
phosphatidylinositol-3,4,5-trisphosphate binding	GO:0005547	21	0.1887	0.814118
tryptophan catabolic process	GO:0006569	11	0.18842	0.814146
purine ribonucleotide biosynthetic process	GO:0009152	157	0.188315	0.814312
regulation of alpha-beta T cell differentiation	GO:0046637	17	0.190055	0.814399
regulation of glycogen biosynthetic process	GO:0005979	16	0.189945	0.814542
lysine metabolic process	GO:0006553	19	0.19056	0.815333
response to hydroxyurea	GO:0072710	18	0.191545	0.817086
Wnt-protein binding	GO:0017147	12	0.19217	0.817298
potassium ion import across plasma membrane	GO:1990573	22	0.191475	0.817401
signaling receptor regulator activity	GO:0030545	110	0.191824	0.817663
protein serine/threonine kinase inhibitor activity	GO:0030291	16	0.192145	0.817804
GTP metabolic process	GO:0046039	21	0.191475	0.818016
tRNA aminoacylation for mitochondrial protein translation	GO:0070127	11	0.19208	0.81814
general transcription initiation factor activity	GO:0140223	33	0.192582	0.818435
serine family amino acid metabolic process	GO:0009069	44	0.192871	0.81844
mitochondrial fusion	GO:0008053	21	0.191475	0.818631
postsynaptic membrane organization	GO:0001941	22	0.192775	0.818645
regulation of hair cycle	GO:0042634	10	0.1935	0.819275
modification-dependent protein binding	GO:0140030	151	0.193216	0.819293
RNA polymerase II transcription regulator complex	GO:0090575	135	0.193434	0.819605
convergent extension	GO:0060026	20	0.19419	0.820973
regulation of amyloid-beta clearance	GO:1900221	12	0.19406	0.821034
transport vesicle	GO:0030133	184	0.194809	0.82298
cotranslational protein targeting to membrane	GO:0006613	10	0.195265	0.823068
outer membrane	GO:0019867	187	0.195005	0.823194
ncRNA catabolic process	GO:0034661	33	0.195171	0.823284
hemocyte differentiation	GO:0042386	26	0.195605	0.82389
NuA4 histone acetyltransferase complex	GO:0035267	33	0.19696	0.825316
H4/H2A histone acetyltransferase complex	GO:0043189	33	0.19696	0.825316
cysteine-type endopeptidase regulator activity involved in apoptotic process	GO:0043028	20	0.196845	0.825442
cellular component biogenesis	GO:0044085	121	0.196312	0.825645
putrescine biosynthetic process	GO:0009446	10	0.1972	0.825711
establishment of glial blood-brain barrier	GO:0060857	24	0.196205	0.825805
collagen catabolic process	GO:0030574	20	0.196845	0.826051
positive regulation of T cell mediated immunity	GO:0002711	11	0.196755	0.826284
signaling receptor activator activity	GO:0030546	99	0.19666	0.826494
nuclear pore outer ring	GO:0031080	14	0.197985	0.828388
translation initiation factor activity	GO:0003743	95	0.198192	0.828645
negative regulation of endopeptidase activity	GO:0010951	49	0.198506	0.829345
glucuronoside metabolic process	GO:0019389	11	0.198835	0.829501
glucuronoside catabolic process	GO:0019391	11	0.198835	0.829501
MLL3/4 complex	GO:0044666	15	0.19902	0.829664
response to odorant	GO:1990834	12	0.198795	0.829944
Golgi trans cisterna	GO:0000138	15	0.2002	0.833971
beta-catenin binding	GO:0008013	46	0.201222	0.837613
positive regulation of double-strand break repair via homologous recombination	GO:1905168	13	0.201395	0.837721
detection of stimulus involved in sensory perception of pain	GO:0062149	10	0.201805	0.838199
regulation of myeloid leukocyte differentiation	GO:0002761	29	0.20177	0.838667
pyrimidine nucleoside triphosphate metabolic process	GO:0009147	34	0.202066	0.838671
neutral lipid biosynthetic process	GO:0046460	14	0.20235	0.839236
acylglycerol biosynthetic process	GO:0046463	14	0.20235	0.839236
iron ion transmembrane transporter activity	GO:0005381	11	0.2028	0.839264
regulation of ncRNA transcription	GO:0140747	18	0.20389	0.839495
regulation of endocytic recycling	GO:2001135	10	0.202775	0.839772
epidermis development	GO:0008544	28	0.203855	0.839959
sperm principal piece	GO:0097228	15	0.20344	0.840077
INO80-type complex	GO:0097346	39	0.203631	0.840254
Wnt signaling pathway, planar cell polarity pathway	GO:0060071	10	0.202775	0.840385
xenobiotic metabolic process	GO:0006805	48	0.203823	0.840439
positive regulation of antibacterial peptide production	GO:0002803	25	0.20344	0.840688
protein insertion into membrane	GO:0051205	46	0.203299	0.840717
regulation of tube architecture, open tracheal system	GO:0035152	83	0.209593	0.841035
negative regulation of peptidase activity	GO:0010466	51	0.209467	0.841125
maintenance of blood-brain barrier	GO:0035633	11	0.209925	0.84118
regulation of cardiac muscle tissue growth	GO:0055021	24	0.20891	0.841266
regulation of heart growth	GO:0060420	24	0.20891	0.841266
medium-chain fatty acid metabolic process	GO:0051791	18	0.20525	0.841436
chaeta morphogenesis	GO:0008407	35	0.209277	0.841549
negative regulation of sequestering of calcium ion	GO:0051283	15	0.209465	0.841712
C4-dicarboxylate transport	GO:0015740	11	0.209925	0.841774
peptidyl-serine phosphorylation	GO:0018105	158	0.205191	0.8418
intracellular receptor signaling pathway	GO:0030522	92	0.208898	0.841813
fat-soluble vitamin metabolic process	GO:0006775	20	0.209245	0.842018
protein localization to phagophore assembly site	GO:0034497	11	0.2048	0.842021
glutamatergic synapse	GO:0098978	197	0.20467	0.842095
regulation of antimicrobial peptide biosynthetic process	GO:0002805	25	0.20514	0.8422
positive regulation of antimicrobial peptide biosynthetic process	GO:0002807	25	0.20514	0.8422
nucleoside monophosphate biosynthetic process	GO:0009124	47	0.208876	0.842325
cell adhesion involved in heart morphogenesis	GO:0061343	21	0.20786	0.842411
cholesterol homeostasis	GO:0042632	59	0.210425	0.842589
establishment of protein localization to plasma membrane	GO:0061951	46	0.20779	0.842728
sulfur amino acid transmembrane transporter activity	GO:0000099	14	0.208095	0.842762
alpha-amino acid biosynthetic process	GO:1901607	118	0.205134	0.842784
determination of heart left/right asymmetry	GO:0061371	10	0.208845	0.842796
necrotic cell death	GO:0070265	11	0.207695	0.842945
regulation of alternative mRNA splicing, via spliceosome	GO:0000381	110	0.208443	0.84297
embryonic placenta development	GO:0001892	13	0.21087	0.843183
regulation of nuclear-transcribed mRNA catabolic process, deadenylation-dependent decay	GO:1900151	24	0.21073	0.843217
positive regulation of mitotic metaphase/anaphase transition	GO:0045842	11	0.211045	0.84329
positive regulation of mitotic sister chromatid separation	GO:1901970	11	0.211045	0.84329
positive regulation of metaphase/anaphase transition of cell cycle	GO:1902101	11	0.211045	0.84329
negative regulation of cell growth	GO:0030308	82	0.208396	0.84338
azole transmembrane transport	GO:0045117	10	0.208845	0.843395
azole transmembrane transporter activity	GO:1901474	10	0.208845	0.843395
vesicle targeting	GO:0006903	25	0.20707	0.843421
cytoplasmic microtubule	GO:0005881	55	0.20768	0.843485
lymphocyte activation	GO:0046649	116	0.205939	0.843651
regulation of B cell differentiation	GO:0045577	11	0.208785	0.843753
fatty acid transmembrane transport	GO:1902001	17	0.20702	0.843822
single-stranded DNA endodeoxyribonuclease activity	GO:0000014	48	0.207627	0.843876
R-SMAD binding	GO:0070412	15	0.20699	0.844305
anterograde axonal transport	GO:0008089	26	0.207605	0.844389
cadmium ion transmembrane transporter activity	GO:0015086	10	0.20673	0.844457
antennal morphogenesis	GO:0048800	12	0.20748	0.844485
serine-type endopeptidase activity	GO:0004252	147	0.211561	0.844757
nuclear estrogen receptor binding	GO:0030331	22	0.20637	0.844809
peroxiredoxin activity	GO:0051920	15	0.20699	0.844912
phosphatase binding	GO:0019902	98	0.206721	0.845029
regulation of neuroblast proliferation	GO:1902692	59	0.211817	0.845186
pyrimidine nucleoside triphosphate biosynthetic process	GO:0009148	29	0.20666	0.845387
polyamine catabolic process	GO:0006598	10	0.213945	0.847723
oxidoreductase activity, acting on the CH-NH group of donors, oxygen as acceptor	GO:0016647	10	0.213945	0.847723
spermine catabolic process	GO:0046208	10	0.213945	0.847723
polyamine oxidase activity	GO:0046592	10	0.213945	0.847723
spermine:oxygen oxidoreductase (spermidine-forming) activity	GO:0052901	10	0.213945	0.847723
positive regulation of peptidyl-threonine phosphorylation	GO:0010800	19	0.213865	0.847998
response to insulin	GO:0032868	90	0.212672	0.848001
Arp2/3 complex binding	GO:0071933	10	0.212955	0.848535
negative regulation of lipid biosynthetic process	GO:0051055	28	0.213865	0.84859
nuclear chromosome	GO:0000228	66	0.213626	0.848826
response to nerve growth factor	GO:1990089	31	0.213545	0.849099
cellular response to nerve growth factor stimulus	GO:1990090	31	0.213545	0.849099
acetylgalactosaminyltransferase activity	GO:0008376	28	0.213865	0.849183
regulation of triglyceride metabolic process	GO:0090207	33	0.213311	0.849358
eukaryotic translation initiation factor 4F complex	GO:0016281	21	0.213465	0.849375
endoribonuclease complex	GO:1902555	33	0.216422	0.849836
long-chain fatty acid transporter activity	GO:0005324	20	0.216315	0.850001
positive regulation of mRNA metabolic process	GO:1903313	89	0.217284	0.85028
muscle cell proliferation	GO:0033002	14	0.217465	0.850403
regulation of cysteine-type endopeptidase activity involved in apoptotic process	GO:0043281	73	0.216734	0.850473
regulation of cysteine-type endopeptidase activity	GO:2000116	93	0.217644	0.850518
protein transmembrane transport	GO:0071806	64	0.216305	0.850552
digestive tract morphogenesis	GO:0048546	11	0.217235	0.850675
regulation of autophagy of mitochondrion	GO:1903146	21	0.21485	0.850716
adaptive immune response	GO:0002250	28	0.21628	0.851041
vesicle fusion with Golgi apparatus	GO:0048280	11	0.217235	0.851262
axonal fasciculation	GO:0007413	25	0.216255	0.851532
DNA translocase activity	GO:0015616	12	0.21721	0.851751
RNA 5'-end processing	GO:0000966	24	0.216255	0.852123
indole-containing compound catabolic process	GO:0042436	14	0.216135	0.852241
T cell proliferation	GO:0042098	11	0.21829	0.852456
fructose metabolic process	GO:0006000	14	0.216135	0.852833
sulfur amino acid transport	GO:0000101	14	0.216135	0.853425
actin nucleation	GO:0045010	31	0.216015	0.853545
dendrite development	GO:0016358	29	0.216015	0.854139
cerebral cortex development	GO:0021987	41	0.219025	0.854152
flavonoid metabolic process	GO:0009812	17	0.21889	0.854212
ruffle	GO:0001726	65	0.21596	0.854514
positive regulation of JUN kinase activity	GO:0043507	11	0.21947	0.854715
phospholipid transfer activity	GO:0120014	21	0.219325	0.854736
oxidoreductase activity, acting on the CH-CH group of donors, NAD or NADP as acceptor	GO:0016628	44	0.219662	0.854875
glucose homeostasis	GO:0042593	110	0.225472	0.855798
positive regulation of immune effector process	GO:0002699	101	0.225192	0.855879
positive regulation of DNA-templated transcription initiation	GO:2000144	23	0.22542	0.856174
manganese ion transmembrane transporter activity	GO:0005384	12	0.225145	0.856274
mannosyltransferase activity	GO:0000030	27	0.225	0.856296
detection of light stimulus	GO:0009583	61	0.221876	0.856452
establishment of blood-brain barrier	GO:0060856	29	0.22086	0.856605
generation of neurons	GO:0048699	13	0.22359	0.856668
peptidoglycan catabolic process	GO:0009253	11	0.22499	0.856832
nucleotide-excision repair complex	GO:0000109	17	0.22032	0.85685
negative regulation of proteolysis	GO:0045861	106	0.220631	0.856885
mitochondrial DNA metabolic process	GO:0032042	16	0.22184	0.856897
rhabdomere	GO:0016028	26	0.2205	0.856964
ethanolamine-containing compound metabolic process	GO:0042439	11	0.222915	0.856971
folate import across plasma membrane	GO:1904447	10	0.22352	0.856977
glucose metabolic process	GO:0006006	104	0.221136	0.857089
female pregnancy	GO:0007565	20	0.224025	0.857178
regulation of JUN kinase activity	GO:0043506	29	0.22086	0.85719
ATP metabolic process	GO:0046034	153	0.221766	0.857192
acylglycerol lipase activity	GO:0047372	16	0.22313	0.857217
regulation of monocyte chemotaxis	GO:0090025	10	0.22238	0.857234
positive regulation of monocyte chemotaxis	GO:0090026	10	0.22238	0.857234
ligase activity, forming carbon-carbon bonds	GO:0016885	13	0.22737	0.857277
nucleus localization	GO:0051647	56	0.226014	0.857283
translation elongation factor activity	GO:0003746	81	0.222546	0.857293
protein targeting	GO:0006605	167	0.224214	0.857326
pseudouridine synthesis	GO:0001522	23	0.22167	0.857406
ER-nucleus signaling pathway	GO:0006984	14	0.22499	0.857407
S-adenosyl-L-methionine binding	GO:1904047	12	0.22394	0.857431
putrescine metabolic process	GO:0009445	11	0.222915	0.857551
purine-containing compound salvage	GO:0043101	10	0.22352	0.857556
protein phosphatase type 2A complex	GO:0000159	12	0.22279	0.857651
androgen receptor signaling pathway	GO:0030521	24	0.22732	0.857658
protoporphyrinogen IX biosynthetic process	GO:0006782	13	0.22491	0.857677
proton motive force-driven mitochondrial ATP synthesis	GO:0042776	10	0.22238	0.857816
germ-line stem cell population maintenance	GO:0030718	50	0.223441	0.857834
phenol-containing compound metabolic process	GO:0018958	114	0.221637	0.857861
ubiquitin-like modifier activating enzyme activity	GO:0008641	12	0.221535	0.858052
response to toxic substance	GO:0009636	87	0.226525	0.858076
positive regulation of cholesterol storage	GO:0010886	10	0.224745	0.8582
lipopolysaccharide binding	GO:0001530	25	0.22732	0.858227
amino acid:sodium symporter activity	GO:0005283	13	0.22491	0.858253
cellular glucose homeostasis	GO:0001678	43	0.226454	0.858381
transcription repressor complex	GO:0017053	52	0.224678	0.858521
oxidized DNA binding	GO:0032356	11	0.22714	0.858689
regulation of antibacterial peptide production	GO:0002786	27	0.2273	0.858722
calcium:cation antiporter activity	GO:0015368	11	0.22714	0.859261
tail-anchored membrane protein insertion into ER membrane	GO:0071816	18	0.22817	0.859723
columnar/cuboidal epithelial cell differentiation	GO:0002065	17	0.22713	0.859795
appendage segmentation	GO:0035285	12	0.228655	0.85984
imaginal disc-derived leg segmentation	GO:0036011	12	0.228655	0.85984
cellular response to type II interferon	GO:0071346	20	0.22851	0.859863
sphingolipid catabolic process	GO:0030149	22	0.22851	0.860433
positive regulation of carbohydrate metabolic process	GO:0045913	27	0.22957	0.862709
sulfurtransferase activity	GO:0016783	13	0.2299	0.863379
reactive oxygen species metabolic process	GO:0072593	70	0.230329	0.863848
acid secretion	GO:0046717	10	0.231645	0.86422
response to virus	GO:0009615	142	0.231832	0.864351
DNA damage checkpoint signaling	GO:0000077	68	0.23032	0.864384
reactive nitrogen species metabolic process	GO:2001057	18	0.230935	0.864409
cellular sodium ion homeostasis	GO:0006883	15	0.230835	0.864604
U4 snRNA 3'-end processing	GO:0034475	10	0.231645	0.864788
vesicle tethering	GO:0099022	15	0.23213	0.864894
poly(A)-specific ribonuclease activity	GO:0004535	15	0.230835	0.865174
N-acetylgalactosamine-4-sulfatase activity	GO:0003943	13	0.232365	0.865202
arylsulfatase activity	GO:0004065	13	0.232365	0.865202
colon epithelial cell migration	GO:0061580	13	0.232365	0.865202
endoplasmic reticulum membrane fusion	GO:0016320	10	0.231645	0.865356
glycolipid binding	GO:0051861	25	0.23264	0.865658
neural tube formation	GO:0001841	10	0.231645	0.865926
positive regulation of telomerase activity	GO:0051973	19	0.23289	0.866022
lactate transmembrane transporter activity	GO:0015129	30	0.23308	0.866161
sterol homeostasis	GO:0055092	64	0.231565	0.866196
antibacterial humoral response	GO:0019731	16	0.233845	0.867869
determination of left/right symmetry	GO:0007368	70	0.233766	0.868144
ciliary basal body	GO:0036064	151	0.239028	0.868385
regulation of T cell receptor signaling pathway	GO:0050856	11	0.23434	0.868571
PML body	GO:0016605	59	0.23419	0.868581
establishment of protein localization to endoplasmic reticulum	GO:0072599	19	0.23451	0.868635
protein localization to nucleus	GO:0034504	141	0.238946	0.868644
nuclear mRNA surveillance	GO:0071028	14	0.2398	0.868969
cullin family protein binding	GO:0097602	13	0.2389	0.869033
protein homooligomerization	GO:0051260	89	0.234792	0.869112
positive regulation of telomere maintenance via telomere lengthening	GO:1904358	23	0.239755	0.86936
atrioventricular canal development	GO:0036302	11	0.23945	0.869364
regulation of erythrocyte differentiation	GO:0045646	18	0.235325	0.869387
regulation of RNA binding	GO:1905214	10	0.23503	0.869427
regulation of DNA biosynthetic process	GO:2000278	65	0.238888	0.869545
acylglycerol O-acyltransferase activity	GO:0016411	16	0.23522	0.869564
protein targeting to ER	GO:0045047	15	0.240125	0.869592
erythrocyte maturation	GO:0043249	12	0.24075	0.869639
sulfation	GO:0051923	25	0.239755	0.869916
organellar large ribosomal subunit	GO:0000315	72	0.240538	0.869978
mitochondrial large ribosomal subunit	GO:0005762	72	0.240538	0.869978
GDP-dissociation inhibitor activity	GO:0005092	15	0.23886	0.870002
autophagosome maturation	GO:0097352	17	0.23872	0.870049
origin recognition complex	GO:0000808	12	0.24075	0.870192
nuclear origin of replication recognition complex	GO:0005664	12	0.24075	0.870192
nuclear ubiquitin ligase complex	GO:0000152	30	0.240515	0.87045
D-threo-aldose 1-dehydrogenase activity	GO:0047834	17	0.23872	0.870608
annealing activity	GO:0140666	10	0.236295	0.870706
protein processing	GO:0016485	167	0.235894	0.870921
low-density lipoprotein particle receptor binding	GO:0050750	13	0.23624	0.871068
lipoprotein particle receptor binding	GO:0070325	13	0.23624	0.871068
mitochondrial calcium ion transmembrane transport	GO:0006851	20	0.2413	0.871072
central nervous system neuron development	GO:0021954	28	0.236565	0.871136
positive regulation of endothelial cell proliferation	GO:0001938	33	0.236877	0.871154
P-body assembly	GO:0033962	17	0.23872	0.871167
myosin binding	GO:0017022	68	0.238282	0.871248
regulation of pole plasm oskar mRNA localization	GO:0007317	15	0.236205	0.871504
pyrimidine-containing compound transmembrane transport	GO:0072531	14	0.242355	0.871558
icosanoid biosynthetic process	GO:0046456	18	0.236835	0.871565
B cell activation	GO:0042113	63	0.237608	0.871589
gland development	GO:0048732	174	0.238687	0.871606
positive regulation of angiogenesis	GO:0045766	54	0.242527	0.871624
positive regulation of vasculature development	GO:1904018	54	0.242527	0.871624
regulation of establishment of protein localization to mitochondrion	GO:1903747	11	0.24208	0.871672
sensory perception of taste	GO:0050909	18	0.23827	0.871764
negative regulation of peptidoglycan recognition protein signaling pathway	GO:0061060	13	0.23755	0.871937
regulation of anion transport	GO:0044070	28	0.238655	0.87205
positive regulation of chromosome separation	GO:1905820	12	0.23728	0.872073
membrane protein intracellular domain proteolysis	GO:0031293	11	0.238205	0.872088
C-terminal protein amino acid modification	GO:0018410	14	0.242355	0.87211
L-glutamate transmembrane transporter activity	GO:0005313	11	0.24208	0.872225
acidic amino acid transmembrane transporter activity	GO:0015172	11	0.24208	0.872225
organellar small ribosomal subunit	GO:0000314	33	0.241969	0.872377
mitochondrial small ribosomal subunit	GO:0005763	33	0.241969	0.872377
transcription factor TFTC complex	GO:0033276	13	0.23755	0.872501
dendrite guidance	GO:0070983	31	0.23817	0.872522
gamma-tubulin complex	GO:0000930	12	0.241895	0.872665
intrinsic apoptotic signaling pathway in response to DNA damage	GO:0008630	30	0.23817	0.873085
glandular epithelial cell development	GO:0002068	19	0.243295	0.87328
amino acid import across plasma membrane	GO:0089718	17	0.243275	0.87376
striated muscle cell differentiation	GO:0051146	22	0.244575	0.87456
neural tube development	GO:0021915	13	0.24397	0.874598
hematopoietic stem cell homeostasis	GO:0061484	10	0.24455	0.875021
copper ion transport	GO:0006825	13	0.24397	0.87515
p53 binding	GO:0002039	37	0.244995	0.875509
Golgi cis cisterna	GO:0000137	10	0.24455	0.875572
myosin filament	GO:0032982	23	0.24535	0.875678
peptidoglycan metabolic process	GO:0000270	15	0.24443	0.875694
antimicrobial humoral response	GO:0019730	25	0.24535	0.876228
carbohydrate:cation symporter activity	GO:0005402	12	0.2457	0.876376
positive regulation of viral genome replication	GO:0045070	21	0.24622	0.87768
neuron projection fasciculation	GO:0106030	28	0.247415	0.879182
regulation of short-term neuronal synaptic plasticity	GO:0048172	28	0.247415	0.879732
protoporphyrinogen IX metabolic process	GO:0046501	14	0.247745	0.879804
neuroepithelial cell differentiation	GO:0060563	11	0.24716	0.879927
amidine-lyase activity	GO:0016842	10	0.24704	0.880051
NF-kappaB binding	GO:0051059	11	0.248455	0.880126
inner dynein arm	GO:0036156	23	0.247385	0.880176
instar larval development	GO:0002168	12	0.248335	0.880249
regulation of response to endoplasmic reticulum stress	GO:1905897	42	0.248321	0.880751
carbohydrate homeostasis	GO:0033500	113	0.248228	0.880968
positive regulation of signaling receptor activity	GO:2000273	11	0.249775	0.881504
appendage development	GO:0048736	38	0.249655	0.881629
sperm midpiece	GO:0097225	23	0.24926	0.881878
5S rRNA binding	GO:0008097	12	0.249645	0.882141
blastoderm segmentation	GO:0007350	24	0.24926	0.882427
UTP biosynthetic process	GO:0006228	12	0.249645	0.88269
UTP metabolic process	GO:0046051	12	0.249645	0.88269
exocytic vesicle	GO:0070382	144	0.250343	0.882961
sterol biosynthetic process	GO:0016126	47	0.251048	0.883802
nucleoside bisphosphate biosynthetic process	GO:0033866	55	0.251244	0.883944
ribonucleoside bisphosphate biosynthetic process	GO:0034030	55	0.251244	0.883944
purine nucleoside bisphosphate biosynthetic process	GO:0034033	55	0.251244	0.883944
cellular response to gonadotropin stimulus	GO:0071371	23	0.25095	0.884004
galactosyltransferase activity	GO:0008378	23	0.25095	0.884552
small GTPase mediated signal transduction	GO:0007264	156	0.253294	0.885128
flap endonuclease activity	GO:0048256	10	0.253245	0.8855
general transcription initiation factor binding	GO:0140296	49	0.252696	0.88576
positive regulation of adaptive immune response based on somatic recombination of immune receptors built from immunoglobulin superfamily domains	GO:0002824	19	0.252585	0.885919
positive regulation of peptidyl-serine phosphorylation of STAT protein	GO:0033141	15	0.25323	0.885993
ribonucleotide biosynthetic process	GO:0009260	182	0.252512	0.886211
peptidyl-serine modification	GO:0018209	167	0.253209	0.886465
pole plasm assembly	GO:0007315	12	0.25384	0.88649
negative regulation of macroautophagy	GO:0016242	31	0.253125	0.886718
exonucleolytic catabolism of deadenylated mRNA	GO:0043928	12	0.25251	0.88675
oxidoreductase activity, acting on the CH-NH group of donors, NAD or NADP as acceptor	GO:0016646	18	0.252505	0.887281
signal release from synapse	GO:0099643	99	0.252384	0.887403
non-motile cilium	GO:0097730	53	0.254776	0.888122
aggresome	GO:0016235	13	0.254975	0.88827
purine-containing compound biosynthetic process	GO:0072522	199	0.254684	0.888347
lysosome organization	GO:0007040	43	0.254548	0.888415
lytic vacuole organization	GO:0080171	43	0.254548	0.888415
response to mitochondrial depolarisation	GO:0098780	12	0.25534	0.888452
regulation of translational initiation in response to stress	GO:0043558	11	0.2552	0.888509
negative regulation of intracellular protein transport	GO:0090317	27	0.258475	0.890094
endoplasmic reticulum exit site	GO:0070971	28	0.258475	0.890634
methylated histone binding	GO:0035064	60	0.258388	0.890876
methylation-dependent protein binding	GO:0140034	60	0.258388	0.890876
cell fate specification involved in pattern specification	GO:0060573	11	0.258095	0.890945
regulation of mRNA splicing, via spliceosome	GO:0048024	152	0.258263	0.890983
ciliary basal body organization	GO:0032053	11	0.25664	0.891338
Cul3-RING ubiquitin ligase complex	GO:0031463	23	0.256485	0.891344
negative regulation of JUN kinase activity	GO:0043508	13	0.256335	0.891368
central nervous system neuron differentiation	GO:0021953	45	0.259006	0.891383
regulation of glycogen metabolic process	GO:0070873	22	0.25808	0.891435
spermidine metabolic process	GO:0008216	12	0.256835	0.89147
deaminase activity	GO:0019239	13	0.25778	0.891483
actin filament bundle assembly	GO:0051017	53	0.257518	0.891661
maturation of LSU-rRNA from tricistronic rRNA transcript (SSU-rRNA, 5.8S rRNA, LSU-rRNA)	GO:0000463	18	0.25739	0.891762
tRNA aminoacylation for protein translation	GO:0006418	78	0.257706	0.891768
learning	GO:0007612	124	0.258029	0.891801
regulation of binding	GO:0051098	160	0.257174	0.892101
synaptic vesicle fusion to presynaptic active zone membrane	GO:0031629	10	0.25737	0.892237
vesicle fusion to plasma membrane	GO:0099500	10	0.25737	0.892237
regulation of dendrite development	GO:0050773	73	0.259438	0.892329
regulation of hemostasis	GO:1900046	10	0.26001	0.892675
regulation of alpha-beta T cell activation	GO:0046634	21	0.259885	0.892785
G protein activity	GO:0003925	20	0.259885	0.893325
protein tyrosine kinase activity	GO:0004713	100	0.260752	0.893603
positive regulation of lipid transport	GO:0032370	30	0.2606	0.893621
negative regulation of gene expression, epigenetic	GO:0045814	35	0.260523	0.893897
nerve maturation	GO:0021682	10	0.26135	0.895112
spinal cord development	GO:0021510	23	0.262195	0.897465
response to type II interferon	GO:0034341	22	0.263325	0.899166
regulation of gluconeogenesis	GO:0006111	30	0.26315	0.89965
positive regulation of telomere maintenance via telomerase	GO:0032212	21	0.263325	0.899707
regulation of histone H3-K9 methylation	GO:0051570	28	0.26303	0.899781
positive regulation of autophagy	GO:0010508	65	0.263821	0.90032
epidermal growth factor receptor binding	GO:0005154	15	0.26402	0.900457
serine family amino acid catabolic process	GO:0009071	11	0.26507	0.903496
response to ketone	GO:1901654	103	0.265447	0.903697
embryonic pattern specification	GO:0009880	79	0.265611	0.903715
phosphotransferase activity, carboxyl group as acceptor	GO:0016774	13	0.26531	0.903772
response to methylmercury	GO:0051597	15	0.267205	0.905342
viral capsid	GO:0019028	15	0.267205	0.905882
left/right axis specification	GO:0070986	20	0.26696	0.906133
beta-glucuronidase activity	GO:0004566	14	0.2672	0.906406
wing disc anterior/posterior pattern formation	GO:0048100	17	0.26773	0.90658
ferrous iron binding	GO:0008198	21	0.26696	0.906675
branched-chain amino acid metabolic process	GO:0009081	34	0.26681	0.906707
inner ear receptor cell differentiation	GO:0060113	10	0.26668	0.906808
single fertilization	GO:0007338	23	0.26801	0.906988
negative regulation of insulin receptor signaling pathway	GO:0046627	36	0.268821	0.907571
negative regulation of cellular response to insulin stimulus	GO:1900077	36	0.268821	0.907571
regulation of intracellular mRNA localization	GO:1904580	20	0.26869	0.907667
SMAD protein signal transduction	GO:0060395	18	0.26912	0.90804
regulation of autophagosome maturation	GO:1901096	12	0.26853	0.908207
piRNA processing	GO:0034587	20	0.26869	0.908207
RNA helicase activity	GO:0003724	127	0.269526	0.908871
cellular response to osmotic stress	GO:0071470	27	0.26987	0.909491
alkaline phosphatase activity	GO:0004035	10	0.270875	0.910717
vesicle docking involved in exocytosis	GO:0006904	44	0.270722	0.910741
response to alcohol	GO:0097305	196	0.272677	0.910846
hydrogen peroxide catabolic process	GO:0042744	42	0.270645	0.911023
miRNA processing	GO:0035196	31	0.27113	0.911035
neurotransmitter secretion	GO:0007269	83	0.272589	0.91109
T cell receptor signaling pathway	GO:0050852	21	0.27055	0.911242
protein localization involved in establishment of planar polarity	GO:0090251	14	0.27224	0.911531
acidic amino acid transport	GO:0015800	18	0.27258	0.911595
response to growth factor	GO:0070848	137	0.271523	0.911815
hexosaminidase activity	GO:0015929	22	0.27222	0.912001
nucleoside bisphosphate metabolic process	GO:0033865	163	0.272547	0.912022
ribonucleoside bisphosphate metabolic process	GO:0033875	163	0.272547	0.912022
purine nucleoside bisphosphate metabolic process	GO:0034032	163	0.272547	0.912022
imaginal disc-derived wing hair organization	GO:0035317	16	0.27182	0.912275
amino acid:cation symporter activity	GO:0005416	22	0.27222	0.912539
epithelium development	GO:0060429	161	0.272175	0.912926
regulation of compound eye photoreceptor development	GO:0045314	11	0.27389	0.913824
protein neddylation	GO:0045116	14	0.27382	0.914128
regulation of peptidyl-serine phosphorylation of STAT protein	GO:0033139	16	0.27499	0.916418
carboxylic ester hydrolase activity	GO:0052689	189	0.274855	0.916506
ribose phosphate biosynthetic process	GO:0046390	185	0.275938	0.917426
cellular component disassembly	GO:0022411	162	0.275846	0.917656
embryonic epithelial tube formation	GO:0001838	18	0.27624	0.917892
azurophil granule lumen	GO:0035578	24	0.27577	0.917941
unfolded protein binding	GO:0051082	155	0.27565	0.918079
I-SMAD binding	GO:0070411	13	0.27653	0.918319
response to acidic pH	GO:0010447	10	0.27676	0.918546
endocytic recycling	GO:0032456	71	0.283192	0.921592
mitochondrial respiratory chain complex I	GO:0005747	51	0.282804	0.921913
NADH dehydrogenase complex	GO:0030964	51	0.282804	0.921913
respiratory chain complex I	GO:0045271	51	0.282804	0.921913
regulation of protein kinase B signaling	GO:0051896	75	0.278912	0.921919
lysosomal lumen	GO:0043202	28	0.283135	0.921933
protein K11-linked ubiquitination	GO:0070979	16	0.27843	0.921934
ubiquitin-dependent protein catabolic process via the multivesicular body sorting pathway	GO:0043162	15	0.27876	0.921952
acetylglucosaminyltransferase activity	GO:0008375	39	0.282999	0.922019
intestinal epithelial cell migration	GO:0061582	15	0.28563	0.92213
aminoacyl-tRNA ligase activity	GO:0004812	82	0.283531	0.922165
ligase activity, forming carbon-oxygen bonds	GO:0016875	82	0.283531	0.922165
potassium ion homeostasis	GO:0055075	19	0.28451	0.922182
ADP binding	GO:0043531	36	0.281754	0.922191
regulation of insulin receptor signaling pathway	GO:0046626	68	0.278025	0.922207
tRNA thio-modification	GO:0034227	11	0.278355	0.922223
defense response to Gram-negative bacterium	GO:0050829	57	0.283714	0.922233
non-canonical Wnt signaling pathway	GO:0035567	14	0.2839	0.92231
cellular senescence	GO:0090398	14	0.282115	0.922312
protein localization to microtubule	GO:0035372	10	0.28441	0.922384
somatic stem cell population maintenance	GO:0035019	30	0.28149	0.922391
plasma lipoprotein particle clearance	GO:0034381	17	0.281655	0.9224
mechanoreceptor differentiation	GO:0042490	11	0.282795	0.922412
toxin activity	GO:0090729	27	0.27874	0.922423
Notch signaling pathway	GO:0007219	94	0.284753	0.922444
sensory organ precursor cell fate determination	GO:0016360	15	0.28563	0.922655
cell fate determination involved in pattern specification	GO:0060582	15	0.28563	0.922655
mitophagy	GO:0000423	11	0.278355	0.922761
dendritic spine organization	GO:0097061	22	0.285515	0.922808
regulation of antigen receptor-mediated signaling pathway	GO:0050854	14	0.282115	0.922843
Arp2/3 protein complex	GO:0005885	12	0.28439	0.922846
cellular response to arsenic-containing substance	GO:0071243	13	0.281315	0.922882
negative regulation of telomere maintenance	GO:0032205	31	0.28149	0.922923
positive regulation of endothelial cell chemotaxis	GO:2001028	12	0.279545	0.922937
lactation	GO:0007595	11	0.282795	0.922942
vitamin transmembrane transport	GO:0035461	45	0.280054	0.923007
G protein-coupled receptor binding	GO:0001664	69	0.279918	0.923095
SMN complex	GO:0032797	11	0.284345	0.923228
3'-UTR-mediated mRNA stabilization	GO:0070935	12	0.290845	0.92323
ATP-dependent activity, acting on RNA	GO:0008186	128	0.279821	0.923312
insulin secretion	GO:0030073	21	0.285515	0.923333
replication fork	GO:0005657	34	0.282776	0.92341
POZ domain binding	GO:0031208	13	0.281315	0.923415
low-density lipoprotein particle clearance	GO:0034383	12	0.279545	0.923474
ventral cord development	GO:0007419	54	0.281247	0.923726
amino acid transmembrane transporter activity	GO:0015171	78	0.290839	0.923727
endonuclease complex	GO:1905348	37	0.282736	0.923811
ethanol metabolic process	GO:0006067	22	0.285515	0.923859
short-term memory	GO:0007614	40	0.286662	0.923888
anion transmembrane transport	GO:0098656	189	0.29123	0.923937
signal transduction in response to DNA damage	GO:0042770	86	0.29142	0.924022
membrane raft	GO:0045121	125	0.29077	0.924023
membrane microdomain	GO:0098857	125	0.29077	0.924023
regulation of apoptotic signaling pathway	GO:2001233	138	0.289968	0.92406
regulation of chaperone-mediated protein folding	GO:1903644	10	0.290645	0.924144
negative regulation of growth	GO:0045926	181	0.289684	0.92419
nuclear lamina	GO:0005652	26	0.28546	0.924207
transcription preinitiation complex	GO:0097550	10	0.281235	0.924221
fusome	GO:0045169	30	0.291815	0.924243
cellular response to monosaccharide stimulus	GO:0071326	31	0.286615	0.92426
cellular response to hexose stimulus	GO:0071331	31	0.286615	0.92426
cellular response to glucose stimulus	GO:0071333	31	0.286615	0.92426
RNA polymerase II-specific DNA-binding transcription factor binding	GO:0061629	195	0.289268	0.924422
AMP binding	GO:0016208	27	0.289605	0.924458
cytochrome complex	GO:0070069	19	0.28994	0.924489
regulation of endothelial cell chemotaxis	GO:2001026	13	0.289475	0.924563
tonic smooth muscle contraction	GO:0014820	10	0.292435	0.924661
cardiac epithelial to mesenchymal transition	GO:0060317	10	0.290645	0.924661
negative regulation of protein localization to nucleus	GO:1900181	22	0.289205	0.92474
positive regulation of dendritic spine morphogenesis	GO:0061003	10	0.281235	0.924755
regulation of epithelial to mesenchymal transition	GO:0010717	31	0.291815	0.924759
negative regulation of mRNA processing	GO:0050686	29	0.286615	0.924785
pentosyltransferase activity	GO:0016763	37	0.280785	0.924883
positive regulation of sodium ion transmembrane transport	GO:1902307	20	0.287355	0.925071
positive regulation of sodium ion transmembrane transporter activity	GO:2000651	20	0.287355	0.925071
regulation of interleukin-12 production	GO:0032655	11	0.292735	0.925095
purine nucleotide biosynthetic process	GO:0006164	197	0.292426	0.925147
glutamate receptor activity	GO:0008066	50	0.287543	0.925152
sympathetic nervous system development	GO:0048485	10	0.290645	0.925179
nuclear pore	GO:0005643	76	0.281217	0.92523
protein maturation by iron-sulfur cluster transfer	GO:0097428	12	0.281055	0.925234
regulation of nervous system process	GO:0031644	67	0.290507	0.925258
intraciliary transport particle B	GO:0030992	21	0.289205	0.925261
positive regulation of leukocyte mediated immunity	GO:0002705	25	0.2924	0.92558
regulation of pathway-restricted SMAD protein phosphorylation	GO:0060393	22	0.287355	0.925596
negative regulation of histone modification	GO:0031057	81	0.295195	0.925662
BBSome	GO:0034464	14	0.295695	0.925696
cellular response to tumor necrosis factor	GO:0071356	33	0.289181	0.925704
regulation of RNA splicing	GO:0043484	198	0.295547	0.925743
insulin binding	GO:0043559	11	0.295885	0.925781
negative regulation of reactive oxygen species metabolic process	GO:2000378	22	0.297055	0.925873
establishment or maintenance of polarity of follicular epithelium	GO:0016334	36	0.295101	0.925878
receptor catabolic process	GO:0032801	13	0.28794	0.925906
90S preribosome	GO:0030686	19	0.288115	0.925944
autophagy of nucleus	GO:0044804	21	0.29317	0.925954
axon cytoplasm	GO:1904115	52	0.295464	0.925993
negative regulation of MAP kinase activity	GO:0043407	29	0.29449	0.926006
positive regulation of lymphocyte differentiation	GO:0045621	35	0.297603	0.926058
proton-transporting two-sector ATPase complex, proton-transporting domain	GO:0033177	29	0.28917	0.926192
frizzled binding	GO:0005109	14	0.29733	0.926222
oxidoreductase activity, acting on a sulfur group of donors	GO:0016667	72	0.297495	0.926227
DNA modification	GO:0006304	69	0.294897	0.926259
regulation of mitochondrial fusion	GO:0010635	13	0.296205	0.926272
ATPase-coupled lipid transmembrane transporter activity	GO:0034040	17	0.29671	0.926322
motor neuron axon guidance	GO:0008045	83	0.295086	0.926343
protein sumoylation	GO:0016925	20	0.297055	0.926381
regulation of transforming growth factor beta receptor signaling pathway	GO:0017015	49	0.294791	0.926439
regulation of cellular response to transforming growth factor beta stimulus	GO:1903844	49	0.294791	0.926439
Set1C/COMPASS complex	GO:0048188	23	0.294325	0.926512
collagen metabolic process	GO:0032963	31	0.29449	0.926518
negative regulation of cytokine-mediated signaling pathway	GO:0001960	18	0.296645	0.926628
negative regulation of response to cytokine stimulus	GO:0060761	18	0.296645	0.926628
alcohol dehydrogenase (NADP+) activity	GO:0008106	25	0.296485	0.926638
plasma membrane invagination	GO:0099024	39	0.297966	0.926681
DNA secondary structure binding	GO:0000217	45	0.288515	0.926707
carbohydrate kinase activity	GO:0019200	30	0.28917	0.926714
mitochondrial membrane organization	GO:0007006	64	0.293574	0.926716
vacuolar acidification	GO:0007035	22	0.297055	0.92689
neural crest cell migration	GO:0001755	16	0.288925	0.926975
mesenchymal cell migration	GO:0090497	16	0.288925	0.926975
regulation of eating behavior	GO:1903998	10	0.293995	0.927014
rhabdomere development	GO:0042052	24	0.294325	0.927026
melanosome membrane	GO:0033162	12	0.29418	0.927083
pigment granule membrane	GO:0090741	12	0.29418	0.927083
oxidoreductase activity, acting on peroxide as acceptor	GO:0016684	68	0.288802	0.927102
hair cell differentiation	GO:0035315	10	0.28913	0.927109
regulation of chemokine production	GO:0032642	22	0.301005	0.9275
body morphogenesis	GO:0010171	10	0.293995	0.927529
establishment of protein localization to membrane	GO:0090150	157	0.299561	0.927579
neuron projection cytoplasm	GO:0120111	78	0.299077	0.927595
organophosphate catabolic process	GO:0046434	111	0.301581	0.927765
mRNA splice site selection	GO:0006376	34	0.298665	0.927837
phosphatidylinositol biosynthetic process	GO:0006661	112	0.299821	0.927879
positive regulation of proteasomal ubiquitin-dependent protein catabolic process	GO:0032436	87	0.299333	0.927884
glycolipid metabolic process	GO:0006664	76	0.300973	0.927905
regulation of endothelial cell migration	GO:0010594	74	0.299508	0.92792
olfactory bulb development	GO:0021772	18	0.29855	0.927987
protein insertion into ER membrane	GO:0045048	22	0.29905	0.928019
dihydrolipoyl dehydrogenase complex	GO:0045240	19	0.301355	0.928075
humoral immune response	GO:0006959	44	0.301547	0.928165
regulation of T cell mediated immunity	GO:0002709	15	0.300105	0.928251
chemotaxis	GO:0006935	126	0.300931	0.928281
secondary alcohol metabolic process	GO:1902652	107	0.30323	0.928316
columnar/cuboidal epithelial cell development	GO:0002066	22	0.29905	0.928526
anterior/posterior pattern specification, imaginal disc	GO:0007448	19	0.30321	0.928754
vacuolar protein processing	GO:0006624	11	0.302725	0.928771
inner dynein arm assembly	GO:0036159	28	0.30093	0.92878
oxidoreductase activity, acting on the CH-NH2 group of donors	GO:0016638	22	0.303055	0.92878
core mediator complex	GO:0070847	12	0.30269	0.929165
dicarboxylic acid metabolic process	GO:0043648	134	0.302527	0.929167
RNA destabilization	GO:0050779	36	0.3009	0.929193
cytochrome complex assembly	GO:0017004	32	0.303051	0.929271
[truncated: 4,136 more rows]
