# Supplementary material for: The antennal transcriptome of Triatoma infestans reveals substantial expression changes triggered by a blood meal
Source: BMC Genomics. 2022 Dec 30;23:861. doi: 10.1186/s12864-022-09059-6 (PMC9801554; doi:10.1186/s12864-022-09059-6)
Supplement: Supplementary file 13 — Additional file 13: Supplementary Table S8. Statistics of differentially expressed transcripts with putative sensory functions. The corresponding normalized (generated using the rlog function from DESeq2) and raw counts are presented for all libraries. Genes with an absolute fold-change > 2 (LogFc > 1) are presented in bold font. UF: unfed bug samples (control) and F: fed bug samples. [file 12864_2022_9059_MOESM13_ESM.xlsx]

## Sheet: DE_sensory_genes
Additional file 13: Supplementary Table S8. Statistics of differentially expressed transcripts with putative sensory functions.
TRINITY CODE	Annotation	Family	Mean Normalized Counts	Log2 fold change	Log Fold change Standard error	s-value	Rlog Values												Raw Counts
							UF1	UF2	UF3	UF4	UF5	UF6	F1	F2	F3	F4	F5	F6	UF1	UF2	UF3	UF4	UF5	UF6	F1	F2	F3	F4	F5	F6
TRINITY_DN2_c8_g1_i1.p1	TinfTo29	TOs	263272	-3.27486	0.19368	4.8707e-217	18.4738	18.394	18.1925	18.3479	18.6108	18.3714	15.9644	15.8557	16.1912	16.1328	16.3669	16.6178	444222	475139	443269	406311	648053	513139	50833	26317	55414	40454	53946	57953
TRINITY_DN118840_c0_g1_i1.p1		TOs	130.403	-1.75648	0.326967	1.2802e-05	7.12688	7.14379	7.14876	7.14837	7.17044	7.16153	6.4255	6.453	6.81533	6.58664	6.57467	6.76263	171	203	231	183	237	231	34	23	120	47	45	66
TRINITY_DN584_c5_g1_i3.p1		TOs	26711.9	-1.5782	0.119806	3.6882e-18	14.8828	15.1832	15.1869	15.1528	14.9568	14.8674	13.9557	13.8122	13.9592	13.9682	13.9587	14.2164	29731	46065	52192	39944	41096	37229	18597	9458	15261	12100	12005	12793
TRINITY_DN1252_c0_g1_i1.p1	TinfCsp3.1	CSPs	159140	-1.22318	0.221298	0.000195675	17.2821	17.7602	17.446	17.7544	17.4634	17.6531	16.3015	16.2835	17.101	16.514	16.955	16.8291	146957	272113	225492	241650	226416	270388	84663	49612	165477	69197	111877	78653
TRINITY_DN4786_c0_g2_i1.p1	TinfCsp13	CSPs	1807.22	-1.20561	0.198245	7.43282e-05	10.806	11.418	10.7887	11.2807	10.9778	11.0653	10.0872	10.064	10.3745	10.2888	10.3461	10.5998	1649	3625	2105	2813	2551	2773	1175	681	1366	967	1039	1122
TRINITY_DN2112_c0_g1_i10.p1	TinfTo1.2	TOs	137.4	-1.12891	0.184212	0.000150443	7.01276	7.31412	7.32876	7.20635	7.18273	7.20574	6.80834	6.87288	6.79937	6.85249	6.84243	6.97295	109	229	265	168	200	207	106	76	84	77	75	85
TRINITY_DN8625_c0_g1_i8.p1	TinfIr75_subfamily_like5	IR	119.707	-1.12125	0.185329	0.000191847	6.95871	6.96223	6.85786	7.17548	7.06485	6.98575	6.69785	6.62714	6.69417	6.60698	6.73356	6.69516	131	152	136	205	208	176	114	54	92	54	81	58
TRINITY_DN169892_c0_g1_i1.p1	TinfCsp16	CSPs	1323.2	-1.09484	0.124082	1.55384e-06	10.688	10.6443	10.4456	10.7495	10.6033	10.5089	9.8914	9.89515	10.0059	9.78931	9.86508	10.1773	1715	1885	1709	1886	2008	1792	1131	679	1065	636	703	827
TRINITY_DN2046_c0_g1_i1.p1	TinfObp25.1	OBP	102.005	-1.0631	0.19787	0.000880549	6.77864	6.6229	6.70794	6.78302	6.89637	6.74413	6.47373	6.47841	6.52729	6.38524	6.54086	6.4762	127	100	140	132	210	149	91	55	89	40	73	47
TRINITY_DN6484_c0_g2_i3.p1	TinfOr54	OR	87.6845	-1.03021	0.179728	0.000720477	6.49962	6.4909	6.43159	6.60624	6.65127	6.5138	6.26842	6.25346	6.32794	6.28329	6.31216	6.25984	95	107	103	126	173	125	77	43	78	52	58	38
TRINITY_DN10001_c1_g1_i1.p1		OBP	2390.73	-0.96776	0.135052	0.000227436	11.1602	11.5394	11.4213	11.7172	11.465	11.3679	10.7076	10.6926	10.9005	10.8314	10.8497	10.9904	2014	3481	3471	3736	3587	3205	1994	1171	2041	1479	1515	1429
TRINITY_DN12580_c0_g1_i7.p1	TinfObp21	OBP	5005.78	-0.965099	0.139627	0.00031771	12.2085	12.6722	12.3496	12.8213	12.5342	12.5036	11.8115	11.8283	11.8975	11.8892	11.8197	12.0588	4140	7709	6250	7996	7465	7163	4447	2711	4002	3112	2887	3021
TRINITY_DN4183_c0_g1_i1.p1		OBP	9235.76	-0.95564	0.118409	7.52808e-05	13.2692	13.5309	13.2825	13.7056	13.3989	13.254	12.7457	12.665	12.8346	12.7143	12.7891	12.8905	9156	13761	12077	14621	13421	11461	8710	4766	7846	5398	5877	5270
TRINITY_DN1130_c1_g1_i7.p1	TinfTo8.2	TOs	884.829	-0.924359	0.128417	0.000401317	9.87257	9.9112	10.0178	10.0136	10.176	9.93152	9.39352	9.26611	9.51842	9.51735	9.35299	9.63607	884	1066	1361	1072	1606	1204	807	405	776	608	491	569
TRINITY_DN8092_c0_g1_i1.p1	TinfTo3	TOs	9677.42	-0.909861	0.111552	0.000180957	13.3529	13.4238	13.2792	13.6836	13.5893	13.4921	12.743	12.8466	12.9101	12.7361	12.9263	13.0074	9727	12054	11731	13981	15873	14251	8420	5648	8268	5360	6623	5806
TRINITY_DN4796_c0_g1_i1.p1	TinfObp3	OBP	1145.38	-0.909826	0.153418	0.00194733	10.0952	10.5012	10.3743	10.604	10.3981	10.1532	9.75701	9.63475	9.92353	9.74397	9.82962	9.96201	960	1751	1718	1749	1741	1306	1055	538	1060	665	743	702
TRINITY_DN25307_c0_g1_i2.p1	TinfCsp12	CSPs	8273.21	-0.903227	0.111679	0.000209939	13.0408	13.3413	13.0561	13.3569	13.3224	13.336	12.5828	12.5413	12.7296	12.5869	12.5803	12.8144	7610	11924	10061	10819	13034	13084	7731	4417	7418	4982	4960	5138
TRINITY_DN13364_c1_g1_i4.p1	TinfCsp11	CSPs	37592.5	-0.881553	0.118319	0.000655547	15.334	15.5542	15.2126	15.6159	15.4541	15.3866	14.6845	14.7125	14.8884	14.7604	14.8515	15.0462	38585	55456	44365	52645	55917	51740	32314	19938	32931	22525	24920	24596
TRINITY_DN503_c11_g1_i12.p1	TinfTo23	TOs	11768.7	-0.871622	0.118366	0.000867835	13.613	13.8493	13.5628	13.9612	13.823	13.661	13.1089	13.0032	13.2539	13.0784	13.1632	13.3385	11545	16908	14266	16884	18347	15419	11229	5979	10739	6967	7665	7432
TRINITY_DN1399_c0_g1_i3.p1	TinfObp18	OBP	33685.3	-0.855111	0.127956	0.00197282	15.0476	15.4404	15.1103	15.4863	15.336	15.123	14.5541	14.5589	14.7511	14.6386	14.7055	14.8549	30341	51936	42096	48534	52161	41669	29842	17951	30168	20990	22617	21287
TRINITY_DN19820_c0_g1_i3.p1	TinfObp6	OBP	23377.6	-0.852694	0.1116	0.000893759	14.6257	14.8463	14.6546	14.9859	14.7624	14.5096	14.1061	14.0704	14.2113	14.1165	14.1662	14.2919	23409	33693	31368	34558	34515	26427	22502	12952	20600	14601	15449	14192
TRINITY_DN10567_c0_g1_i3.p1	TinfIr21a.2	IR	103.474	-0.832207	0.264	0.0320549	6.72854	6.681	6.67971	7.01558	6.72917	6.70836	6.58486	6.35743	6.61163	6.44213	6.53876	6.56059	109	112	126	201	140	132	125	32	110	50	70	60
TRINITY_DN762_c0_g1_i8.p1	TinfObp22	OBP	767.806	-0.814021	0.129841	0.00494923	9.66929	9.83809	9.64785	9.81647	9.75635	9.84316	9.16204	9.17358	9.47321	9.23486	9.23121	9.47281	766	1078	971	939	1091	1196	661	401	815	468	467	515
TRINITY_DN6755_c0_g1_i9.p1	TinfIr75c	IR	98.4971	-0.811934	0.179335	0.0161217	6.73421	6.7756	6.60062	6.61534	6.66937	6.76308	6.43888	6.44566	6.54271	6.43186	6.48703	6.54731	121	153	113	93	133	164	87	53	100	54	66	64
TRINITY_DN1880_c0_g1_i24.p1	TinfIr40a.5	IR	350.696	-0.78003	0.171577	0.0210903	8.31967	8.72667	8.44221	8.69556	8.65617	8.65799	8.20589	8.0064	8.24235	8.22092	8.28344	8.30645	261	539	409	462	546	542	361	151	313	237	263	219
TRINITY_DN4618_c2_g1_i1.p1	TinfCsp1	CSPs	4381.02	-0.778925	0.161455	0.0181265	11.9764	12.5142	12.3523	12.4433	12.2993	12.1533	11.5926	11.4925	11.9133	11.7773	12.0084	11.7766	3449	6959	6661	5784	6224	5293	3738	1991	4366	2952	3808	2376
TRINITY_DN1130_c1_g1_i1.p1	TinfTo8.1	TOs	18210.2	-0.760737	0.108363	0.00665417	14.2804	14.271	14.2622	14.4028	14.4283	14.5069	13.809	13.604	13.8431	13.9943	13.7796	13.9879	18450	21062	23566	21499	27516	29475	18668	8922	15831	14594	11636	11678
TRINITY_DN7031_c0_g2_i2.p1	TinfRh50	Others	103.699	-0.748144	0.182308	0.0347259	6.67909	6.75614	6.69304	6.85392	6.81017	6.81465	6.52607	6.52466	6.65802	6.47439	6.55067	6.62424	92	128	124	142	161	161	98	58	118	52	68	68
TRINITY_DN1386_c0_g2_i3.p1	TinfObp17	OBP	20318.9	-0.73442	0.106924	0.0120918	14.3815	14.6153	14.3704	14.6875	14.57	14.4243	13.9618	13.8517	14.0841	13.9613	14.006	14.1893	19399	28334	24956	27196	30163	25769	20694	10985	19281	13270	13963	13623
TRINITY_DN7029_c0_g2_i1.p1	TinfCsp10	CSPs	13087.5	-0.708948	0.151684	0.0394761	13.7129	13.8505	13.5071	13.9637	13.9958	14.1085	13.2311	13.1812	13.3844	13.417	13.3877	13.624	12114	16076	12714	16099	20739	22980	12033	6814	11618	9444	9178	9467
TRINITY_DN4444_c0_g1_i1.p1	TinfIr8a	IR	240.125	-0.705763	0.146243	0.0388095	7.95378	8.0688	7.87736	8.04986	8.00201	8.14469	7.64499	7.7227	7.7299	7.6223	7.72977	7.88328	235	325	269	282	326	402	223	155	215	136	169	179
TRINITY_DN9050_c0_g1_i5.p1	TinfCheB1	Others	566.392	-0.653411	0.0921966	0.0455626	9.28886	9.30431	9.23156	9.40103	9.23223	9.26246	8.96772	8.93737	8.87394	8.94558	8.83303	9.07045	606	712	733	717	724	745	658	377	471	409	349	391
TRINITY_DN520_c0_g2_i2.p1	TinfObp1	OBP	11473.2	0.705609	0.121696	0.0291375	13.0796	13.4634	13.2386	13.2889	13.092	12.9691	13.8356	13.6818	13.6777	13.6841	13.5524	13.6463	6603	11467	10209	8522	8596	7430	24119	12359	16811	13282	11639	10296
TRINITY_DN11665_c0_g1_i1.p1		TOs	696.377	0.732058	0.0814916	0.00442052	9.20438	9.20062	9.27521	9.22562	9.07751	9.22482	9.58678	9.53109	9.60471	9.57165	9.72182	9.61823	455	522	651	482	491	595	1228	687	1026	774	929	660
TRINITY_DN19201_c0_g1_i1.p1	TinfTo31	TOs	124.646	1.13489	0.387861	0.0116595	6.43231	6.71187	6.72337	6.47881	6.82067	6.71669	7.24368	6.8041	6.90335	7.35435	6.85239	6.95162	24	84	98	32	124	94	367	92	158	283	111	111
TRINITY_DN2098_c2_g4_i1.p1	TinfTo6	TOs	11025.8	1.2208	0.0783364	1.437e-17	12.917	12.8908	12.9642	12.8893	12.8697	12.922	13.4901	13.6731	13.7891	13.8192	13.7299	13.7933	5800	6494	7950	5790	7067	7416	17675	12738	19540	15805	14499	12410
TRINITY_DN8160_c0_g1_i8.p1	TinfGr27.2	GR	120.861	1.43471	0.192868	4.09584e-07	6.63824	6.6097	6.68469	6.53763	6.69689	6.53612	7.03421	6.87279	6.98812	7.12732	7.09161	7.06245	59	62	89	42	91	52	257	110	192	197	185	141
TRINITY_DN4644_c1_g1_i1.p1	TinfObp23	OBP	2450.74	1.50666	0.159329	1.62018e-10	10.6482	10.77	10.319	10.641	10.5803	10.5988	11.4777	11.269	11.5169	11.5358	11.5717	11.9246	1158	1540	1005	1182	1372	1389	4800	2306	4087	3272	3405	3909
TRINITY_DN1784_c2_g1_i10.p1	TinfTo7	TOs	2189.54	1.70897	0.128272	1.54961e-20	10.4439	10.3366	10.3364	10.1091	10.2683	10.5429	11.4387	11.3427	11.4599	11.3537	11.6275	11.2778	995	1007	1137	673	1031	1424	4939	2678	4127	2904	3853	2162
TRINITY_DN1885_c0_g1_i7.p1		OBP	613.953	1.80808	0.230725	4.09883e-09	8.17767	8.85569	8.48879	8.67692	8.62025	8.30109	9.71525	9.44409	9.58472	9.4148	9.38731	9.56524	120	419	275	290	333	195	1724	758	1217	785	762	754
TRINITY_DN2609_c0_g1_i4.p1		OBP	124.44	2.29674	1.64047	0.0267539	5.09222	5.56024	5.04957	5.02241	5.16015	4.97388	5.05056	5.16627	6.80355	5.30964	5.18283	5.31663	12	73	12	7	23	5	16	18	1459	34	21	28
